# Supplementary material for: Evolution of Plant Nucleotide-Sugar Interconversion Enzymes
Source: PLoS One. 2011 Nov 18;6(11):e27995. doi: 10.1371/journal.pone.0027995 (PMC3220709; doi:10.1371/journal.pone.0027995)
Supplement: Table S1 — Phyletic information of the closest bacterial homologs of plant NDP-sugar biosynthetic enzymes. (XLS) [file pone.0027995.s016.xls]

## Sheet: 1. progenitors
Phyletic information of the closest bacterial homologs of plant NDP-sugar biosynthetic enzymes
Plant enzyme families	Phyletic information of the closest bacterial homologs (shown in Figure S2 to S15)
UXS	Cyanobacteria
UGlcAE	Chlamydiae
RHM-N-terminal	Proteobacteria
NRS/ER and RHM-C-terminal	Verrucomicrobia
UAXS	Fibrobacteres
MAR	Chloroflexi
GME	Bacteroidetes/Proteobacteria/Acidobacteria/Lentisphaerae
GMD	Acidobacteria/Deinococcus-Thermus/Planctomycetes
SQD1	Cyanobacteria
GER	Proteobacteria
UXE	Proteobacteria/Planctomycetes/Bacteroidetes
UGE	Firmicutes
CRB	Cyanobacteria
UGD	Bacteroidetes/Proteobacteria/Fibrobacteres/Lentisphaerae/ Verrucomicrobia/Planctomycetes
