# Supplementary material for: Evolution of Plant Nucleotide-Sugar Interconversion Enzymes
Source: PLoS One. 2011 Nov 18;6(11):e27995. doi: 10.1371/journal.pone.0027995 (PMC3220709; doi:10.1371/journal.pone.0027995)
Supplement: Table S2 — Prokaryotic proteins homologous to GenBank protein gi#:268680838 (from Sulfurospirillum deleyianum DSM 6946, shown as a red star in Fig. 4A ). (XLS) [file pone.0027995.s017.xls]

## Sheet: 2. clustering
The table lists prokaryotic proteins that are homologous to GenBank protein gi#:268680838 (from Sulfurospirillum deleyianum DSM 6946, shown as a red star in Fig. 4A), which is most homologous to plant RHM-N terminal regions (see Supplementary Figure 15A). By looking at the three genes upstream and three genes downstream of the homolog of gi#:268680838 in different genomes, we can tell if RHM rela…
GenBank gi#	Identity	Query start	Query end	Hit start	Hit end	E-value	Organism	Genes upstream and downstream （in total seven genes are listed, split by '|'; the GenBank gi# and functional description of the gene are shown）
73667780	43.48	5	325	3	314	9e-70	Methanosarcina_barkeri_fusaro	73667777: ferredoxin-NADP(+) reductase subunit alpha | 73667778: mannose-1-phosphate guanylyltransferase (GDP) | 73667779: dTDP-4-dehydrorhamnose 3,5-epimerase | 73667780: dTDP-glucose 4,6-dehydratase | 73667781: dTDP-4-dehydrorhamnose reductase | 73667782: glucose-1-phosphate thymidylyltransferase | 73667783: lipopolysaccharide O-side chain biosynthesis protein (O-antigen transpoter)
15679777	46.91	3	325	2	315	5e-68	Methanobacterium_thermoautotrophicum	15679774: hypothetical protein | 15679775: hypothetical protein | 15679776: hypothetical protein | 15679777: dTDP-glucose 4,6-dehydratase | 15679778: dTDP-4-dehydrorhamnose 3,5-epimerase | 15679779: glucose-1-phosphate thymidylyltransferase | 15679780: dTDP-4-dehydrorhamnose reductase
29827487	41.14	7	335	1	325	1e-65	Streptomyces_avermitilis	29827484: type I polyketide synthase AVES 4 | 29827485: reductase | 29827486: glycosyl transferase | 29827487: dTDP-glucose 4,6-dehydratase | 29827488: glucose-1-phosphate thymidyltransferase | 29827489: dTDP-4-keto-6-deoxy-L-hexose 4-reductase | 29827490: dTDP-4-keto-6-deoxyhexose 3,5-epimerase
28492997	43.56	5	325	4	319	1e-65	Tropheryma_whipplei_Twist	28492994: phosphoribosylaminoimidazole carboxylase catalytic subunit | 28492995: hypothetical protein | 28492996: dTDP-4-dehydrorhamnose reductase | 28492997: dTDP-glucose 4,6-dehydratase | 28492998: dTDP-4-dehydrorhamnose 3,5-epimerase | 28492999: glucose-1-phosphate thymidylyltransferase | 28493000: glycosyl transferase
182434431	41.85	5	325	3	317	2e-65	Streptomyces_griseus_NBRC_13350	182434428: hypothetical protein | 182434429: putative deoxyhexose reductase | 182434430: putative glucose-1-phosphate thymidyltransferase | 182434431: putative NDP-glucose-4,6-dehydratase | 182434432: S41 family peptidase | 182434433: hypothetical protein | 182434434: hypothetical protein
193215494	43.5	3	328	2	322	2e-64	Chloroherpeton_thalassium_ATCC_35110	193215491: hypothetical protein | 193215492: crossover junction endodeoxyribonuclease RuvC | 193215493: TspO and MBR like protein | 193215494: dTDP-glucose 4,6-dehydratase | 193215495: nucleotide sugar dehydrogenase | 193215496: hypothetical protein | 193215497: CDP-alcohol phosphatidyltransferase
222094944	40.56	5	325	3	318	2e-63	Bacillus_cereus_Q1	222094941: streptomycin biosynthesis StrF domain protein | 222094942: glucose-1-phosphate thymidylyltransferase | 222094943: dTDP-4-dehydrorhamnose 3,5-epimerase | 222094944: dTDP-glucose 4,6-dehydratase | 222094945: dTDP-4-dehydrorhamnose reductase | 222094946: enoyl-[acyl-carrier-protein] reductase (cold-shock induced protein 15) | 222094947: hypothetical protein
116625283	43.26	5	320	3	312	4e-63	Solibacter_usitatus_Ellin6076	116625280: LmbE family protein | 116625281: nucleotidyl transferase | 116625282: dTDP-4-dehydrorhamnose 3,5-epimerase related | 116625283: dTDP-glucose 4,6-dehydratase | 116625284: glycosyl transferase, group 1 | 116625285: glycosyl transferase, group 1 | 116625286: glycosyl transferase, group 1
42780411	40.25	5	325	3	318	6e-63	Bacillus_cereus_ATCC_10987	42780408: streptomycin biosynthesis StrF domain-containing protein | 42780409: glucose-1-phosphate thymidylyltransferase, putative | 42780410: dTDP-4-dehydrorhamnose 3,5-epimerase | 42780411: dTDP-glucose 4,6-dehydratase | 42780412: dTDP-4-dehydrorhamnose reductase | 42780413: enoyl-(acyl carrier protein) reductase | 42780414: hypothetical protein
150020963	41.18	4	328	2	337	2e-62	Thermosipho_melanesiensis_BI429	150020960: glucose-1-phosphate thymidylyltransferase | 150020961: dTDP-4-dehydrorhamnose 3,5-epimerase | 150020962: dTDP-4-dehydrorhamnose reductase | 150020963: dTDP-glucose 4,6-dehydratase | 150020964: CDP-glycerol:poly(glycerophosphate) glycerophosphotransferase | 150020965: polysaccharide biosynthesis protein | 150020966: glycerol-3-phosphate cytidylyltransferase
220928521	40.06	3	328	2	332	3e-62	Clostridium_cellulolyticum_H10	220928518: GCN5-related N-acetyltransferase | 220928519: FkbH like protein | 220928520: hypothetical protein | 220928521: NAD-dependent epimerase/dehydratase | 220928522: S-adenosylmethionine decarboxylase proenzyme | 220928523: Zn-dependent hydrolase of the beta-lactamase fold protein | 220928524: methyladenine glycosylase
50954291	40.62	5	325	3	319	4e-62	Leifsonia_xyli_xyli_CTCB0	50954288: hypothetical protein | 50954289: mannosyltransferase | 50954290: dTDP-4-dehydrorhamnose reductase | 50954291: thymidine diphosphoglucose 4,6-dehydratase | 50954292: dTDP-4-dehydrorhamnose 3,5-epimerase | 50954293: glucose-1-phosphate thymidylyltransferase | 50954294: dTDP-rhamnosyl transferase
49477140	39.94	5	325	3	318	8e-62	Bacillus_thuringiensis_konkukian	49481720: streptomycin biosynthesis StrF domain-containing protein | 49477138: glucose-1-phosphate thymidylyltransferase | 49477139: dTDP-4-dehydrorhamnose 3,5-epimerase | 49477140: dTDP-glucose 4,6-dehydratase | 49477141: dTDP-4-dehydrorhamnose reductase | 49480004: enoyl-(acyl carrier protein) reductase | 49477142: hypothetical protein
116671225	40.85	3	327	2	319	1e-61	Arthrobacter_FB24	116671222: glycosyl transferase, group 1 | 116671223: glycosyl transferase family protein | 116671224: dTDP-4-dehydrorhamnose reductase | 116671225: dTDP-glucose 4,6-dehydratase | 116671226: glycosyl transferase family protein | 116671227: glycosyl transferase family protein | 116671228: hypothetical protein
49184157	39.32	5	325	3	318	7e-61	Bacillus_anthracis_str_Sterne	49184154: streptomycin biosynthesis StrF domain-containing protein | 49184155: glucose-1-phosphate thymidylyltransferase, putative | 49184156: dTDP-4-dehydrorhamnose 3,5-epimerase | 49184157: dTDP-glucose 4,6-dehydratase | 49184158: dTDP-4-dehydrorhamnose reductase | 49184159: enoyl-(acyl carrier protein) reductase | 49184160: hypothetical protein
30261325	39.32	5	325	3	318	7e-61	Bacillus_anthracis_Ames	30261322: streptomycin biosynthesis StrF domain-containing protein | 30261323: glucose-1-phosphate thymidylyltransferase, putative | 30261324: dTDP-4-dehydrorhamnose 3,5-epimerase | 30261325: dTDP-glucose 4,6-dehydratase | 30261326: dTDP-4-dehydrorhamnose reductase | 30261327: enoyl-(acyl carrier protein) reductase | 30261328: hypothetical protein
229600607	39.32	5	325	3	318	7e-61	Bacillus_anthracis_A0248	229602488: streptomycin biosynthesis StrF domain protein | 229600325: putative glucose-1-phosphate thymidylyltransferase | 229599940: dTDP-4-dehydrorhamnose 3,5-epimerase | 229600607: dTDP-glucose 4,6-dehydratase | 229601322: dTDP-4-dehydrorhamnose reductase | 229602057: enoyl-(acyl-carrier-protein) reductase | 229603884: hypothetical protein
119962227	40.55	3	327	4	321	6e-60	Arthrobacter_aurescens_TC1	119961821: glycosyl transferase group 2 family protein | 119963389: putative glycosyl transferase, WecB/TagA/CpsF family protein | 119962499: dTDP-4-keto-L-rhamnose reductase/dTDP-4-keto-6-deoxyglucose-3,5-epimerase | 119962227: dTDP-glucose 4,6-dehydratase | 119961639: glucose-1-phosphate thymidylyltransferase | 119963113: aldo/keto reductase family oxidoreductase | 119964101: undecaprenyl pyrop…
46579775	40.75	5	320	3	316	1e-59	Desulfovibrio_vulgaris_Hildenborough	46579772: lipid A disaccharide synthase | 46579773: hypothetical protein | 46579774: dTDP-4-dehydrorhamnose reductase | 46579775: dTDP-glucose 4,6-dehydratase | 46579776: heme-binding protein, putative | 46579777: putative lipoprotein | 46579778: twin arginine-targeting protein translocase
150400813	40.62	6	325	4	312	1e-59	Methanococcus_aeolicus_Nankai-3	150400810: UTP-glucose-1-phosphate uridylyltransferase | 150400811: NAD-dependent epimerase/dehydratase | 150400812: glucose-1-phosphate thymidylyltransferase | 150400813: dTDP-glucose 4,6-dehydratase | 150400814: dTDP-4-dehydrorhamnose reductase | 150400815: hypothetical protein | 150400816: dTDP-4-dehydrorhamnose 3,5-epimerase
86160704	40	6	328	4	321	2e-59	Anaeromyxobacter_dehalogenans_2CP-C	86160701: hypothetical protein | 86160702: NAD-dependent epimerase/dehydratase | 86160703: GDP-mannose 4,6-dehydratase | 86160704: dTDP-glucose 4,6-dehydratase | 86160705: dTDP-4-dehydrorhamnose 3,5-epimerase | 86160706: glucose-1-phosphate thymidylyltransferase | 86160707: dTDP-4-dehydrorhamnose reductase
119961190	40.06	5	327	27	342	2e-59	Arthrobacter_aurescens_TC1	119962279: AsnC family transcriptional regulator | 119964395: hypothetical protein | 119960622: glucose-1-phosphate thymidylyltransferase | 119961190: dTDP-glucose 4,6-dehydratase | 119961083: dTDP-4-keto-L-rhamnose reductase/dTDP-4-keto-6-deoxyglucose-3,5-epimerase | 119961640: putative cell surface polysaccharide biosynthesis | 119962937: hypothetical protein
88604300	40.82	6	333	4	337	4e-59	Methanospirillum_hungatei_JF-1	88604297: hypothetical protein | 88604298: DNA polymerase, beta-like region | 88604299: hypothetical protein | 88604300: dTDP-glucose 4,6-dehydratase | 88604301: dTDP-4-dehydrorhamnose reductase | 88604302: dTDP-4-dehydrorhamnose 3,5-epimerase | 88604303: glucose-1-phosphate thymidylyltransferase
120602748	40.44	5	320	3	316	5e-59	Desulfovibrio_vulgaris_DP4	120602745: twin arginine-targeting protein translocase | 120602746: putative lipoprotein | 120602747: anaerobic cobalt chelatase | 120602748: dTDP-glucose 4,6-dehydratase | 120602749: dTDP-4-dehydrorhamnose reductase | 120602750: nucleoside recognition domain-containing protein | 120602751: lipid-A-disaccharide synthase
16331720	38.82	2	324	3	337	2e-58	Synechocystis_PCC6803	16331717: hypothetical protein | 16331718: replicative DNA helicase | 16331719: MoxR protein | 16331720: dTDP-glucose 4,6-dehydratase | 16331721: hypothetical protein | 16331722: elongation factor G | 16331723: phosphoribosylaminoimidazole synthetase
154151291	37.21	6	333	4	338	3e-58	Candidatus_Methanoregula_boonei_6A8	154151288: glycosyl transferase, group 1 | 154151289: glycosyl transferase family protein | 154151290: glycosyl transferase family protein | 154151291: dTDP-glucose 4,6-dehydratase | 154151292: dTDP-4-dehydrorhamnose reductase | 154151293: dTDP-4-dehydrorhamnose 3,5-epimerase | 154151294: glucose-1-phosphate thymidylyltransferase
78357225	40.84	5	333	3	324	5e-58	Desulfovibrio_desulfuricans_G20	78357222: hypothetical protein | 78357223: hypothetical protein | 78357224: heme-binding protein, putative | 78357225: dTDP-glucose 4,6-dehydratase | 78357226: dTDP-4-dehydrorhamnose reductase | 78357227: hypothetical protein | 78357228: lipid-A-disaccharide synthase
163939117	40.25	5	325	3	318	5e-58	Bacillus_weihenstephanensis_KBAB4	163939114: streptomycin biosynthesis StrF domain-containing protein | 163939115: nucleotidyl transferase | 163939116: dTDP-4-dehydrorhamnose 3,5-epimerase | 163939117: dTDP-glucose 4,6-dehydratase | 163939118: dTDP-4-dehydrorhamnose reductase | 163939119: enoyl-(acyl carrier protein) reductase | 163939120: hypothetical protein
159037932	38.48	5	325	3	322	7e-58	Salinispora_arenicola_CNS-205	159037929: monooxygenase FAD-binding | 159037930: hypothetical protein | 159037931: glucose-1-phosphate thymidylyltransferase | 159037932: dTDP-glucose 4,6-dehydratase | 159037933: DegT/DnrJ/EryC1/StrS aminotransferase | 159037934: dTDP-4-dehydrorhamnose 3,5-epimerase | 159037935: NAD-dependent epimerase/dehydratase
16080834	42.51	1	320	1	313	8e-58	Bacillus_subtilis	16080832: member of the processed secretome | 50812301: nucleotide sugar epimerase | 255767795: putative dTDP-4-dehydrorhamnose reductase | 16080834: putative dTDP-glucose 4,6-dehydratase | 16080835: putative dTDP-glucose pyrophosphorylase | 16080836: putative glycosyltransferase | 255767796: putative glycosyltransferase
15672180	38.76	3	327	5	333	9e-58	Lactococcus_lactis	15672177: hypothetical protein | 15672178: dTDP-4-keto-6-deoxyglucose-3,5-epimerase | 15672179: hypothetical protein | 15672180: dTDP-glucose 4,6-dehydratase | 15672181: dTDP-4-dehydrorhamnose reductase | 15672182: rhamnosyltransferase | 15672183: rhamnosyltransferase
86740374	39.76	3	324	25	341	4e-57	Frankia_CcI3	86740371: hypothetical protein | 86740372: glucose-1-phosphate adenylyltransferase | 86740373: glycogen synthase | 86740374: dTDP-glucose 4,6-dehydratase | 86740375: ABC transporter related | 86740376: cation diffusion facilitator family transporter | 86740377: putative integral membrane protein
237786451	38.76	3	325	2	334	5e-57	Corynebacterium_kroppenstedtii_DSM_44385	237786448: 1,4-dihydroxy-2-naphthoateoctaprenyltransferase | 237786449: hypothetical protein | 237786450: dTDP-4-dehydrorhamnose 3,5-epimerase | 237786451: dTDP-glucose-4,6-dehydratase | 237786452: putative Na+/H+-dicarboxylate symporter | 237786453: cytochrome c biogenesis protein | 237786454: membrane protein required for cytochrome c biosynthesis
221632263	39.38	3	327	7	321	6e-57	Thermomicrobium_roseum_DSM_5159	221632260: tRNA (guanine-N1)-methyltransferase | 221632261: HD domain protein | 221632262: hypothetical protein | 221632263: dTDP-glucose 4,6-dehydratase | 221632264: putative Stage II sporulation protein E (SpoIIE) | 221632265: hypothetical protein | 221632266: putative oligopeptide-binding protein
148265299	39.64	3	321	8	335	2e-56	Geobacter_uraniumreducens_Rf4	148265296: nucleotidyl transferase | 148265297: mannose-6-phosphate isomerase | 148265298: dTDP-4-dehydrorhamnose reductase | 148265299: dTDP-glucose 4,6-dehydratase | 148265300: hypothetical protein | 148265301: adenine-specific DNA methylase | 148265302: organic solvent tolerance protein
239907496	41.07	5	320	3	316	2e-56	Desulfovibrio_magneticus_RS_1	239907493: RNA methyltransferase | 239907494: hypothetical protein | 239907495: hypothetical protein | 239907496: dTDP-glucose 4,6-dehydratase | 239907497: dTDP-4-dehydrorhamnose reductase | 239907498: two-component hybrid sensor and regulator | 239907499: putative glycosyltransferase
222153257	38.46	3	327	5	332	4e-56	Streptococcus_uberis_0140J	222153254: mutator MutX protein (7,8-dihydro-8-oxoguanine-triphosphatase) | 222153255: hypothetical protein | 222153256: hypothetical protein | 222153257: dTDP-glucose-4,6-dehydratase | 222153258: dTDP-4-keto-6-deoxyglucose-3,5-epimerase | 222153259: glucose-1-phosphate thymidyl transferase | 222153260: FAD dependent oxidoreductase
198282742	38.27	1	326	9	360	4e-56	Acidithiobacillus_ferrooxidans_ATCC_53993	198282739: amino acid-binding ACT domain protein | 198282740: peptide deformylase | 198282741: amino acid permease-associated region | 198282742: dTDP-glucose 4,6-dehydratase | 198282743: dTDP-4-dehydrorhamnose reductase | 198282744: hypothetical protein | 198282745: hypothetical protein
218667293	38.27	1	326	9	360	4e-56	Acidithiobacillus_ferrooxidans_ATCC_23270	218666795: polypeptide deformylase | 218665817: amino acid permease family protein | 218665556: hypothetical protein | 218667293: dTDP-glucose 4,6-dehydratase | 218665614: dTDP-4-dehydrorhamnose reductase | 218668088: hypothetical protein | 218667260: hypothetical protein
226303739	38.15	6	327	4	318	5e-56	Rhodococcus_erythropolis_PR4	226303736: hypothetical protein | 226303737: dTDP-6-deoxy-D-xylo-4-hexulose 3,5-epimerase | 226303738: glucose-1-phosphate thymidylyltransferase | 226303739: dTDP-glucose 4,6-dehydratase | 226303740: NAD-dependent epimerase/dehydratase family protein | 226303741: glycosyltransferase | 226303742: hypothetical protein
209883706	38.68	5	333	11	345	6e-56	Oligotropha_carboxidovorans_OM5	209883703: dTDP-4-dehydrorhamnose 3,5-epimerase | 209883704: glucose-1-phosphate thymidylyltransferase | 209883705: dTDP-4-dehydrorhamnose reductase | 209883706: dTDP-glucose 4,6-dehydratase | 209883707: hypothetical protein | 209883708: lipid A export ATP-binding/permease protein MsbA | 209883709: hypothetical protein
45657972	38.99	3	326	2	332	1e-55	Leptospira_interrogans_serovar_Copenhageni	45657969: dTDP-rhamnosyl transferase | 45657970: glycosyltransferase | 45657971: glucose-1-phosphate thymidylyltransferase | 45657972: dTDP-glucose 4,6-dehydratase | 45657973: dTDP-4-dehydrorhamnose reductase | 45657974: dTDP-4-dehydrorhamnose 3,5-epimerase | 45657975: glycosyl transferase
183221421	38.1	3	317	4	334	2e-55	Leptospira_biflexa_serovar_Patoc__Patoc_1__Paris_	183221418: putative pyridoxal-phosphate-dependent aminotransferase | 183221419: putative UDP-glucose 4-epimerase | 183221420: GDP-L-fucose synthetase (GDP-4-keto-6-deoxy-D-mannose-3,5-epimerase-4-reductase) | 183221421: dTDP-glucose 4,6-dehydratase | 183221422: glucose-1-phosphate thymidylyltransferase | 183221423: putative transcriptional regulator | 183221424: putative acyltransferase; putative…
219683073	38.6	1	325	14	332	2e-55	Bifidobacterium_animalis_lactis_AD011	219683070: methyl-accepting chemotaxis protein | 219683071: glucose-1-phosphate thymidylyltransferase | 219683072: dTDP-4-dehydrorhamnose reductase | 219683073: dTDP-glucose 4,6-dehydratase | 219683074: putative glycosyl transferase | 219683075: flippase Wzx | 219683076: putative glycosyl transferase
158521027	36.8	1	322	7	340	2e-55	Candidatus_Desulfococcus_oleovorans_Hxd3	158521024: hypothetical protein | 158521025: helix-hairpin-helix repeat-containing competence protein ComEA | 158521026: polysaccharide biosynthesis protein CapD | 158521027: dTDP-glucose 4,6-dehydratase | 158521028: glucose-1-phosphate thymidylyltransferase | 158521029: dTDP-4-dehydrorhamnose 3,5-epimerase | 158521030: sulfate adenylyltransferase
88604328	39.63	4	317	8	323	3e-55	Methanospirillum_hungatei_JF-1	88604325: hypothetical protein | 88604326: N-acylneuraminate-9-phosphate synthase | 88604327: hypothetical protein | 88604328: dTDP-glucose 4,6-dehydratase | 88604329: hypothetical protein | 88604330: YcfA-like | 88604331: hypothetical protein
156743370	40.74	3	324	2	317	3e-55	Roseiflexus_castenholzii_DSM_13941	156743367: peptidylprolyl isomerase FKBP-type | 156743368: D-lactate dehydrogenase (cytochrome) | 156743369: hydroxylamine reductase | 156743370: dTDP-glucose 4,6-dehydratase | 156743371: N-acetylmuramoyl-L-alanine amidase | 156743372: ComEC/Rec2-related protein | 156743373: methyl-accepting chemotaxis sensory transducer
110799263	40.75	3	333	2	335	6e-55	Clostridium_perfringens_ATCC_13124	110799823: glucose-1-phosphate thymidylyltransferase | 110800202: dTDP-4-dehydrorhamnose 3,5-epimerase | 110801012: dTDP-4-dehydrorhamnose reductase | 110799263: dTDP-glucose 4,6-dehydratase | 110799732: UTP-glucose-1-phosphate uridylyltransferase | 110800600: putative RNA polymerase sigma factor | 110801203: hypothetical protein
110800083	40.75	3	333	2	335	7e-55	Clostridium_perfringens_ATCC_13124	110800050: glucose-1-phosphate thymidylyltransferase | 110799633: dTDP-4-dehydrorhamnose 3,5-epimerase | 110800859: dTDP-4-dehydrorhamnose reductase | 110800083: dTDP-glucose 4,6-dehydratase | 110799952: hypothetical protein | 110799149: glycosyl transferase, group 2 family protein | 110800674: hypothetical protein
253752021	37.28	3	327	5	332	2e-54	Streptococcus_suis_SC84	253752018: putative N-acetylmuramoyl-L-alanine amidase | 253752019: putative surface-anchored protein | 253752020: dTDP-4-dehydrorhamnose reductase | 253752021: putative dTDP-glucose-4,6-dehydratase | 253752022: hypothetical protein | 253752023: putative dTDP-4-keto-6-deoxyglucose-3,5-epimerase | 253752024: glucose-1-phosphate thymidyl transferase
195953942	38.34	5	328	3	317	2e-54	Hydrogenobaculum_Y04AAS1	195953939: ABC transporter related | 195953940: glucose-1-phosphate thymidylyltransferase | 195953941: dTDP-4-dehydrorhamnose 3,5-epimerase | 195953942: dTDP-glucose 4,6-dehydratase | 195953943: bifunctional sulfate adenylyltransferase subunit 1/adenylylsulfate kinase protein | 195953944: Methyltransferase type 12 | 195953945: glycosyl transferase family 2
146321160	37.28	3	327	54	381	2e-54	Streptococcus_suis_98HAH33	146321156: N-acetylmuramoyl-L-alanine amidase | 146321157: hypothetical protein | 146321158: dTDP-4-dehydrorhamnose reductase | 146321160: dTDP-glucose 4,6-dehydratase | 146321159: hypothetical protein | 146321161: hypothetical protein | 146321162: dTDP-4-dehydrorhamnose 3,5-epimerase
222525739	39.81	3	324	2	317	3e-54	Chloroflexus_Y_400_fl	222525736: Thymidine kinase | 222525737: hypothetical protein | 222525738: hypothetical protein | 222525739: dTDP-glucose 4,6-dehydratase | 222525740: phosphoribosylaminoimidazole carboxylase, catalytic subunit | 222525741: phosphoribosylaminoimidazole carboxylase, ATPase subunit | 222525742: hypothetical protein
189440430	37.77	6	325	12	325	3e-54	Bifidobacterium_longum_DJO10A	189440427: Phosphoglycerol transferase | 189440428: Glycosyltransferase for cell wall membrane | 189440429: Glucose-6-phosphate specific signal transduction histidine kinase | 189440430: dTDP-D-glucose 4,6-dehydratase | 189440431: dTDP-4-dehydrorhamnose 3,5-epimerase | 189440432: dTDP-glucose pyrophosphorylase | 189440433: Glycosyltransferase for cell wall membrane
25026900	38.07	4	325	55	376	7e-54	Corynebacterium_efficiens_YS-314	25026897: hypothetical protein | 25026898: putative glucose-1-phosphate thymidyl transferase | 25026899: putative dTDP-4-keto-6-deoxyglucose-3, 5-epimerase and dTDP-6-deoxy-L-mannose-dehydrogenase | 25026900: putative dTDP-glucose-4,6-dehydratase | 25026901: hypothetical protein | 25026902: transposase | 25026903: hypothetical protein
94994226	37.17	1	327	1	330	1e-53	Streptococcus_pyogenes_MGAS10750	94994223: Glycine/D-amino acid oxidases family | 94994224: Glucose-1-phosphate thymidylyltransferase | 94994225: dTDP-4-dehydrorhamnose 3,5-epimerase | 94994226: dTDP-glucose 4,6-dehydratase | 94994227: DNA integration/recombination/inversion protein | 94994228: phage protein | 94994229: phage protein
50914108	37.17	1	327	1	330	1e-53	Streptococcus_pyogenes_MGAS10394	50914105: glycine/D-amino acid oxidase family protein | 50914106: glucose-1-phosphate thymidylyltransferase | 50914107: dTDP-4-dehydrorhamnose 3,5-epimerase | 50914108: dTDP-glucose 4,6-dehydratase | 50914109: hypothetical protein | 50914110: hypothetical protein | 50914111: TPR repeat-containing protein
94990304	37.17	1	327	1	330	1e-53	Streptococcus_pyogenes_MGAS10270	94990301: glycine/D-amino acid oxidase family protein | 94990302: glucose-1-phosphate thymidylyltransferase | 94990303: dTDP-4-dehydrorhamnose 3,5-epimerase | 94990304: dTDP-glucose 4,6-dehydratase | 94990305: DNA integration/recombination/inversion protein | 94990306: phage protein | 94990307: phage protein
188589709	39.51	6	328	4	324	1e-53	Clostridium_botulinum_E3_Alaska_E43	188588961: ABC transporter integral membrane subunit | 188588264: dTDP-4-dehydrorhamnose reductase | 188590488: glycosyltransferase | 188589709: dTDP-glucose 4,6-dehydratase | 188588490: dTDP-4-dehydrorhamnose 3,5-epimerase | 188587794: glucose-1-phosphate thymidylyltransferase | 188589979: undecaprenyl-phosphate glucose phosphotransferase
238902868	38.26	3	326	2	340	1e-53	Escherichia_coli_BW2952	238902865: Entobacterial Common Antigen (ECA) polysaccharide chain length modulation protein | 238902866: UDP-N-acetyl glucosamine-2-epimerase | 238902867: UDP-N-acetyl-D-mannosaminuronic acid dehydrogenase | 238902868: dTDP-glucose 4,6-dehydratase | 238902869: glucose-1-phosphate thymidylyltransferase | 238902870: TDP-fucosamine acetyltransferase | 238902871: TDP-4-oxo-6-deoxy-D-glucose transami…
227826953	41.23	6	328	4	304	2e-53	Sulfolobus_islandicus_M_14_25	227826950: hypothetical protein | 227826951: ATPase associated with various cellular activities AAA_5 | 227826952: hypothetical protein | 227826953: NAD-dependent epimerase/dehydratase | 227826954: glucose-1-phosphate thymidyltransferase | 227826955: dTDP-4-dehydrorhamnose reductase | 227826956: phosphoesterase
209399629	38.79	3	328	2	341	2e-53	Escherichia_coli_O157_H7_EC4115	209399839: lipopolysaccharide biosynthesis protein WzzE | 209399621: UDP-N-acetylglucosamine 2-epimerase | 209398347: UDP-N-acetyl-D-mannosamine dehydrogenase | 209399629: dTDP-glucose 4,6-dehydratase | 209400406: glucose-1-phosphate thymidylyltransferase | 209400127: TDP-fucosamine acetyltransferase | 209400869: TDP-4-oxo-6-deoxy-D-glucose transaminase
15833975	38.79	3	328	2	341	2e-53	Escherichia_coli_O157H7	15833972: lipopolysaccharide biosynthesis protein WzzE | 15833973: UDP-N-acetylglucosamine 2-epimerase | 15833974: UDP-N-acetyl-D-mannosamine dehydrogenase | 15833975: dTDP-glucose 4,6-dehydratase | 15833976: glucose-1-phosphate thymidylyltransferase | 15833977: TDP-fucosamine acetyltransferase | 15833978: TDP-4-oxo-6-deoxy-D-glucose transaminase
189500838	39.7	6	325	4	331	3e-53	Chlorobium_phaeobacteroides_BS1	189500835: S23 ribosomal protein | 189500836: Adenylyl-sulfate kinase | 189500837: protein of unknown function DUF218 | 189500838: dTDP-glucose 4,6-dehydratase | 189500839: hypothetical protein | 189500840: dTDP-4-dehydrorhamnose 3,5-epimerase | 189500841: glucose-1-phosphate thymidylyltransferase
83582780	37.8	5	324	3	332	3e-53	Rhodospirillum_rubrum_ATCC_11170	83582777: NAD-dependent epimerase/dehydratase | 83582778: glucose-1-phosphate thymidylyltransferase | 83582779: dTDP-4-dehydrorhamnose reductase | 83582780: dTDP-glucose 4,6-dehydratase | : Rhodospirillum rubrum ATCC 11170, complete genome - 1..4352825 | : 3791 proteins | PID: Product
53804360	39.17	3	321	2	332	4e-53	Methylococcus_capsulatus_Bath	53804363: hypothetical protein | 53804362: ABC transporter, ATP-binding protein | 53804361: ABC transporter, permease protein | 53804360: dTDP-glucose 4,6-dehydratase | 53804359: glucose-1-phosphate thymidylyltransferase | 53804351: dTDP-4-dehydrorhamnose 3,5-epimerase | 53804350: dTDP-4-dehydrorhamnose reductase
15674955	36.87	1	327	1	330	4e-53	Streptococcus_pyogenes_M1_GAS	15674952: putative oxidoreductase | 15674953: glucose-1-phosphate thymidyl transferase | 15674954: dTDP-4-dehydrorhamnose 3,5-epimerase | 15674955: dTDP-glucose 4,6-dehydratase | 15674956: putative integrase - phage associated | 15674957: hypothetical protein | 15674958: putative repressor protein - phage associated
116629773	40.24	6	328	19	339	5e-53	Lactobacillus_gasseri_ATCC_33323	116629770: dTDP-4-dehydrorhamnose reductase | 116629771: dTDP-4-dehydrorhamnose 3,5-epimerase related enzyme | 116629772: dTDP-glucose pyrophosphorylase | 116629773: dTDP-D-glucose 4,6-dehydratase | 116629774: transcriptional regulator | 116629775: abortive infection bacteriophage resistance protein | 116629776: transposase
82546143	38.15	3	326	2	340	5e-53	Shigella_boydii_Sb227	82546140: lipopolysaccharide biosynthesis protein WzzE | 82546141: UDP-N-acetyl glucosamine-2-epimerase | 82546142: UDP-N-acetyl-D-mannosamine dehydrogenase | 82546143: dTDP-glucose 4,6-dehydratase | 82546144: glucose-1-phosphate thymidylyltransferase | 82546145: TDP-fucosamine acetyltransferase | 82546146: TDP-4-oxo-6-deoxy-D-glucose transaminase
13541733	38.94	5	317	3	309	5e-53	Thermoplasma_volcanium	13541730: dTDP-glucose pyrophosphorylase | 13541731: dTDP-4-dehydrorhamnose reductase | 13541732: dTDP-4-dehydrorhamnose 3,5-epimerase | 13541733: dTDP-D-glucose 4,6-dehydratase | 13541734: hypothetical protein | 13541735: cell wall biosynthesis glycosyltransferase | 13541736: nucleoside-diphosphate-sugar epimerase
71903381	36.87	1	327	1	330	5e-53	Streptococcus_pyogenes_MGAS6180	71903378: glycine/D-amino acid oxidase family protein | 71903379: glucose-1-phosphate thymidylyltransferase | 71903380: dTDP-4-dehydrorhamnose 3,5-epimerase | 71903381: dTDP-glucose 4,6-dehydratase | 71903382: mutator protein T | 71903383: hypothetical protein | 71903384: TPR repeat-containing protein
218697506	37.97	3	326	2	340	6e-53	Escherichia_coli_55989	218697503: lipopolysaccharide biosynthesis protein WzzE | 218697504: UDP-N-acetyl glucosamine-2-epimerase | 218697505: UDP-N-acetyl-D-mannosamine dehydrogenase | 218697506: dTDP-glucose 4,6-dehydratase | 218697507: glucose-1-phosphate thymidylyltransferase | 218697508: TDP-fucosamine acetyltransferase | 218697509: TDP-4-oxo-6-deoxy-D-glucose transaminase
78188494	39.09	5	320	3	326	8e-53	Chlorobium_chlorochromatii_CaD3	78188491: putative DNA-binding protein | 78188492: dTDP-4-dehydrorhamnose 3,5-epimerase related | 78188493: dTDP-4-dehydrorhamnose reductase | 78188494: dTDP-glucose 4,6-dehydratase | 78188495: UDP-glucose 4-epimerase | 78188496: mannose-1-phosphate guanylyltransferase/mannose-6-phosphate isomerase | 78188497: hypothetical protein
218556351	37.97	3	326	2	340	8e-53	Escherichia_coli_IAI1	218556348: lipopolysaccharide biosynthesis protein WzzE | 218556349: UDP-N-acetyl glucosamine-2-epimerase | 218556350: UDP-N-acetyl-D-mannosamine dehydrogenase | 218556351: dTDP-glucose 4,6-dehydratase | 218556352: glucose-1-phosphate thymidylyltransferase | 218556353: TDP-fucosamine acetyltransferase | 218556354: TDP-4-oxo-6-deoxy-D-glucose transaminase
197287133	37.1	3	326	4	342	8e-53	Proteus_mirabilis	197287130: lipopolysaccharide biosynthesis protein WzzE | 197287131: UDP-N-acetylglucosamine 2-epimerase | 197287132: UDP-N-acetyl-D-mannosamine dehydrogenase | 197287133: dTDP-D-glucose-4,6-dehydratase | 197287134: glucose-1-phosphate thymidylyltransferase | 197287135: TDP-fucosamine acetyltransferase | 197287136: TDP-4-oxo-6-deoxy-D-glucose transaminase
94988425	36.87	1	327	1	330	9e-53	Streptococcus_pyogenes_MGAS9429	94988422: glycine/D-amino acid oxidase family protein | 94988423: glucose-1-phosphate thymidylyltransferase | 94988424: dTDP-4-dehydrorhamnose 3,5-epimerase | 94988425: dTDP-glucose 4,6-dehydratase | 94988426: DNA integration/recombination/inversion protein | 94988427: hypothetical protein | 94988428: phage transcriptional repressor
91213310	37.97	3	326	2	340	9e-53	Escherichia_coli_UTI89	91213307: lipopolysaccharide biosynthesis protein WzzE | 91213308: UDP-N-acetylglucosamine 2-epimerase | 91213309: UDP-N-acetyl-D-mannosamine dehydrogenase | 91213310: dTDP-glucose 4,6-dehydratase | 91213311: glucose-1-phosphate thymidylyltransferase | 91213312: TDP-fucosamine acetyltransferase | 91213313: TDP-4-oxo-6-deoxy-D-glucose transaminase
117626048	37.97	3	326	2	340	9e-53	Escherichia_coli_APEC_O1	117626045: lipopolysaccharide biosynthesis protein WzzE | 117626046: UDP-N-acetylglucosamine 2-epimerase | 117626047: UDP-N-acetyl-D-mannosamine dehydrogenase | 117626048: dTDP-glucose 4,6-dehydratase | 117626049: lipopolysaccharide biosynthesis protein RffH | 117626050: TDP-fucosamine acetyltransferase | 117626051: TDP-4-oxo-6-deoxy-D-glucose transaminase
118616617	40.73	5	324	3	315	1e-52	Mycobacterium_ulcerans_Agy99	118616614: methylmalonate semialdehyde dehydrogenase, MmsA | 118616615: transmembrane carbohydrate transport protein | 118616616: dTDP-4-dehydrorhamnose 3,5-epimerase, RmlC | 118616617: dTDP-glucose-4,6-dehydratase, RmlB | 118616618: hypothetical protein | 118616619: hypothetical protein | 118616620: translation initiation factor IF-1
152994869	36.21	5	325	4	345	2e-52	Marinomonas_MWYL1	152994866: polysaccharide biosynthesis protein | 152994867: UDP-N-acetylglucosamine 2-epimerase | 152994868: hypothetical protein | 152994869: dTDP-glucose 4,6-dehydratase | 152994870: glucose-1-phosphate thymidylyltransferase | 152994871: dTDP-4-dehydrorhamnose 3,5-epimerase | 152994872: dTDP-4-dehydrorhamnose reductase
187734722	37.09	6	324	4	333	2e-52	Akkermansia_muciniphila_ATCC_BAA_835	187734719: succinate CoA transferase | 187734720: hypothetical protein | 187734721: glucose-1-phosphate thymidylyltransferase | 187734722: dTDP-glucose 4,6-dehydratase | 187734723: 6-phosphofructokinase | 187734724: Uracil-DNA glycosylase superfamily | 187734725: glutamyl-tRNA(Gln) amidotransferase, B subunit
15902366	37.09	3	327	5	332	2e-52	Streptococcus_pneumoniae_R6	15902363: hypothetical protein | 15902364: hypothetical protein | 15902365: hypothetical protein | 15902366: dTDP-glucose-4,6-dehydratase | 15902367: dTDP-L-rhamnose synthase | 15902368: hypothetical protein | 15902369: hypothetical protein
221231238	37.09	3	327	5	332	2e-52	Streptococcus_pneumoniae_ATCC_700669	221231235: putative phosphotransferase | 221231236: glucose-1-phosphate thymidyl transferase RmlA | 221231237: dTDP-4-keto-6-deoxyglucose-3,5-epimerase RmlC | 221231238: dTDP-glucose-4,6-dehydratase RmlB | 221231239: dTDP-4-dehydrorhamnose reductase RmlD | 221231240: putative extracellular oligopeptide-binding protein | 221231241: cell wall surface anchored protein
225860394	37.09	3	327	5	332	2e-52	Streptococcus_pneumoniae_Taiwan19F_14	225860391: UDP-N-acetylglucosamine 2-epimerase | 225860392: glucose-1-phosphate thymidylyltransferase | 225860393: dTDP-4-dehydrorhamnose 3,5-epimerase | 225860394: dTDP-glucose 4,6-dehydratase | 225860395: dTDP-4-dehydrorhamnose reductase | 225860396: hypothetical protein | 225860397: oligopeptide binding protein
15897730	41.67	6	328	4	303	2e-52	Sulfolobus_solfataricus	15897727: hypothetical protein | 15897728: hypothetical protein | 15897729: hypothetical protein | 15897730: dTDP-glucose 4,6-dehydratase (rfbB-1) | 15897731: sugar phosphate nucleotydyl transferase | 15897732: dTDP-4-dehydrorhamnose reductase (rfbD-1) | 15897733: dTDP-4-dehydrorhamnose 3,5 epimerase (rfbC-1)
42518974	39.63	6	328	4	324	3e-52	Lactobacillus_johnsonii_NCC_533	42518971: hypothetical protein | 42518972: hypothetical protein | 42518973: hypothetical protein | 42518974: dTDP-D-glucose 4,6-dehydratase | 42518975: glucose-1-phosphate thymidylyltransferase | 42518976: dTDP-4-dehydrorhamnose 3,5-epimerase | 42518977: dTDP-4-dehydrorhamnose reductase
78043771	38.8	6	320	4	308	3e-52	Carboxydothermus_hydrogenoformans_Z-2901	78044259: glucose-1-phosphate thymidylyltransferase | 78043500: dTDP-4-dehydrorhamnose 3,5-epimerase | 78044837: dTDP-4-dehydrorhamnose reductase | 78043771: dTDP-glucose 4,6-dehydratase | 78043710: glycosyl transferase family protein | 78044274: flagellin | 78045132: glycosyl transferase family protein
152971036	36.84	6	326	4	339	5e-52	Klebsiella_pneumoniae_MGH_78578	152971033: dTDP-4-dehydrorhamnose 3,5-epimerase | 152971034: dTDP-4-dehydrorhamnose reductase | 152971035: glucose-1-phosphate thymidylyltransferase | 152971036: dTDP-glucose 4,6-dehydratase | 152971037: hypothetical protein | 152971038: 6-phosphogluconate dehydrogenase | 152971039: polysaccharide biosynthesis protein
71906876	38.94	4	321	2	332	5e-52	Dechloromonas_aromatica_RCB	71906873: prephenate dehydrogenase | 71906874: DNA ligase | 71906875: UDP-galactose 4-epimerase | 71906876: dTDP-glucose 4,6-dehydratase | 71906877: glucose-1-phosphate thymidylyltransferase | 71906878: dTDP-4-dehydrorhamnose 3,5-epimerase | 71906879: hypothetical protein
123440570	37.57	3	326	2	340	5e-52	Yersinia_enterocolitica_8081	123440567: lipopolysaccharide biosynthesis protein WzzE | 123440568: UDP-N-acetylglucosamine 2-epimerase | 123440569: UDP-N-acetyl-D-mannosamine dehydrogenase | 123440570: dTDP-D-glucose-4,6-dehydratase | 123440571: glucose-1-phosphate thymidylyltransferase | 123440572: TDP-fucosamine acetyltransferase | 123440573: TDP-4-oxo-6-deoxy-D-glucose transaminase
54022174	38.27	5	324	3	314	5e-52	Nocardia_farcinica_IFM10152	54022171: putative glucose-1-phosphate thymidyltransferase | 54022172: putative esterase | 54022173: hypothetical protein | 54022174: putative dTDP-glucose-4,6-dehydratase | 54022175: hypothetical protein | 54022176: putative glycosyltransferase | 54022177: hypothetical protein
154174154	35.74	6	317	9	336	5e-52	Campylobacter_curvus_525_92	154174398: hypothetical protein | 154175103: maturase-related protein | 154175487: CRISPR-associated protein Cas2 | 154174154: dTDP-glucose 4,6-dehydratase | 154174648: glucose-1-phosphate thymidylyltransferase | 154175198: phosphoglucomutase/phosphomannomutase | 154173786: chaperonin GroEL
218930865	37.57	3	326	2	340	5e-52	Yersinia_pestis_CO92	218930862: TDP-4-oxo-6-deoxy-D-glucose transaminase | 218930863: TDP-fucosamine acetyltransferase | 218930864: glucose-1-phosphate thymidylyltransferase | 218930865: dTDP-D-glucose-4,6-dehydratase | 218930866: UDP-N-acetyl-D-mannosamine dehydrogenase | 218930867: UDP-N-acetylglucosamine 2-epimerase | 218930868: lipopolysaccharide biosynthesis protein WzzE
46445760	38.17	3	328	7	336	6e-52	Parachlamydia_sp_UWE25	46445757: glucose-1-phosphate thymidylyltransferase (dTDP-glucose synthase), rfbA | 46445758: dTDP-4-dehydrorhamnose 3,5-epimerase, rfbC | 46445759: putative dTDP-4-keto-L-rhamnose reductase, (TDP-rhamnose synthetase), rfbD | 46445760: dTDP-glucose 4,6-dehydratase, rfbB | 46445761: putative multidrug resistance membrane translocase protein, emrB | 46445762: multidrug resistance protein, emrA | 46…
83645207	36.44	5	326	3	339	7e-52	Hahella_chejuensis_KCTC_2396	83645204: 3-oxoacyl-[acyl-carrier-protein] synthase III | 83645205: UDP-N-acetylmuramyl pentapeptide phosphotransferase/UDP-N-acetylglucosamine-1-phosphate transferase | 83645206: nucleoside-diphosphate sugar epimerase | 83645207: dTDP-glucose 4,6-dehydratase | 83645208: glucose-1-phosphate thymidylyltransferase | 83645209: dTDP-4-dehydrorhamnose 3,5-epimerase | 83645210: dTDP-4-dehydrorhamnose r…
225870741	36.5	3	327	5	332	7e-52	Streptococcus_equi_4047	225870738: hypothetical protein | 225870739: membrane protein | 225870740: mutator MutX protein (7,8-dihydro-8-oxoguanine-triphosphatase) | 225870741: dTDP-glucose-4,6-dehydratase | 225870742: dTDP-4-keto-6-deoxyglucose-3,5-epimerase | 225870743: glucose-1-phosphate thymidyl transferase | 225870744: FAD dependent oxidoreductase
108806154	37.57	3	326	4	342	8e-52	Yersinia_pestis_Antiqua	162100188: lipopolysaccharide biosynthesis protein WzzE | 108806152: UDP-N-acetylglucosamine 2-epimerase | 108806153: UDP-N-acetyl-D-mannosamine dehydrogenase | 108806154: dTDP-D-glucose-4,6-dehydratase | 108806155: glucose-1-phosphate thymidylyltransferase | 108806156: TDP-fucosamine acetyltransferase | 108806157: TDP-4-oxo-6-deoxy-D-glucose transaminase
150004942	37.64	1	333	4	342	8e-52	Bacteroides_vulgatus_ATCC_8482	150004939: glucose-1-phosphate thymidyltransferase | 150004940: dTDP-4-dehydrorhamnose 3,5-epimerase | 150004941: dTDP-4-dehydrorhamnose reductase | 150004942: dTDP-glucose 4,6-dehydratase | 150004943: glycosyltransferase | 150004944: N-acetylmuramoyl-L-alanine amidase | 150004945: hypothetical protein
21673147	38.01	6	333	4	333	1e-51	Chlorobium_tepidum_TLS	21673144: glucose-1-phosphate thymidylyltransferase | 21673145: dTDP-4-dehydrorhamnose 3,5-epimerase | 21673146: dTDP-4-dehydrorhamnose reductase | 21673147: dTDP-D-glucose 4,6-dehydratase | 21673148: mannose-6-phosphate isomerase/mannose-1-phosphate guanylyl transferase | 21673149: hypothetical protein | 21673150: isoleucyl-tRNA synthetase
118466831	39.51	5	324	3	315	1e-51	Mycobacterium_avium_104	118463643: translation initiation factor IF-1 | 118462971: hypothetical protein | 118463245: hypothetical protein | 118466831: dTDP-glucose 4,6-dehydratase | 118467223: dTDP-4-dehydrorhamnose 3,5-epimerase | 118464220: putative acyltransferase | 118463864: putative acyltransferase
55821249	36.8	3	327	5	332	1e-51	Streptococcus_thermophilus_LMG_18311	55821246: hypothetical protein | 55821247: hypothetical protein | 55821248: hypothetical protein | 55821249: dTDP-glucose-4,6-dehydratase | 55821250: dTDP-4-keto-L-rhamnose reductase | 55821251: glucose-1-phosphate thymidyl transferase | 55821252: oxidoreductase, DadA family protein/D-amino acid oxidase
120555542	37.54	6	322	3	328	1e-51	Marinobacter_aquaeolei_VT8	120555539: dTDP-4-dehydrorhamnose 3,5-epimerase | 120555540: glucose-1-phosphate thymidylyltransferase | 120555541: dTDP-4-dehydrorhamnose reductase | 120555542: dTDP-glucose 4,6-dehydratase | 120555543: glycosyltransferases-like | 120555544: ABC transporter related | 120555545: ABC-2 type transporter
186893526	37.28	3	326	2	340	2e-51	Yersinia_pseudotuberculosis_PB1_	186893523: lipopolysaccharide biosynthesis protein WzzE | 186893524: UDP-N-acetylglucosamine 2-epimerase | 186893525: UDP-N-acetyl-D-mannosamine dehydrogenase | 186893526: dTDP-glucose 4,6-dehydratase | 186893527: glucose-1-phosphate thymidylyltransferase | 186893528: TDP-fucosamine acetyltransferase | 186893529: TDP-4-oxo-6-deoxy-D-glucose transaminase
198245411	36.71	3	325	2	339	3e-51	Salmonella_enterica_serovar_Dublin_CT_02021853	198245570: lipopolysaccharide biosynthesis protein WzzE | 198242772: UDP-N-acetylglucosamine 2-epimerase | 198244350: UDP-N-acetyl-D-mannosamine dehydrogenase | 198245411: dTDP-glucose 4,6-dehydratase | 198244772: glucose-1-phosphate thymidylyltransferase | 198244056: TDP-fucosamine acetyltransferase | 198243997: TDP-4-oxo-6-deoxy-D-glucose transaminase
161617039	36.71	3	325	2	339	3e-51	Salmonella_enterica_serovar_Paratyphi_B_SPB7	161617036: lipopolysaccharide biosynthesis protein WzzE | 161617037: hypothetical protein | 161617038: UDP-N-acetyl-D-mannosamine dehydrogenase | 161617039: dTDP-glucose 4,6-dehydratase | 161617040: hypothetical protein | 161617041: TDP-fucosamine acetyltransferase | 161617042: TDP-4-oxo-6-deoxy-D-glucose transaminase
56459650	37.24	5	326	3	337	5e-51	Idiomarina_loihiensis_L2TR	56459647: UDP-glucose 6-dehydrogenase | 56459648: chain length determinant protein | 56459649: ABC-type multidrug transport system, ATPase and permease components | 56459650: dTDP-D-glucose 4,6-dehydratase | 56459651: dTDP-glucose pyrophosphorylase | 56459652: acetyltransferase | 56459653: 3-oxoacyl-(acyl carrier protein) reductase, putative
15898578	42.81	30	328	24	299	5e-51	Sulfolobus_solfataricus	15898575: hypothetical protein | 15898576: transposase ISC1439 | 15898577: polysaccharide biosynthesis related protein | 15898578: dTDP-glucose 4,6-dehydratase (rfbB-3) | 15898579: sugar phosphate nucleotydyl transferase | 15898580: dTDP-4-dehydrorhamnose reductase (rfbD-2) | 15898581: hypothetical protein
253800509	39.2	5	324	3	315	7e-51	Mycobacterium_tuberculosis_KZN_1435	253800506: 50S ribosomal protein L36 rpmJ | 253800507: translation initiation factor IF-1 infA | 253800508: hypothetical protein | 253800509: dTDP-glucose 4,6-dehydratase rmlB | 253800510: dTDP-4-dehydrorhamnose 3,5-epimerase rmlC | 253800511: hypothetical protein | 253800512: hypothetical protein
194442418	36.42	3	325	2	339	9e-51	Salmonella_enterica_serovar_Newport_SL254	194442780: lipopolysaccharide biosynthesis protein WzzE | 194443100: UDP-N-acetylglucosamine 2-epimerase | 194443033: UDP-N-acetyl-D-mannosamine dehydrogenase | 194442418: dTDP-glucose 4,6-dehydratase | 194443728: glucose-1-phosphate thymidylyltransferase | 194445554: TDP-fucosamine acetyltransferase | 194444532: TDP-4-oxo-6-deoxy-D-glucose transaminase
58580415	36.78	4	333	26	360	1e-50	Xanthomonas_oryzae_KACC10331	58580412: putative ATP binding protein | 58580413: electron transfer flavoprotein alpha subunit | 58580414: electron transfer flavoprotein beta subunit | 58580415: dTDP-glucose 4,6-dehydratase | 58580416: glucose-1-phosphate thymidylyltransferase | 58580417: dTDP-4-dehydrorhamnose 3,5-epimerase | 58580418: dTDP-4-dehydrorhamnose reductase
62182397	36.42	3	325	2	339	1e-50	Salmonella_enterica_Choleraesuis	62182394: lipopolysaccharide biosynthesis protein WzzE | 62182395: UDP-N-acetyl glucosamine -2-epimerase | 162139522: UDP-N-acetyl-D-mannosamine dehydrogenase | 62182397: dTDP-glucose 4,6-dehydratase | 62182398: glucose-1-phosphate thymidylyltransferase | 62182399: TDP-fucosamine acetyltransferase | 62182400: TDP-4-oxo-6-deoxy-D-glucose transaminase
188578648	36.78	4	333	3	337	2e-50	Xanthomonas_oryzae_PXO99A	188578645: dTDP-4-dehydrorhamnose reductase | 188578646: dTDP-4-dehydrorhamnose 3,5-epimerase | 188578647: glucose-1-phosphate thymidylyltransferase | 188578648: dTDP-glucose 4,6-dehydratase | 188578649: electron transfer flavoprotein beta subunit | 188578650: electron transfer flavoprotein alpha subunit | 188578651: ABC transporter
56476269	36.73	1	320	1	336	2e-50	Aromatoleum_aromaticum_EbN1	56476266: hypothetical protein | 56476267: putative GlcNAc transferase | 56476268: glycosyltransferase, RfaG | 56476269: dTDP-glucose 4,6-dehydratase | 56476270: acetylase | 56476271: hypothetical protein | 56476272: virulence-associated protein VapC
229587855	36.39	6	343	4	350	2e-50	Pseudomonas_fluorescens_SBW25	229587852: putative dTDP-4-dehydrorhamnose reductase | 229587853: dTDP-4-dehydrorhamnose 3,5-epimerase | 229587854: glucose-1-phosphate thymidylyltransferase | 229587855: dTDP-glucose 4,6-dehydratase | 229587856: putative aminotransferase | 229587857: hypothetical protein | 229587858: hypothetical protein
134301507	37.65	3	317	6	332	2e-50	Francisella_tularensis_WY96-3418	134301504: glycosyltransferase group 2 family protein | 134301505: glucose-1-phosphate thymidylyltransferase | 134301506: hypothetical protein | 134301507: dTDP-glucose 4,6-dehydratase | 134301508: transposase ISFtu1 | 134301509: acetyltransferase | 134301510: hypothetical protein
170760703	36.89	3	324	2	324	2e-50	Clostridium_botulinum_A3_Loch_Maree	170759373: aminotransferase | 170758618: hypothetical protein | 170761485: glucose-1-phosphate thymidylyltransferase | 170760703: dTDP-glucose 4,6-dehydratase | 170759948: hypothetical protein | 170759062: hypothetical protein | 170758348: lipase
108798039	38.37	5	324	3	319	2e-50	Mycobacterium_MCS	108798036: acyl-CoA dehydrogenase-like protein | 108798037: methylmalonate-semialdehyde dehydrogenase [acylating] | 108798038: dTDP-4-dehydrorhamnose 3,5-epimerase | 108798039: dTDP-glucose 4,6-dehydratase | 108798040: hypothetical protein | 108798041: hypothetical protein | 108798042: cyclic nucleotide-binding protein
119867134	38.37	5	324	3	319	2e-50	Mycobacterium_KMS	119867131: acyl-CoA dehydrogenase domain-containing protein | 119867132: methylmalonate-semialdehyde dehydrogenase [acylating] | 119867133: dTDP-4-dehydrorhamnose 3,5-epimerase | 119867134: dTDP-glucose 4,6-dehydratase | 119867135: hypothetical protein | 119867136: hypothetical protein | 119867137: cyclic nucleotide-binding protein
237795492	36.89	3	324	2	324	2e-50	Clostridium_botulinum_Ba4_657	237795489: aminotransferase, DegT/DnrJ/EryC1/StrS family | 237795490: hypothetical protein | 237795491: glucose-1-phosphate thymidylyltransferase | 237795492: dTDP-glucose 4,6-dehydratase | 237795493: hypothetical protein | 237795494: hypothetical protein | 237795495: phage protein
148380013	36.89	3	324	2	324	3e-50	Clostridium_botulinum_A	148380010: aminotransferase, DegT/DnrJ/EryC1/StrS family | 148380011: glycosyl transferase | 148380012: glucose-1-phosphate thymidylyltransferase | 148380013: dTDP-glucose 4,6-dehydratase | 148380014: hypothetical protein | 148380015: hypothetical protein | 148380016: hypothetical protein
93005454	34.75	5	326	3	350	3e-50	Psychrobacter_cryohalolentis_K5	93005451: polysaccharide biosynthesis protein | 93005452: asparagine synthase, glutamine-hydrolyzing | 93005453: hypothetical protein | 93005454: dTDP-glucose 4,6-dehydratase | 93005455: glucose-1-phosphate thymidylyltransferase | 93005456: dTDP-4-dehydrorhamnose 3,5-epimerase | 93005457: dTDP-4-dehydrorhamnose reductase
77460279	36.42	5	320	3	331	3e-50	Pseudomonas_fluorescens_Pf0_1	77460276: glycosyl transferase family protein | 77460277: glucose-1-phosphate thymidylyltransferase | 77460278: dTDP-4-dehydrorhamnose reductase | 77460279: dTDP-glucose 4,6-dehydratase | 77460280: hypothetical protein | 77460281: integration host factor subunit beta | 77460282: putative lipoprotein
172059821	36.89	6	333	3	336	3e-50	Burkholderia_ambifaria_MC40_6	172059818: dihydroorotase | 172059819: phospholipid/glycerol acyltransferase | 172059820: diadenosine tetraphosphatase | 172059821: dTDP-glucose 4,6-dehydratase | 172059822: glucose-1-phosphate thymidylyltransferase | 172059823: dTDP-4-dehydrorhamnose 3,5-epimerase | 172059824: dTDP-4-dehydrorhamnose reductase
169656551	37.65	3	317	11	337	4e-50	Francisella_tularensis_holarctica_FTA	156502004: O-antigen flippase | 169656550: glycosyltransferase group 2 family protein | 156502006: glucose-1-phosphate thymidylyltransferase | 169656551: dTDP-glucose 4,6-dehydratase | 169656552: transposase ISFTu1 | 156502010: mannose-1-phosphate guanylyltransferase/mannose-6-phosphate isomerase | 156502011: phosphoglucomutase/phosphomannomutase
21230096	35.92	4	333	3	337	5e-50	Xanthomonas_campestris_ATCC_33913	21230093: WxcH protein | 21230094: electron transfer flavoprotein alpha subunit | 21230095: electron transfer flavoprotein beta subunit | 21230096: dTDP-glucose 4,6-dehydratase | 21230097: glucose-1-phosphate thymidylyltransferase | 21230098: dTDP-4-dehydrorhamnose 3,5-epimerase | 21230099: dTDP-4-dehydrorhamnose reductase
187922880	36.73	6	328	3	336	8e-50	Burkholderia_phytofirmans_PsJN	187922877: phospholipid/glycerol acyltransferase | 187922878: diadenosine tetraphosphatase | 187922879: NAD-dependent epimerase/dehydratase | 187922880: dTDP-glucose 4,6-dehydratase | 187922881: glucose-1-phosphate thymidylyltransferase | 187922882: dTDP-4-dehydrorhamnose 3,5-epimerase | 187922883: dTDP-4-dehydrorhamnose reductase
