# Supplementary material for: Evolution of Plant Nucleotide-Sugar Interconversion Enzymes
Source: PLoS One. 2011 Nov 18;6(11):e27995. doi: 10.1371/journal.pone.0027995 (PMC3220709; doi:10.1371/journal.pone.0027995)
Supplement: Table S3 — NCBI-nr proteins most homologous to plant UGlcAE HMM. (XLS) [file pone.0027995.s018.xls]

## Sheet: 3. UGlcAE
NCBI-nr proteins most homologous to plant UGlcAE HMM
Protein ID	E-value	Blink	PubMed ID	Organism	Taxonomy
167998570	7.7e-228	blink	18079367	Physcomitrella_patens_subsp._patens	Eukaryota-Viridiplantae
168002599	8.8e-228	blink	18079367	Physcomitrella_patens_subsp._patens	Eukaryota-Viridiplantae
15236712	4.5e-227	blink		Arabidopsis_thaliana	Eukaryota-Viridiplantae
168017100	1.7e-226	blink	18079367	Physcomitrella_patens_subsp._patens	Eukaryota-Viridiplantae
168033736	3.3e-226	blink	18079367	Physcomitrella_patens_subsp._patens	Eukaryota-Viridiplantae
147823274	1.1e-225	blink	18094749	Vitis_vinifera	Eukaryota-Viridiplantae
225454014	1.1e-225	blink		Vitis_vinifera	Eukaryota-Viridiplantae
115449159	2.1e-225	blink	16381971	Oryza_sativa_Japonica_Group	Eukaryota-Viridiplantae
			16100779
15217591	4.9e-225	blink		Arabidopsis_thaliana	Eukaryota-Viridiplantae
242063350	1.5e-224	blink		Sorghum_bicolor	Eukaryota-Viridiplantae
21536982	1.7e-224	blink	12093376	Arabidopsis_thaliana	Eukaryota-Viridiplantae
226505638	2.5e-224	blink		Zea_mays	Eukaryota-Viridiplantae
255574623	4.3e-224	blink		Ricinus_communis	Eukaryota-Viridiplantae
15229524	1.1e-223	blink		Arabidopsis_thaliana	Eukaryota-Viridiplantae
24417280	1.1e-223	blink		Arabidopsis_thaliana	Eukaryota-Viridiplantae
211906522	1.2e-223	blink		Gossypium_hirsutum	Eukaryota-Viridiplantae
15225451	1.3e-223	blink		Arabidopsis_thaliana	Eukaryota-Viridiplantae
15234745	2.5e-223	blink		Arabidopsis_thaliana	Eukaryota-Viridiplantae
225454018	2.5e-223	blink		Vitis_vinifera	Eukaryota-Viridiplantae
225454020	2.5e-223	blink		Vitis_vinifera	Eukaryota-Viridiplantae
225454016	3e-223	blink		Vitis_vinifera	Eukaryota-Viridiplantae
148906273	3.4e-223	blink		Picea_sitchensis	Eukaryota-Viridiplantae
168018902	7.3e-223	blink	18079367	Physcomitrella_patens_subsp._patens	Eukaryota-Viridiplantae
168029557	1.1e-222	blink	18079367	Physcomitrella_patens_subsp._patens	Eukaryota-Viridiplantae
162460951	1.3e-222	blink		Zea_mays	Eukaryota-Viridiplantae
194689432	1.3e-222	blink		Zea_mays	Eukaryota-Viridiplantae
224055839	1.3e-222	blink		Populus_trichocarpa	Eukaryota-Viridiplantae
147854365	1.4e-222	blink	18094749	Vitis_vinifera	Eukaryota-Viridiplantae
224129172	1.4e-222	blink		Populus_trichocarpa	Eukaryota-Viridiplantae
225433491	1.4e-222	blink		Vitis_vinifera	Eukaryota-Viridiplantae
255563616	1.4e-222	blink		Ricinus_communis	Eukaryota-Viridiplantae
224127370	1.9e-222	blink		Populus_trichocarpa	Eukaryota-Viridiplantae
224063780	6.3e-222	blink		Populus_trichocarpa	Eukaryota-Viridiplantae
168014306	9.8e-222	blink	18079367	Physcomitrella_patens_subsp._patens	Eukaryota-Viridiplantae
224091861	4.7e-221	blink		Populus_trichocarpa	Eukaryota-Viridiplantae
242094990	8.3e-221	blink		Sorghum_bicolor	Eukaryota-Viridiplantae
168049777	9.7e-221	blink	18079367	Physcomitrella_patens_subsp._patens	Eukaryota-Viridiplantae
15234486	1e-220	blink		Arabidopsis_thaliana	Eukaryota-Viridiplantae
224142327	2.2e-220	blink		Populus_trichocarpa	Eukaryota-Viridiplantae
84468266	4.4e-220	blink	13679984	Trifolium_pratense	Eukaryota-Viridiplantae
			16769692
15293119	4.7e-220	blink		Arabidopsis_thaliana	Eukaryota-Viridiplantae
147771058	4.7e-219	blink	18094749	Vitis_vinifera	Eukaryota-Viridiplantae
225426896	4.7e-219	blink		Vitis_vinifera	Eukaryota-Viridiplantae
116789678	5e-219	blink		Picea_sitchensis	Eukaryota-Viridiplantae
255537063	6.7e-217	blink		Ricinus_communis	Eukaryota-Viridiplantae
125554349	1.4e-216	blink	15685292	Oryza_sativa_Indica_Group	Eukaryota-Viridiplantae
51091715	1.4e-216	blink		Oryza_sativa_Japonica_Group	Eukaryota-Viridiplantae
224071587	4.4e-215	blink		Populus_trichocarpa	Eukaryota-Viridiplantae
157349389	6.4e-213	blink	17721507	Vitis_vinifera	Eukaryota-Viridiplantae
225455511	2.9e-211	blink		Vitis_vinifera	Eukaryota-Viridiplantae
157349391	1.6e-210	blink	17721507	Vitis_vinifera	Eukaryota-Viridiplantae
157349390	1.8e-210	blink	17721507	Vitis_vinifera	Eukaryota-Viridiplantae
115480003	4.3e-209	blink	16381971	Oryza_sativa_Japonica_Group	Eukaryota-Viridiplantae
			16100779
218202412	4.3e-209	blink		Oryza_sativa_Indica_Group	Eukaryota-Viridiplantae
242049752	5.5e-209	blink		Sorghum_bicolor	Eukaryota-Viridiplantae
115477399	2.3e-208	blink	16381971	Oryza_sativa_Japonica_Group	Eukaryota-Viridiplantae
			16100779
125604080	2.3e-208	blink	15685292	Oryza_sativa_Japonica_Group	Eukaryota-Viridiplantae
218201487	2.3e-208	blink		Oryza_sativa_Indica_Group	Eukaryota-Viridiplantae
29647497	2.3e-208	blink		Oryza_sativa_Japonica_Group	Eukaryota-Viridiplantae
115451921	4.4e-208	blink	16381971	Oryza_sativa_Japonica_Group	Eukaryota-Viridiplantae
			16100779
224122596	8.7e-208	blink		Populus_trichocarpa	Eukaryota-Viridiplantae
226504630	6.5e-207	blink		Zea_mays	Eukaryota-Viridiplantae
242041557	4.7e-206	blink		Sorghum_bicolor	Eukaryota-Viridiplantae
242079893	3.9e-205	blink		Sorghum_bicolor	Eukaryota-Viridiplantae
226507148	2.5e-203	blink		Zea_mays	Eukaryota-Viridiplantae
157355855	1.5e-202	blink	17721507	Vitis_vinifera	Eukaryota-Viridiplantae
125596300	2.5e-191	blink	15685292	Oryza_sativa_Japonica_Group	Eukaryota-Viridiplantae
159479892	3.8e-186	blink	17932292	Chlamydomonas_reinhardtii	Eukaryota-Viridiplantae
168058484	4e-181	blink	18079367	Physcomitrella_patens_subsp._patens	Eukaryota-Viridiplantae
110736741	1.1e-163	blink		Arabidopsis_thaliana	Eukaryota-Viridiplantae
255082316	4.7e-163	blink		Micromonas_sp._RCC299	Eukaryota-Viridiplantae
115466832	4.1e-161	blink	16381971	Oryza_sativa_Japonica_Group	Eukaryota-Viridiplantae
			16100779
116061889	8.2e-160	blink	16868079	Ostreococcus_tauri	Eukaryota-Viridiplantae
145343940	3.9e-155	blink		Ostreococcus_lucimarinus_CCE9901	Eukaryota-Viridiplantae
226458870	2.5e-154	blink		Micromonas_pusilla_CCMP1545	Eukaryota-Viridiplantae
145356172	1.5e-143	blink		Ostreococcus_lucimarinus_CCE9901	Eukaryota-Viridiplantae
148264642	5.9e-129	blink		Geobacter_uraniireducens_Rf4	Bacteria-Proteobacteria
237654112	1.8e-128	blink		Thauera_sp._MZ1T	Bacteria-Proteobacteria
119897143	3e-126	blink	17057704	Azoarcus_sp._BH72	Bacteria-Proteobacteria
71909541	5.2e-125	blink		Dechloromonas_aromatica_RCB	Bacteria-Proteobacteria
261855611	5.5e-125	blink		Halothiobacillus_neapolitanus_c2	Bacteria-Proteobacteria
56476329	8.9e-124	blink	15687214	Aromatoleum_aromaticum_EbN1	Bacteria-Proteobacteria
			15551059
78187259	2.2e-123	blink		Chlorobium_luteolum_DSM_273	Bacteria-Chlorobi
77919068	4.5e-123	blink		Pelobacter_carbinolicus_DSM_2380	Bacteria-Proteobacteria
89899467	2.3e-122	blink		Rhodoferax_ferrireducens_T118	Bacteria-Proteobacteria
114777522	1e-121	blink		Mariprofundus_ferrooxydans_PV-1	Bacteria-Proteobacteria
119357538	1.1e-121	blink		Chlorobium_phaeobacteroides_DSM_266	Bacteria-Chlorobi
153868858	5.5e-121	blink		Beggiatoa_sp._PS	Bacteria-Proteobacteria
120601089	1.5e-120	blink		Desulfovibrio_vulgaris_DP4	Bacteria-Proteobacteria
119509616	1.9e-120	blink		Nodularia_spumigena_CCY9414	Bacteria-Cyanobacteria
189423550	2.2e-120	blink		Geobacter_lovleyi_SZ	Bacteria-Proteobacteria
222424653	2.8e-120	blink		Arabidopsis_thaliana	Eukaryota-Viridiplantae
241763229	3.2e-120	blink		Acidovorax_delafieldii_2AN	Bacteria-Proteobacteria
254513947	3.4e-120	blink		gamma_proteobacterium_NOR5-3	Bacteria-Proteobacteria
194334317	4.4e-120	blink		Prosthecochloris_aestuarii_DSM_271	Bacteria-Chlorobi
46581757	5.2e-120	blink	15077118	Desulfovibrio_vulgaris_str._Hildenborough	Bacteria-Proteobacteria
121998958	5.7e-120	blink		Halorhodospira_halophila_SL1	Bacteria-Proteobacteria
158522335	8.7e-120	blink		Desulfococcus_oleovorans_Hxd3	Bacteria-Proteobacteria
78049577	1.2e-119	blink	16237009	Xanthomonas_campestris_pv._vesicatoria_str._85-10	Bacteria-Proteobacteria
114321825	1.4e-119	blink		Alkalilimnicola_ehrlichii_MLHE-1	Bacteria-Proteobacteria
77460292	1.4e-119	blink		Pseudomonas_fluorescens_Pf0-1	Bacteria-Proteobacteria
239996825	1.7e-119	blink		Alteromonas_macleodii_ATCC_27126	Bacteria-Proteobacteria
21244627	1.8e-119	blink	12024217	Xanthomonas_axonopodis_pv._citri_str._306	Bacteria-Proteobacteria
46445713	2.1e-119	blink	15073324	Candidatus_Protochlamydia_amoebophila_UWE25	Bacteria-Chlamydiae
152971031	2.5e-119	blink		Klebsiella_pneumoniae_subsp._pneumoniae_MGH_78578	Bacteria-Proteobacteria
78485850	3.3e-119	blink	17105352	Thiomicrospira_crunogena_XCL-2	Bacteria-Proteobacteria
254496037	4e-119	blink		Legionella_drancourtii_LLAP12	Bacteria-Proteobacteria
172037016	4.7e-119	blink	18812508	Cyanothece_sp._ATCC_51142	Bacteria-Cyanobacteria
78223533	4.7e-119	blink		Geobacter_metallireducens_GS-15	Bacteria-Proteobacteria
196156140	4.9e-119	blink	18670397	Alteromonas_macleodii_'Deep_ecotype'	Bacteria-Proteobacteria
118581806	9.6e-119	blink		Pelobacter_propionicus_DSM_2379	Bacteria-Proteobacteria
226357052	9.6e-119	blink		Deinococcus_deserti_VCD115	Bacteria-Deinococcus-Thermus
78355080	1.3e-118	blink		Desulfovibrio_desulfuricans_subsp._desulfuricans_str._G20	Bacteria-Proteobacteria
238895614	2.6e-118	blink		Klebsiella_pneumoniae_NTUH-K2044	Bacteria-Proteobacteria
237809594	3.1e-118	blink		Tolumonas_auensis_DSM_9187	Bacteria-Proteobacteria
119493841	3.4e-118	blink		Lyngbya_sp._PCC_8106	Bacteria-Cyanobacteria
145220024	3.7e-118	blink		Chlorobium_phaeovibrioides_DSM_265	Bacteria-Chlorobi
126667506	4.4e-118	blink		Marinobacter_sp._ELB17	Bacteria-Proteobacteria
262040061	4.9e-118	blink		Klebsiella_pneumoniae_subsp._rhinoscleromatis_ATCC_13884	Bacteria-Proteobacteria
21233276	5.3e-118	blink	12024217	Xanthomonas_campestris_pv._campestris_str._ATCC_33913	Bacteria-Proteobacteria
258406617	7.5e-118	blink		Desulfohalobium_retbaense_DSM_5692	Bacteria-Proteobacteria
120554607	7.6e-118	blink		Marinobacter_aquaeolei_VT8	Bacteria-Proteobacteria
37958863	8.4e-118	blink		Klebsiella_pneumoniae	Bacteria-Proteobacteria
83647583	1e-117	blink	16352867	Hahella_chejuensis_KCTC_2396	Bacteria-Proteobacteria
226228112	1.6e-117	blink		Gemmatimonas_aurantiaca_T-27	Bacteria-Gemmatimonadetes
238919230	2.5e-117	blink		Edwardsiella_ictaluri_93-146	Bacteria-Proteobacteria
24376158	2.5e-117	blink	14506846	Shewanella_oneidensis_MR-1	Bacteria-Proteobacteria
			12368813
206580708	3e-117	blink	18654632	Klebsiella_pneumoniae_342	Bacteria-Proteobacteria
189499921	3.5e-117	blink		Chlorobium_phaeobacteroides_BS1	Bacteria-Chlorobi
90020265	3.8e-117	blink	18516288	Saccharophagus_degradans_2-40	Bacteria-Proteobacteria
260770732	4.9e-117	blink		Vibrio_furnissii_CIP_102972	Bacteria-Proteobacteria
171059755	6.1e-117	blink		Leptothrix_cholodnii_SP-6	Bacteria-Proteobacteria
87300564	7.8e-117	blink		Synechococcus_sp._WH_5701	Bacteria-Cyanobacteria
262040063	8.8e-117	blink		Klebsiella_pneumoniae_subsp._rhinoscleromatis_ATCC_13884	Bacteria-Proteobacteria
149375129	1e-116	blink		Marinobacter_algicola_DG893	Bacteria-Proteobacteria
269138557	1.3e-116	blink		Edwardsiella_tarda_EIB202	Bacteria-Proteobacteria
189347083	1.4e-116	blink		Chlorobium_limicola_DSM_245	Bacteria-Chlorobi
227333696	1.4e-116	blink		Citrobacter_youngae_ATCC_29220	Bacteria-Proteobacteria
197117253	1.5e-116	blink		Geobacter_bemidjiensis_Bem	Bacteria-Proteobacteria
225175766	2.1e-116	blink		Dethiobacter_alkaliphilus_AHT_1	Bacteria-Firmicutes
84622126	2.1e-116	blink		Xanthomonas_oryzae_pv._oryzae_MAFF_311018	Bacteria-Proteobacteria
166713824	3.6e-116	blink		Xanthomonas_oryzae_pv._oryzicola_BLS256	Bacteria-Proteobacteria
110598632	4.1e-116	blink		Chlorobium_ferrooxidans_DSM_13031	Bacteria-Chlorobi
229537297	4.1e-116	blink		Planctomyces_limnophilus_DSM_3776	Bacteria-Planctomycetes
34863493	6.8e-116	blink		Raoultella_terrigena	Bacteria-Proteobacteria
154252370	7e-116	blink	17557839	Parvibaculum_lavamentivorans_DS-1	Bacteria-Proteobacteria
			16075201
			15388700
			15240283
			14962144
			12571015
			10788359
269918853	7e-116	blink		Klebsiella_variicola_At-22	Bacteria-Proteobacteria
257061677	7.2e-116	blink		Cyanothece_sp._PCC_8802	Bacteria-Cyanobacteria
218248613	7.8e-116	blink		Cyanothece_sp._PCC_8801	Bacteria-Cyanobacteria
188993432	8.8e-116	blink	18304669	Xanthomonas_campestris_pv._campestris_str._B100	Bacteria-Proteobacteria
220909174	8.9e-116	blink		Cyanothece_sp._PCC_7425	Bacteria-Cyanobacteria
218887138	1.2e-115	blink		Desulfovibrio_vulgaris_str._'Miyazaki_F'	Bacteria-Proteobacteria
113972213	1.9e-115	blink		Shewanella_sp._MR-4	Bacteria-Proteobacteria
114049463	2.7e-115	blink		Shewanella_sp._MR-7	Bacteria-Proteobacteria
90414929	2.9e-115	blink		Photobacterium_profundum_3TCK	Bacteria-Proteobacteria
197287002	3.2e-115	blink	18375554	Proteus_mirabilis_HI4320	Bacteria-Proteobacteria
58580125	3.3e-115	blink	15673718	Xanthomonas_oryzae_pv._oryzae_KACC10331	Bacteria-Proteobacteria
227354753	4.6e-115	blink		Proteus_mirabilis_ATCC_29906	Bacteria-Proteobacteria
269103921	4.7e-115	blink		Photobacterium_damselae_subsp._damselae_CIP_102761	Bacteria-Proteobacteria
224817103	4.9e-115	blink		Thioalkalivibrio_sp._K90mix	Bacteria-Proteobacteria
90580916	5.6e-115	blink		Photobacterium_angustum_S14	Bacteria-Proteobacteria
117922520	6.1e-115	blink		Shewanella_sp._ANA-3	Bacteria-Proteobacteria
229147807	6.3e-115	blink		Bacillus_cereus_BDRD-ST24	Bacteria-Firmicutes
114562552	7e-115	blink		Shewanella_frigidimarina_NCIMB_400	Bacteria-Proteobacteria
54307428	7.4e-115	blink	15746425	Photobacterium_profundum_SS9	Bacteria-Proteobacteria
186681831	9e-115	blink		Nostoc_punctiforme_PCC_73102	Bacteria-Cyanobacteria
89076363	9.8e-115	blink		Photobacterium_sp._SKA34	Bacteria-Proteobacteria
149909354	1.5e-114	blink		Moritella_sp._PE36	Bacteria-Proteobacteria
51246568	1.7e-114	blink	15305914	Desulfotalea_psychrophila_LSv54	Bacteria-Proteobacteria
218779546	2e-114	blink		Desulfatibacillum_alkenivorans_AK-01	Bacteria-Proteobacteria
153002825	2.6e-114	blink		Shewanella_baltica_OS185	Bacteria-Proteobacteria
194336804	2.8e-114	blink		Pelodictyon_phaeoclathratiforme_BU-1	Bacteria-Chlorobi
242281289	3e-114	blink		Desulfovibrio_salexigens_DSM_2638	Bacteria-Proteobacteria
212703877	3.1e-114	blink		Desulfovibrio_piger_ATCC_29098	Bacteria-Proteobacteria
126172326	4e-114	blink		Shewanella_baltica_OS155	Bacteria-Proteobacteria
255335430	4.3e-114	blink		Hyphomicrobium_denitrificans_ATCC_51888	Bacteria-Proteobacteria
78189149	4.4e-114	blink		Chlorobium_chlorochromatii_CaD3	Bacteria-Chlorobi
91201875	4.8e-114	blink	16598256	Candidatus_Kuenenia_stuttgartiensis	Bacteria-Planctomycetes
15838870	6.1e-114	blink	10910347	Xylella_fastidiosa_9a5c	Bacteria-Proteobacteria
224816820	6.3e-114	blink		Thioalkalivibrio_sp._K90mix	Bacteria-Proteobacteria
120596895	7.9e-114	blink		Shewanella_sp._W3-18-1	Bacteria-Proteobacteria
217975412	7.9e-114	blink		Shewanella_baltica_OS223	Bacteria-Proteobacteria
160877570	8.6e-114	blink		Shewanella_baltica_OS195	Bacteria-Proteobacteria
117618758	9.8e-114	blink	16980456	Aeromonas_hydrophila_subsp._hydrophila_ATCC_7966	Bacteria-Proteobacteria
251794396	1.1e-113	blink		Paenibacillus_sp._JDR-2	Bacteria-Firmicutes
212212700	1.6e-113	blink	19047403	Coxiella_burnetii_CbuG_Q212	Bacteria-Proteobacteria
13476270	2e-113	blink	11214968	Mesorhizobium_loti_MAFF303099	Bacteria-Proteobacteria
28199200	2.2e-113	blink	12533478	Xylella_fastidiosa_Temecula1	Bacteria-Proteobacteria
209363918	2.4e-113	blink	19047403	Coxiella_burnetii_Dugway_5J108-111	Bacteria-Proteobacteria
153207997	2.8e-113	blink		Coxiella_burnetii_'MSU_Goat_Q177'	Bacteria-Proteobacteria
161831548	2.8e-113	blink		Coxiella_burnetii_RSA_331	Bacteria-Proteobacteria
212218326	2.8e-113	blink	19047403	Coxiella_burnetii_CbuK_Q154	Bacteria-Proteobacteria
215919056	2.8e-113	blink		Coxiella_burnetii_RSA_493	Bacteria-Proteobacteria
254412080	4.3e-113	blink		Microcoleus_chthonoplastes_PCC_7420	Bacteria-Cyanobacteria
88860035	4.3e-113	blink		Pseudoalteromonas_tunicata_D2	Bacteria-Proteobacteria
209963580	4.8e-113	blink		Rhodospirillum_centenum_SW	Bacteria-Proteobacteria
71899895	5.2e-113	blink		Xylella_fastidiosa_subsp._sandyi_Ann-1	Bacteria-Proteobacteria
260598179	5.3e-113	blink		Cronobacter_turicensis	Bacteria-Proteobacteria
241775809	5.4e-113	blink		Allochromatium_vinosum_DSM_180	Bacteria-Proteobacteria
119469403	5.5e-113	blink		Alteromonadales_bacterium_TW-7	Bacteria-Proteobacteria
39997339	5.5e-113	blink	14671304	Geobacter_sulfurreducens_PCA	Bacteria-Proteobacteria
156933709	7.1e-113	blink		Cronobacter_sakazakii_ATCC_BAA-894	Bacteria-Proteobacteria
125972751	7.3e-113	blink		Clostridium_thermocellum_ATCC_27405	Bacteria-Firmicutes
146312284	1.2e-112	blink		Enterobacter_sp._638	Bacteria-Proteobacteria
157360699	1.2e-112	blink	17721507	Vitis_vinifera	Eukaryota-Viridiplantae
71274484	1.3e-112	blink		Xylella_fastidiosa_Dixon	Bacteria-Proteobacteria
167623433	1.4e-112	blink		Shewanella_halifaxensis_HAW-EB4	Bacteria-Proteobacteria
37520637	1.6e-112	blink	14621296	Gloeobacter_violaceus_PCC_7421	Bacteria-Cyanobacteria
			14621292
85059347	3.8e-112	blink	16365377	Sodalis_glossinidius_str._'morsitans'	Bacteria-Proteobacteria
117620017	4.7e-112	blink	16980456	Aeromonas_hydrophila_subsp._hydrophila_ATCC_7966	Bacteria-Proteobacteria
254286269	4.7e-112	blink		Vibrio_cholerae_AM-19226	Bacteria-Proteobacteria
254294169	5e-112	blink		Hirschia_baltica_ATCC_49814	Bacteria-Proteobacteria
226326846	5.3e-112	blink		Proteus_penneri_ATCC_35198	Bacteria-Proteobacteria
89094083	5.4e-112	blink		Neptuniibacter_caesariensis	Bacteria-Proteobacteria
253989507	5.5e-112	blink		Photorhabdus_asymbiotica	Bacteria-Proteobacteria
22298743	9.5e-112	blink	12240834	Thermosynechococcus_elongatus_BP-1	Bacteria-Cyanobacteria
253701996	1.1e-111	blink		Geobacter_sp._M21	Bacteria-Proteobacteria
255021511	1.1e-111	blink		Acidithiobacillus_caldus_ATCC_51756	Bacteria-Proteobacteria
259908300	1.1e-111	blink		Erwinia_pyrifoliae_Ep1/96	Bacteria-Proteobacteria
157328010	1.8e-111	blink	17721507	Vitis_vinifera	Eukaryota-Viridiplantae
224370058	2.6e-111	blink		Desulfobacterium_autotrophicum_HRM2	Bacteria-Proteobacteria
163942955	3e-111	blink		Bacillus_weihenstephanensis_KBAB4	Bacteria-Firmicutes
260460167	3e-111	blink		Mesorhizobium_opportunistum_WSM2075	Bacteria-Proteobacteria
117925406	3.3e-111	blink		Magnetococcus_sp._MC-1	Bacteria-Proteobacteria
258629832	4.2e-111	blink		Dickeya_dadantii_Ech586	Bacteria-Proteobacteria
37526391	4.3e-111	blink	14528314	Photorhabdus_luminescens_subsp._laumondii_TTO1	Bacteria-Proteobacteria
256830802	4.5e-111	blink		Desulfomicrobium_baculatum_DSM_4028	Bacteria-Proteobacteria
224826778	4.6e-111	blink		Lutiella_nitroferrum_2002	Bacteria-Proteobacteria
85858261	4.9e-111	blink	17442750	Syntrophus_aciditrophicus_SB	Bacteria-Proteobacteria
188533720	5.5e-111	blink	18462403	Erwinia_tasmaniensis_Et1/99	Bacteria-Proteobacteria
157961245	6e-111	blink		Shewanella_pealeana_ATCC_700345	Bacteria-Proteobacteria
221069655	6.3e-111	blink		Comamonas_testosteroni_KF-1	Bacteria-Proteobacteria
237807051	8.9e-111	blink		Tolumonas_auensis_DSM_9187	Bacteria-Proteobacteria
70909460	9.2e-111	blink	16404571	Erwinia_amylovora	Bacteria-Proteobacteria
94442934	1.3e-110	blink		Platanus_x_acerifolia	Eukaryota-Viridiplantae
119469099	1.4e-110	blink		Alteromonadales_bacterium_TW-7	Bacteria-Proteobacteria
15616271	1.4e-110	blink	11058132	Bacillus_halodurans_C-125	Bacteria-Firmicutes
			10972189
			10805564
			10484179
			10427704
			10192928
			10086842
			10086841
74318717	1.6e-110	blink	16452431	Thiobacillus_denitrificans_ATCC_25259	Bacteria-Proteobacteria
109897412	1.8e-110	blink		Pseudoalteromonas_atlantica_T6c	Bacteria-Proteobacteria
187732343	1.8e-110	blink		Shigella_boydii_CDC_3083-94	Bacteria-Proteobacteria
56123322	1.8e-110	blink	15990253	Escherichia_coli	Bacteria-Proteobacteria
190576397	1.9e-110	blink	18419807	Stenotrophomonas_maltophilia_K279a	Bacteria-Proteobacteria
222109621	2.5e-110	blink		Acidovorax_ebreus_TPSY	Bacteria-Proteobacteria
182677789	2.7e-110	blink		Beijerinckia_indica_subsp._indica_ATCC_9039	Bacteria-Proteobacteria
88706947	4.8e-110	blink		Congregibacter_litoralis_KT71	Bacteria-Proteobacteria
28872687	5e-110	blink	12928499	Pseudomonas_syringae_pv._tomato_str._DC3000	Bacteria-Proteobacteria
157370947	5.7e-110	blink		Serratia_proteamaculans_568	Bacteria-Proteobacteria
192361703	6.2e-110	blink	18556790	Cellvibrio_japonicus_Ueda107	Bacteria-Proteobacteria
194367735	6.7e-110	blink		Stenotrophomonas_maltophilia_R551-3	Bacteria-Proteobacteria
242238646	6.9e-110	blink		Dickeya_dadantii_Ech703	Bacteria-Proteobacteria
268593456	7.1e-110	blink		Providencia_rettgeri_DSM_1131	Bacteria-Proteobacteria
95929386	7.1e-110	blink		Desulfuromonas_acetoxidans_DSM_684	Bacteria-Proteobacteria
254522956	8.8e-110	blink		Stenotrophomonas_sp._SKA14	Bacteria-Proteobacteria
116747629	9e-110	blink		Syntrophobacter_fumaroxidans_MPOB	Bacteria-Proteobacteria
226326263	9e-110	blink		Proteus_penneri_ATCC_35198	Bacteria-Proteobacteria
87201163	9.8e-110	blink		Novosphingobium_aromaticivorans_DSM_12444	Bacteria-Proteobacteria
88812089	1e-109	blink		Nitrococcus_mobilis_Nb-231	Bacteria-Proteobacteria
197285348	1.4e-109	blink	18375554	Proteus_mirabilis_HI4320	Bacteria-Proteobacteria
251790430	1.8e-109	blink		Dickeya_zeae_Ech1591	Bacteria-Proteobacteria
264676244	2.2e-109	blink		Comamonas_testosteroni_CNB-2	Bacteria-Proteobacteria
71279518	2.2e-109	blink	16043709	Colwellia_psychrerythraea_34H	Bacteria-Proteobacteria
254424021	2.6e-109	blink		Synechococcus_sp._PCC_7335	Bacteria-Cyanobacteria
121592841	2.7e-109	blink		Acidovorax_sp._JS42	Bacteria-Proteobacteria
193213441	3.3e-109	blink		Chlorobaculum_parvum_NCIB_8327	Bacteria-Chlorobi
56122513	3.3e-109	blink	15990253	Escherichia_coli	Bacteria-Proteobacteria
270262149	4.6e-109	blink		Serratia_odorifera_4Rx13	Bacteria-Proteobacteria
90422944	4.8e-109	blink		Rhodopseudomonas_palustris_BisB18	Bacteria-Proteobacteria
86748679	5e-109	blink		Rhodopseudomonas_palustris_HaA2	Bacteria-Proteobacteria
254225668	5.1e-109	blink		Vibrio_cholerae_V51	Bacteria-Proteobacteria
209523309	5.6e-109	blink		Arthrospira_maxima_CS-328	Bacteria-Cyanobacteria
53803405	5.7e-109	blink	15383840	Methylococcus_capsulatus_str._Bath	Bacteria-Proteobacteria
146342016	6.2e-109	blink	17540897	Bradyrhizobium_sp._ORS278	Bacteria-Proteobacteria
30250207	6.2e-109	blink	12700255	Nitrosomonas_europaea_ATCC_19718	Bacteria-Proteobacteria
254851397	6.6e-109	blink		Vibrio_cholerae_MO10	Bacteria-Proteobacteria
258636652	7.6e-109	blink		Pantoea_sp._At-9b	Bacteria-Proteobacteria
134300858	8.2e-109	blink		Desulfotomaculum_reducens_MI-1	Bacteria-Firmicutes
183597200	8.4e-109	blink		Providencia_stuartii_ATCC_25827	Bacteria-Proteobacteria
92116858	9.4e-109	blink		Nitrobacter_hamburgensis_X14	Bacteria-Proteobacteria
148553767	9.9e-109	blink		Sphingomonas_wittichii_RW1	Bacteria-Proteobacteria
124515922	1.1e-108	blink	17344860	Leptospirillum_rubarum	Bacteria-Nitrospirae
224373679	1.1e-108	blink		Nautilia_profundicola_AmH	Bacteria-Proteobacteria
226313847	1.1e-108	blink		Brevibacillus_brevis_NBRC_100599	Bacteria-Firmicutes
260774424	1.1e-108	blink		Vibrio_metschnikovii_CIP_69.14	Bacteria-Proteobacteria
154175190	1.5e-108	blink		Campylobacter_curvus_525.92	Bacteria-Proteobacteria
94264686	1.6e-108	blink		delta_proteobacterium_MLMS-1	Bacteria-Proteobacteria
94265500	1.6e-108	blink		delta_proteobacterium_MLMS-1	Bacteria-Proteobacteria
220935279	1.9e-108	blink		Thioalkalivibrio_sp._HL-EbGR7	Bacteria-Proteobacteria
260062600	1.9e-108	blink		Robiginitalea_biformata_HTCC2501	Bacteria-Bacteroidetes
67925414	2.2e-108	blink		Crocosphaera_watsonii_WH_8501	Bacteria-Cyanobacteria
75675267	2.5e-108	blink	16517654	Nitrobacter_winogradskyi_Nb-255	Bacteria-Proteobacteria
148976961	3.1e-108	blink		Vibrionales_bacterium_SWAT-3	Bacteria-Proteobacteria
66048330	3.4e-108	blink	16043691	Pseudomonas_syringae_pv._syringae_B728a	Bacteria-Proteobacteria
119775370	3.6e-108	blink		Shewanella_amazonensis_SB2B	Bacteria-Proteobacteria
149276446	3.6e-108	blink		Pedobacter_sp._BAL39	Bacteria-Bacteroidetes
3721693	3.6e-108	blink	10521656	Vibrio_cholerae	Bacteria-Proteobacteria
227355782	3.8e-108	blink		Proteus_mirabilis_ATCC_29906	Bacteria-Proteobacteria
149174381	4e-108	blink		Planctomyces_maris_DSM_8797	Bacteria-Planctomycetes
255059008	4.1e-108	blink		Geobacter_sp._M18	Bacteria-Proteobacteria
91226615	4.2e-108	blink		Vibrio_alginolyticus_12G01	Bacteria-Proteobacteria
172058630	4.8e-108	blink	16489412	Exiguobacterium_sibiricum_255-15	Bacteria-Firmicutes
94987022	7e-108	blink		Lawsonia_intracellularis_PHE/MN1-00	Bacteria-Proteobacteria
77166096	7.1e-108	blink	16957257	Nitrosococcus_oceani_ATCC_19707	Bacteria-Proteobacteria
254283906	7.9e-108	blink		gamma_proteobacterium_NOR51-B	Bacteria-Proteobacteria
145300225	8.1e-108	blink		Aeromonas_salmonicida_subsp._salmonicida_A449	Bacteria-Proteobacteria
212712593	8.6e-108	blink		Providencia_alcalifaciens_DSM_30120	Bacteria-Proteobacteria
148652789	1.6e-107	blink		Psychrobacter_sp._PRwf-1	Bacteria-Proteobacteria
261346759	1.7e-107	blink		Providencia_rustigianii_DSM_4541	Bacteria-Proteobacteria
254430817	1.8e-107	blink		Cyanobium_sp._PCC_7001	Bacteria-Cyanobacteria
239828545	2e-107	blink		Geobacillus_sp._WCH70	Bacteria-Firmicutes
92113883	2.2e-107	blink		Chromohalobacter_salexigens_DSM_3043	Bacteria-Proteobacteria
220903311	2.3e-107	blink		Desulfovibrio_desulfuricans_subsp._desulfuricans_str._ATCC_27774	Bacteria-Proteobacteria
237752575	2.4e-107	blink		Helicobacter_winghamensis_ATCC_BAA-430	Bacteria-Proteobacteria
28172995	2.5e-107	blink	12595419	Vibrio_vulnificus	Bacteria-Proteobacteria
167536220	3e-107	blink		Monosiga_brevicollis_MX1	Eukaryota-Choanoflagellida
78211743	3e-107	blink		Synechococcus_sp._CC9605	Bacteria-Cyanobacteria
237714670	3.6e-107	blink		Bacteroides_sp._D1	Bacteria-Bacteroidetes
114330252	3.7e-107	blink	17991028	Nitrosomonas_eutropha_C91	Bacteria-Proteobacteria
124546543	3.9e-107	blink		Shewanella_putrefaciens_200	Bacteria-Proteobacteria
13475639	4.7e-107	blink	11214968	Mesorhizobium_loti_MAFF303099	Bacteria-Proteobacteria
206602020	5.7e-107	blink	14961025	Leptospirillum_sp._Group_II_'5-way_CG'	Bacteria-Nitrospirae
			18651792
144897507	6e-107	blink	17449609	Magnetospirillum_gryphiswaldense_MSR-1	Bacteria-Proteobacteria
152994833	6e-107	blink		Marinomonas_sp._MWYL1	Bacteria-Proteobacteria
197334024	7e-107	blink		Vibrio_fischeri_MJ11	Bacteria-Proteobacteria
260436535	7.1e-107	blink		Synechococcus_sp._WH_8109	Bacteria-Cyanobacteria
158538266	7.7e-107	blink	17923517	Vibrio_vulnificus	Bacteria-Proteobacteria
258596148	8.4e-107	blink		Desulfurivibrio_alkaliphilus_AHT2	Bacteria-Proteobacteria
163764909	1.2e-106	blink		Bacillus_selenitireducens_MLS10	Bacteria-Firmicutes
224538596	1.3e-106	blink		Bacteroides_cellulosilyticus_DSM_14838	Bacteria-Bacteroidetes
227423003	1.3e-106	blink		Denitrovibrio_acetiphilus_DSM_12809	Bacteria-Deferribacteres
157736911	1.4e-106	blink	17588128	Arcobacter_butzleri_RM4018	Bacteria-Proteobacteria
			18159241
21673069	1.4e-106	blink	12093901	Chlorobium_tepidum_TLS	Bacteria-Chlorobi
86156650	1.5e-106	blink		Anaeromyxobacter_dehalogenans_2CP-C	Bacteria-Proteobacteria
197105699	1.6e-106	blink	18700039	Phenylobacterium_zucineum_HLK1	Bacteria-Proteobacteria
269965956	1.6e-106	blink		Vibrio_alginolyticus_40B	Bacteria-Proteobacteria
158333592	1.7e-106	blink	18252824	Acaryochloris_marina_MBIC11017	Bacteria-Cyanobacteria
53713127	1.8e-106	blink	15466707	Bacteroides_fragilis_YCH46	Bacteria-Bacteroidetes
148256900	2.2e-106	blink	17540897	Bradyrhizobium_sp._BTAi1	Bacteria-Proteobacteria
83858997	2.4e-106	blink		Oceanicaulis_alexandrii_HTCC2633	Bacteria-Proteobacteria
90407559	2.6e-106	blink		Psychromonas_sp._CNPT3	Bacteria-Proteobacteria
85714999	3e-106	blink		Nitrobacter_sp._Nb-311A	Bacteria-Proteobacteria
90410718	3e-106	blink		Photobacterium_profundum_3TCK	Bacteria-Proteobacteria
198282896	3.5e-106	blink		Acidithiobacillus_ferrooxidans_ATCC_53993	Bacteria-Proteobacteria
39939249	3.5e-106	blink	15345451	Xenorhabdus_nematophila	Bacteria-Proteobacteria
103487038	4.3e-106	blink		Sphingopyxis_alaskensis_RB2256	Bacteria-Proteobacteria
42784429	5.2e-106	blink	14960714	Bacillus_cereus_ATCC_10987	Bacteria-Firmicutes
223040272	5.3e-106	blink		Campylobacter_rectus_RM3267	Bacteria-Proteobacteria
27381031	7.3e-106	blink	12597279	Bradyrhizobium_japonicum_USDA_110	Bacteria-Proteobacteria
			12597275
56459673	9e-106	blink	15596722	Idiomarina_loihiensis_L2TR	Bacteria-Proteobacteria
220915364	1.1e-105	blink		Anaeromyxobacter_dehalogenans_2CP-1	Bacteria-Proteobacteria
465550	1.2e-105	blink	7682279	Escherichia_coli_O111:H-	Bacteria-Proteobacteria
116071583	1.4e-105	blink		Synechococcus_sp._BL107	Bacteria-Cyanobacteria
39937041	1.4e-105	blink	14704707	Rhodopseudomonas_palustris_CGA009	Bacteria-Proteobacteria
115523473	1.9e-105	blink		Rhodopseudomonas_palustris_BisA53	Bacteria-Proteobacteria
192292869	2.1e-105	blink		Rhodopseudomonas_palustris_TIE-1	Bacteria-Proteobacteria
104782404	2.3e-105	blink	16699499	Pseudomonas_entomophila_L48	Bacteria-Proteobacteria
198283742	2.3e-105	blink		Acidithiobacillus_ferrooxidans_ATCC_53993	Bacteria-Proteobacteria
218665304	2.3e-105	blink		Acidithiobacillus_ferrooxidans_ATCC_23270	Bacteria-Proteobacteria
225010775	2.5e-105	blink		Flavobacteria_bacterium_MS024-3C	Bacteria-Bacteroidetes
160879360	2.6e-105	blink		Clostridium_phytofermentans_ISDg	Bacteria-Firmicutes
23012819	3.1e-105	blink		Magnetospirillum_magnetotacticum_MS-1	Bacteria-Proteobacteria
258517083	3.5e-105	blink		Desulfotomaculum_acetoxidans_DSM_771	Bacteria-Firmicutes
197120652	4.9e-105	blink		Anaeromyxobacter_sp._K	Bacteria-Proteobacteria
148241284	5.9e-105	blink		Synechococcus_sp._RCC307	Bacteria-Cyanobacteria
88808092	7.8e-105	blink		Synechococcus_sp._WH_7805	Bacteria-Cyanobacteria
159902005	1e-104	blink		uncultured_planctomycete_13FN	Bacteria-Planctomycetes
113953729	1.4e-104	blink	16938853	Synechococcus_sp._CC9311	Bacteria-Cyanobacteria
87123083	1.5e-104	blink		Synechococcus_sp._RS9917	Bacteria-Cyanobacteria
124485719	1.8e-104	blink		Methanocorpusculum_labreanum_Z	Archaea-Euryarchaeota
34556483	2.7e-104	blink	14500908	Wolinella_succinogenes_DSM_1740	Bacteria-Proteobacteria
88799948	3e-104	blink		Reinekea_blandensis_MED297	Bacteria-Proteobacteria
33864736	3.4e-104	blink	12917641	Synechococcus_sp._WH_8102	Bacteria-Cyanobacteria
116075546	4.2e-104	blink		Synechococcus_sp._RS9916	Bacteria-Cyanobacteria
148976918	4.2e-104	blink		Vibrionales_bacterium_SWAT-3	Bacteria-Proteobacteria
94498205	4.8e-104	blink		Sphingomonas_sp._SKA58	Bacteria-Proteobacteria
209884477	6e-104	blink		Oligotropha_carboxidovorans_OM5	Bacteria-Proteobacteria
220919515	6.9e-104	blink		Anaeromyxobacter_dehalogenans_2CP-1	Bacteria-Proteobacteria
224418039	7.3e-104	blink		Helicobacter_canadensis_MIT_98-5491	Bacteria-Proteobacteria
83311258	8.6e-104	blink	16303747	Magnetospirillum_magneticum_AMB-1	Bacteria-Proteobacteria
149195366	9.4e-104	blink		Caminibacter_mediatlanticus_TB-2	Bacteria-Proteobacteria
148238581	9.9e-104	blink		Synechococcus_sp._WH_7803	Bacteria-Cyanobacteria
163788985	1.2e-103	blink		Flavobacteriales_bacterium_ALC-1	Bacteria-Bacteroidetes
225178794	1.2e-103	blink		Clostridium_sp._M62/1	Bacteria-Firmicutes
88860028	1.7e-103	blink		Pseudoalteromonas_tunicata_D2	Bacteria-Proteobacteria
255323441	1.9e-103	blink		Campylobacter_showae_RM3277	Bacteria-Proteobacteria
260903516	2e-103	blink		Vibrio_parahaemolyticus_AQ4037	Bacteria-Proteobacteria
88712967	2.1e-103	blink		Flavobacteriales_bacterium_HTCC2170	Bacteria-Bacteroidetes
1752648	2.8e-103	blink		Bacillus_thuringiensis	Bacteria-Firmicutes
152991158	3.3e-103	blink	17615243	Nitratiruptor_sp._SB155-2	Bacteria-Proteobacteria
			16156735
54309836	4.7e-103	blink	15746425	Photobacterium_profundum_SS9	Bacteria-Proteobacteria
34496274	6.9e-103	blink	14500782	Chromobacterium_violaceum_ATCC_12472	Bacteria-Proteobacteria
78183807	9.3e-103	blink		Synechococcus_sp._CC9902	Bacteria-Cyanobacteria
118474945	1.5e-102	blink		Campylobacter_fetus_subsp._fetus_82-40	Bacteria-Proteobacteria
33864169	3.9e-102	blink	12917642	Prochlorococcus_marinus_str._MIT_9313	Bacteria-Cyanobacteria
254419462	5.5e-102	blink		Brevundimonas_sp._BAL3	Bacteria-Proteobacteria
167753448	5.8e-102	blink		Alistipes_putredinis_DSM_17216	Bacteria-Bacteroidetes
226942696	6.3e-102	blink		Azotobacter_vinelandii_DJ	Bacteria-Proteobacteria
16126617	7.3e-102	blink	17360486	Caulobacter_crescentus_CB15	Bacteria-Proteobacteria
			16829582
			11259647
91976096	7.4e-102	blink		Rhodopseudomonas_palustris_BisB5	Bacteria-Proteobacteria
114769685	7.6e-102	blink		Rhodobacterales_bacterium_HTCC2255	Bacteria-Proteobacteria
229917103	8.1e-102	blink		Exiguobacterium_sp._AT1b	Bacteria-Firmicutes
149185315	1.1e-101	blink		Erythrobacter_sp._SD-21	Bacteria-Proteobacteria
167033846	1.3e-101	blink		Pseudomonas_putida_GB-1	Bacteria-Proteobacteria
268680411	1.4e-101	blink		Sulfurospirillum_deleyianum_DSM_6946	Bacteria-Proteobacteria
253572911	1.7e-101	blink		Bacteroides_sp._1_1_6	Bacteria-Bacteroidetes
157164041	2e-101	blink		Campylobacter_concisus_13826	Bacteria-Proteobacteria
242309178	2.1e-101	blink		Helicobacter_pullorum_MIT_98-5489	Bacteria-Proteobacteria
170747108	2.2e-101	blink		Methylobacterium_radiotolerans_JCM_2831	Bacteria-Proteobacteria
183602184	2.2e-101	blink		Bifidobacterium_animalis_subsp._lactis_HN019	Bacteria-Actinobacteria
219683092	2.2e-101	blink		Bifidobacterium_animalis_subsp._lactis_AD011	Bacteria-Actinobacteria
270158700	2.2e-101	blink		Legionella_longbeachae_D-4968	Bacteria-Proteobacteria
53715205	3.4e-101	blink	15466707	Bacteroides_fragilis_YCH46	Bacteria-Bacteroidetes
255033878	3.5e-101	blink		Dyadobacter_fermentans_DSM_18053	Bacteria-Bacteroidetes
124024227	3.9e-101	blink		Prochlorococcus_marinus_str._MIT_9303	Bacteria-Cyanobacteria
257875243	4.4e-101	blink		Enterococcus_casseliflavus_EC20	Bacteria-Firmicutes
28898797	5.2e-101	blink	12620739	Vibrio_parahaemolyticus_RIMD_2210633	Bacteria-Proteobacteria
			10834969
224477831	7.1e-101	blink		Staphylococcus_carnosus_subsp._carnosus_TM300	Bacteria-Firmicutes
254785536	7.3e-101	blink		Teredinibacter_turnerae_T7901	Bacteria-Proteobacteria
156321311	8.5e-101	blink	17615350	Nematostella_vectensis	Eukaryota-Metazoa
23100338	9.5e-101	blink	12235376	Oceanobacillus_iheyensis_HTE831	Bacteria-Firmicutes
			11750818
114327400	1.6e-100	blink	17827295	Granulibacter_bethesdensis_CGDNIH1	Bacteria-Proteobacteria
78777092	1.8e-100	blink	18065616	Sulfurimonas_denitrificans_DSM_1251	Bacteria-Proteobacteria
157413803	2.1e-100	blink		Prochlorococcus_marinus_str._MIT_9215	Bacteria-Cyanobacteria
222150924	3.1e-100	blink		Macrococcus_caseolyticus_JCSC5402	Bacteria-Firmicutes
167648780	3.6e-100	blink		Caulobacter_sp._K31	Bacteria-Proteobacteria
126645607	5.2e-100	blink		Algoriphagus_sp._PR1	Bacteria-Bacteroidetes
206970174	6.1e-100	blink		Bacillus_cereus_AH1134	Bacteria-Firmicutes
256420126	6.3e-100	blink		Chitinophaga_pinensis_DSM_2588	Bacteria-Bacteroidetes
261885778	6.5e-100	blink		Campylobacter_fetus_subsp._venerealis_str._Azul-94	Bacteria-Proteobacteria
239904650	6.7e-100	blink		Desulfovibrio_magneticus_RS-1	Bacteria-Proteobacteria
149197673	6.8e-100	blink		Lentisphaera_araneosa_HTCC2155	Bacteria-Lentisphaerae
229094369	1e-99	blink		Bacillus_cereus_Rock3-42	Bacteria-Firmicutes
58039614	1.9e-99	blink	15665824	Gluconobacter_oxydans_621H	Bacteria-Proteobacteria
225199388	3.1e-99	blink		Desulfonatronospira_thiodismutans_ASO3-1	Bacteria-Proteobacteria
255010925	4.2e-99	blink		Bacteroides_fragilis_3_1_12	Bacteria-Bacteroidetes
182679576	5e-99	blink		Beijerinckia_indica_subsp._indica_ATCC_9039	Bacteria-Proteobacteria
91215544	9.1e-99	blink		Psychroflexus_torquis_ATCC_700755	Bacteria-Bacteroidetes
182412714	1.1e-98	blink		Opitutus_terrae_PB90-1	Bacteria-Verrucomicrobia
255332003	1.1e-98	blink		Geobacillus_sp._Y4.1MC1	Bacteria-Firmicutes
266629289	1.1e-98	blink		Caulobacter_segnis_ATCC_21756	Bacteria-Proteobacteria
53714725	1.2e-98	blink	15466707	Bacteroides_fragilis_YCH46	Bacteria-Bacteroidetes
27377493	1.4e-98	blink	12597279	Bradyrhizobium_japonicum_USDA_110	Bacteria-Proteobacteria
			12597275
89096331	1.5e-98	blink		Bacillus_sp._NRRL_B-14911	Bacteria-Firmicutes
83594905	1.9e-98	blink		Rhodospirillum_rubrum_ATCC_11170	Bacteria-Proteobacteria
198273938	2.4e-98	blink		Bacteroides_plebeius_DSM_17135	Bacteria-Bacteroidetes
255524621	4.5e-98	blink		Clostridium_carboxidivorans_P7	Bacteria-Firmicutes
237727430	1.9e-97	blink		Bacteroides_dorei_5_1_36/D4	Bacteria-Bacteroidetes
242372319	2.3e-97	blink		Staphylococcus_epidermidis_M23864:W1	Bacteria-Firmicutes
91216652	2.9e-97	blink		Psychroflexus_torquis_ATCC_700755	Bacteria-Bacteroidetes
163792518	6e-97	blink		alpha_proteobacterium_BAL199	Bacteria-Proteobacteria
239831366	1.4e-96	blink		Ochrobactrum_intermedium_LMG_3301	Bacteria-Proteobacteria
255281083	2.1e-96	blink		Bryantella_formatexigens_DSM_14469	Bacteria-Firmicutes
70730444	2.3e-96	blink	17254952	Pseudomonas_fluorescens_Pf-5	Bacteria-Proteobacteria
			15980861
227824404	2.7e-96	blink		Acidaminococcus_sp._D21	Bacteria-Firmicutes
258543467	2.7e-96	blink		Acetobacter_pasteurianus_IFO_3283-01	Bacteria-Proteobacteria
125973876	2.8e-96	blink		Clostridium_thermocellum_ATCC_27405	Bacteria-Firmicutes
153007033	3.8e-96	blink		Anaeromyxobacter_sp._Fw109-5	Bacteria-Proteobacteria
153007955	4.2e-96	blink		Ochrobactrum_anthropi_ATCC_49188	Bacteria-Proteobacteria
167763490	7.9e-96	blink		Bacteroides_stercoris_ATCC_43183	Bacteria-Bacteroidetes
72383517	8e-96	blink		Prochlorococcus_marinus_str._NATL2A	Bacteria-Cyanobacteria
124025108	9e-96	blink		Prochlorococcus_marinus_str._NATL1A	Bacteria-Cyanobacteria
729026	9.8e-96	blink	7961465	Staphylococcus_aureus	Bacteria-Firmicutes
148261339	1.5e-95	blink		Acidiphilium_cryptum_JF-5	Bacteria-Proteobacteria
84702736	2.1e-95	blink		Parvularcula_bermudensis_HTCC2503	Bacteria-Proteobacteria
172058577	2.3e-95	blink	16489412	Exiguobacterium_sibiricum_255-15	Bacteria-Firmicutes
163852961	3e-95	blink		Methylobacterium_extorquens_PA1	Bacteria-Proteobacteria
85375481	3.1e-95	blink		Erythrobacter_litoralis_HTCC2594	Bacteria-Proteobacteria
254469201	3.7e-95	blink		Pseudovibrio_sp._JE062	Bacteria-Proteobacteria
205372203	3.9e-95	blink	18408155	Bacillus_coahuilensis_m4-4	Bacteria-Firmicutes
123966604	5e-95	blink		Prochlorococcus_marinus_str._MIT_9515	Bacteria-Cyanobacteria
29346752	6.2e-95	blink	12663928	Bacteroides_thetaiotaomicron_VPI-5482	Bacteria-Bacteroidetes
123968930	6.4e-95	blink		Prochlorococcus_marinus_str._AS9601	Bacteria-Cyanobacteria
269923476	8.6e-95	blink		Brevundimonas_subvibrioides_ATCC_15264	Bacteria-Proteobacteria
29345790	9e-95	blink	12663928	Bacteroides_thetaiotaomicron_VPI-5482	Bacteria-Bacteroidetes
69246553	9.6e-95	blink		Enterococcus_faecium_DO	Bacteria-Firmicutes
115345679	9.8e-95	blink	17098896	Roseobacter_denitrificans_OCh_114	Bacteria-Proteobacteria
222153176	1.4e-94	blink		Streptococcus_uberis_0140J	Bacteria-Firmicutes
118587698	1.9e-94	blink		Labrenzia_aggregata_IAM_12614	Bacteria-Proteobacteria
160938455	3.1e-94	blink		Clostridium_bolteae_ATCC_BAA-613	Bacteria-Firmicutes
33861766	5.3e-94	blink	12917642	Prochlorococcus_marinus_subsp._pastoris_str._CCMP1986	Bacteria-Cyanobacteria
160945676	5.6e-94	blink		Faecalibacterium_prausnitzii_M21/2	Bacteria-Firmicutes
254526965	8e-94	blink		Prochlorococcus_marinus_str._MIT_9202	Bacteria-Cyanobacteria
85711332	8.9e-94	blink		Idiomarina_baltica_OS145	Bacteria-Proteobacteria
158423885	6e-93	blink	17720818	Azorhizobium_caulinodans_ORS_571	Bacteria-Proteobacteria
153806446	6.7e-93	blink		Bacteroides_caccae_ATCC_43185	Bacteria-Bacteroidetes
85712154	6.8e-93	blink		Idiomarina_baltica_OS145	Bacteria-Proteobacteria
255007633	7.4e-93	blink		Bacteroides_fragilis_3_1_12	Bacteria-Bacteroidetes
260428694	8.1e-93	blink		Citreicella_sp._SE45	Bacteria-Proteobacteria
254486076	1.2e-92	blink		Roseobacter_sp._GAI101	Bacteria-Proteobacteria
227821412	1.4e-92	blink		Rhizobium_sp._NGR234	Bacteria-Proteobacteria
227527735	1.5e-92	blink		Lactobacillus_ruminis_ATCC_25644	Bacteria-Firmicutes
261880328	2.1e-92	blink		Prevotella_bergensis_DSM_17361	Bacteria-Bacteroidetes
89052568	3.7e-92	blink		Jannaschia_sp._CCS1	Bacteria-Proteobacteria
114762149	1.2e-91	blink		Roseovarius_sp._HTCC2601	Bacteria-Proteobacteria
223984298	1.2e-91	blink		Holdemania_filiformis_DSM_12042	Bacteria-Firmicutes
68643794	2.1e-91	blink	16532061	Streptococcus_pneumoniae	Bacteria-Firmicutes
120434517	2.5e-91	blink	17107561	Gramella_forsetii_KT0803	Bacteria-Bacteroidetes
260752599	2.6e-91	blink		Zymomonas_mobilis_subsp._mobilis_NCIMB_11163	Bacteria-Proteobacteria
153808769	3.1e-91	blink		Bacteroides_caccae_ATCC_43185	Bacteria-Bacteroidetes
217977352	3.1e-91	blink		Methylocella_silvestris_BL2	Bacteria-Proteobacteria
260174460	3.1e-91	blink		Bacteroides_sp._D2	Bacteria-Bacteroidetes
241761839	3.3e-91	blink		Zymomonas_mobilis_subsp._mobilis_ATCC_10988	Bacteria-Proteobacteria
253563862	3.3e-91	blink		Bacteroides_sp._3_2_5	Bacteria-Bacteroidetes
237719472	4.4e-91	blink		Bacteroides_sp._2_2_4	Bacteria-Bacteroidetes
239628045	4.9e-91	blink		Clostridiales_bacterium_1_7_47FAA	Bacteria-Firmicutes
56551837	7.4e-91	blink	15592456	Zymomonas_mobilis_subsp._mobilis_ZM4	Bacteria-Proteobacteria
33240764	2.6e-90	blink	12917486	Prochlorococcus_marinus_subsp._marinus_str._CCMP1375	Bacteria-Cyanobacteria
162148305	3e-90	blink		Gluconacetobacter_diazotrophicus_PAl_5	Bacteria-Proteobacteria
86130450	3.1e-90	blink		Dokdonia_donghaensis_MED134	Bacteria-Bacteroidetes
241905527	4.2e-90	blink		Methanocaldococcus_infernus_ME	Archaea-Euryarchaeota
203284353	5.5e-90	blink	18787695	Borrelia_duttonii_Ly	Bacteria-Spirochaetes
253567775	8.6e-90	blink		Bacteroides_sp._1_1_6	Bacteria-Bacteroidetes
203287887	8.7e-90	blink		Borrelia_recurrentis_A1	Bacteria-Spirochaetes
29346010	9.1e-90	blink	12663928	Bacteroides_thetaiotaomicron_VPI-5482	Bacteria-Bacteroidetes
254500100	1e-89	blink		Labrenzia_alexandrii_DFL-11	Bacteria-Proteobacteria
261415366	1.4e-89	blink		Fibrobacter_succinogenes_subsp._succinogenes_S85	Bacteria-Fibrobacteres
254467155	1.5e-89	blink		Rhodobacterales_bacterium_Y4I	Bacteria-Proteobacteria
150395913	2.1e-89	blink		Sinorhizobium_medicae_WSM419	Bacteria-Proteobacteria
29468518	2.4e-89	blink		Zymomonas_mobilis	Bacteria-Proteobacteria
260428727	2.7e-89	blink		Citreicella_sp._SE45	Bacteria-Proteobacteria
15669244	6.5e-89	blink	18073108	Methanocaldococcus_jannaschii_DSM_2661	Archaea-Euryarchaeota
			8688087
114571036	7.8e-89	blink		Maricaulis_maris_MCS10	Bacteria-Proteobacteria
259414743	1.6e-88	blink		Silicibacter_sp._TrichCH4B	Bacteria-Proteobacteria
99077912	2.3e-88	blink		Ruegeria_sp._TM1040	Bacteria-Proteobacteria
2959983	2.9e-88	blink	9765575	Sinorhizobium_meliloti	Bacteria-Proteobacteria
159903825	3.6e-88	blink		Prochlorococcus_marinus_str._MIT_9211	Bacteria-Cyanobacteria
15964836	4.8e-88	blink	11481430	Sinorhizobium_meliloti_1021	Bacteria-Proteobacteria
			11474104
89070443	9.6e-88	blink		Oceanicola_granulosus_HTCC2516	Bacteria-Proteobacteria
163743523	1e-87	blink		Phaeobacter_gallaeciensis_2.10	Bacteria-Proteobacteria
126733359	1.6e-87	blink		Roseobacter_sp._CCS2	Bacteria-Proteobacteria
85709754	1.7e-87	blink		Erythrobacter_sp._NAP1	Bacteria-Proteobacteria
78779696	2.5e-87	blink		Prochlorococcus_marinus_str._MIT_9312	Bacteria-Cyanobacteria
83950219	1.2e-86	blink		Roseovarius_nubinhibens_ISM	Bacteria-Proteobacteria
225028235	1.3e-86	blink		Eubacterium_hallii_DSM_3353	Bacteria-Firmicutes
150399165	1.7e-86	blink		Methanococcus_vannielii_SB	Archaea-Euryarchaeota
254450981	2e-86	blink		Octadecabacter_antarcticus_238	Bacteria-Proteobacteria
255262196	2.3e-86	blink		Thalassiobium_sp._R2A62	Bacteria-Proteobacteria
269797745	2.5e-86	blink		Veillonella_parvula_DSM_2008	Bacteria-Firmicutes
170741396	3.2e-86	blink		Methylobacterium_sp._4-46	Bacteria-Proteobacteria
169343017	4.4e-86	blink		Clostridium_perfringens_C_str._JGS1495	Bacteria-Firmicutes
163740038	5.2e-86	blink		Phaeobacter_gallaeciensis_BS107	Bacteria-Proteobacteria
256545810	5.2e-86	blink		Anaerococcus_vaginalis_ATCC_51170	Bacteria-Firmicutes
154247496	8.8e-86	blink		Xanthobacter_autotrophicus_Py2	Bacteria-Proteobacteria
222086847	1e-85	blink		Agrobacterium_radiobacter_K84	Bacteria-Proteobacteria
150400847	1.4e-85	blink		Methanococcus_aeolicus_Nankai-3	Archaea-Euryarchaeota
225856097	1.8e-85	blink		Streptococcus_pneumoniae_P1031	Bacteria-Firmicutes
238019529	3.7e-85	blink		Veillonella_dispar_ATCC_17748	Bacteria-Firmicutes
149201576	4.5e-85	blink		Roseovarius_sp._TM1035	Bacteria-Proteobacteria
189218496	4.8e-85	blink		Methylacidiphilum_infernorum_V4	Bacteria-Verrucomicrobia
134045539	4.9e-85	blink		Methanococcus_maripaludis_C5	Archaea-Euryarchaeota
254439602	5.6e-85	blink		Octadecabacter_antarcticus_307	Bacteria-Proteobacteria
190895176	6.5e-85	blink		Rhizobium_etli_CIAT_652	Bacteria-Proteobacteria
209550573	1e-84	blink		Rhizobium_leguminosarum_bv._trifolii_WSM2304	Bacteria-Proteobacteria
224541676	1.4e-84	blink		Catenibacterium_mitsuokai_DSM_15897	Bacteria-Firmicutes
15890828	1.6e-84	blink	11743194	Agrobacterium_tumefaciens_str._C58	Bacteria-Proteobacteria
			11743193
255038334	1.6e-84	blink		Dyadobacter_fermentans_DSM_18053	Bacteria-Bacteroidetes
260577230	1.6e-84	blink		Rhodobacter_sp._SW2	Bacteria-Proteobacteria
218201486	2.5e-84	blink		Oryza_sativa_Indica_Group	Eukaryota-Viridiplantae
169350030	3.4e-84	blink		Clostridium_spiroforme_DSM_1552	Bacteria-Firmicutes
24637520	4.5e-84	blink		Streptococcus_thermophilus	Bacteria-Firmicutes
190893074	7e-84	blink		Rhizobium_etli_CIAT_652	Bacteria-Proteobacteria
38174848	7.2e-84	blink	14583260	Melittangium_lichenicola	Bacteria-Proteobacteria
255282341	1.1e-83	blink		Bryantella_formatexigens_DSM_14469	Bacteria-Firmicutes
90961955	1.7e-83	blink	16617113	Lactobacillus_salivarius_UCC118	Bacteria-Firmicutes
228470351	2.3e-83	blink		Porphyromonas_uenonis_60-3	Bacteria-Bacteroidetes
86358846	3e-83	blink	16505379	Rhizobium_etli_CFN_42	Bacteria-Proteobacteria
227890973	4e-83	blink		Lactobacillus_salivarius_ATCC_11741	Bacteria-Firmicutes
188582457	9.4e-83	blink		Methylobacterium_populi_BJ001	Bacteria-Proteobacteria
126727009	1.2e-82	blink		Rhodobacterales_bacterium_HTCC2150	Bacteria-Proteobacteria
221124296	1.2e-82	blink		Hydra_magnipapillata	Eukaryota-Metazoa
237736283	1.2e-82	blink		Fusobacterium_mortiferum_ATCC_9817	Bacteria-Fusobacteria
260430725	1.3e-82	blink		Silicibacter_lacuscaerulensis_ITI-1157	Bacteria-Proteobacteria
114798701	1.7e-82	blink	16980487	Hyphomonas_neptunium_ATCC_15444	Bacteria-Proteobacteria
126696737	7e-82	blink		Prochlorococcus_marinus_str._MIT_9301	Bacteria-Cyanobacteria
149914160	7.2e-82	blink		Roseobacter_sp._AzwK-3b	Bacteria-Proteobacteria
220924394	8.4e-82	blink		Methylobacterium_nodulans_ORS_2060	Bacteria-Proteobacteria
241205937	8.5e-82	blink		Rhizobium_leguminosarum_bv._trifolii_WSM1325	Bacteria-Proteobacteria
218249175	9.8e-82	blink		Borrelia_burgdorferi_ZS7	Bacteria-Spirochaetes
116253418	1.2e-81	blink	16640791	Rhizobium_leguminosarum_bv._viciae_3841	Bacteria-Proteobacteria
226321753	1.3e-81	blink		Borrelia_burgdorferi_Bol26	Bacteria-Spirochaetes
187918310	1.6e-81	blink		Borrelia_hermsii_DAH	Bacteria-Spirochaetes
219116705	2.5e-81	blink		Phaeodactylum_tricornutum_CCAP_1055/1	Eukaryota-stramenopiles
149915934	2.7e-81	blink		Roseobacter_sp._AzwK-3b	Bacteria-Proteobacteria
224007781	3.8e-81	blink		Thalassiosira_pseudonana_CCMP1335	Eukaryota-stramenopiles
163760395	4.5e-81	blink		Hoeflea_phototrophica_DFL-43	Bacteria-Proteobacteria
218681311	5.6e-81	blink		Rhizobium_etli_CIAT_894	Bacteria-Proteobacteria
223888989	5.6e-81	blink		Borrelia_burgdorferi_64b	Bacteria-Spirochaetes
224534657	7.4e-81	blink		Borrelia_spielmanii_A14S	Bacteria-Spirochaetes
224531943	8.1e-81	blink		Borrelia_valaisiana_VS116	Bacteria-Spirochaetes
260464155	8.9e-81	blink		Mesorhizobium_opportunistum_WSM2075	Bacteria-Proteobacteria
125654683	9.5e-81	blink		Rhodobacter_sphaeroides_2.4.1	Bacteria-Proteobacteria
126464833	9.6e-81	blink		Rhodobacter_sphaeroides_ATCC_17029	Bacteria-Proteobacteria
86138142	1.1e-80	blink		Roseobacter_sp._MED193	Bacteria-Proteobacteria
219685186	1.3e-80	blink		Borrelia_garinii_Far04	Bacteria-Spirochaetes
119953233	1.4e-80	blink		Borrelia_turicatae_91E135	Bacteria-Spirochaetes
218510377	1.5e-80	blink		Rhizobium_etli_Brasil_5	Bacteria-Proteobacteria
219117381	1.9e-80	blink		Phaeodactylum_tricornutum_CCAP_1055/1	Eukaryota-stramenopiles
216263650	3.2e-80	blink		Borrelia_afzelii_ACA-1	Bacteria-Spirochaetes
149916004	3.7e-80	blink		Roseobacter_sp._AzwK-3b	Bacteria-Proteobacteria
15594789	5.5e-80	blink	9403685	Borrelia_burgdorferi_B31	Bacteria-Spirochaetes
226321075	5.5e-80	blink		Borrelia_burgdorferi_29805	Bacteria-Spirochaetes
83944569	7.4e-80	blink		Sulfitobacter_sp._EE-36	Bacteria-Proteobacteria
219684450	8.5e-80	blink		Borrelia_garinii_PBr	Bacteria-Spirochaetes
262108342	1.2e-79	blink		Phytophthora_infestans_T30-4	Eukaryota-stramenopiles
219847095	1.3e-79	blink		Chloroflexus_aggregans_DSM_9485	Bacteria-Chloroflexi
224532500	1.3e-79	blink		Borrelia_burgdorferi_WI91-23	Bacteria-Spirochaetes
126741097	1.6e-79	blink		Roseobacter_sp._SK209-2-6	Bacteria-Proteobacteria
225552264	1.6e-79	blink		Borrelia_sp._SV1	Bacteria-Spirochaetes
262108343	1.8e-79	blink		Phytophthora_infestans_T30-4	Eukaryota-stramenopiles
219116725	2.2e-79	blink		Phaeodactylum_tricornutum_CCAP_1055/1	Eukaryota-stramenopiles
146280099	2.4e-79	blink		Rhodobacter_sphaeroides_ATCC_17025	Bacteria-Proteobacteria
241773071	3.3e-79	blink		Asticcacaulis_excentricus_CB_48	Bacteria-Proteobacteria
90418005	9.9e-79	blink		Aurantimonas_manganoxydans_SI85-9A1	Bacteria-Proteobacteria
84685369	1.3e-78	blink		Rhodobacterales_bacterium_HTCC2654	Bacteria-Proteobacteria
111115271	1.6e-78	blink	16914037	Borrelia_afzelii_PKo	Bacteria-Spirochaetes
163848788	2.4e-78	blink		Chloroflexus_aurantiacus_J-10-fl	Bacteria-Chloroflexi
51598699	2.5e-78	blink	15547252	Borrelia_garinii_PBi	Bacteria-Spirochaetes
222149889	1.2e-77	blink		Agrobacterium_vitis_S4	Bacteria-Proteobacteria
254513045	1.8e-77	blink		Rhodobacteraceae_bacterium_KLH11	Bacteria-Proteobacteria
148264348	2.1e-77	blink		Geobacter_uraniireducens_Rf4	Bacteria-Proteobacteria
85705035	9.9e-77	blink		Roseovarius_sp._217	Bacteria-Proteobacteria
224008156	5e-76	blink		Thalassiosira_pseudonana_CCMP1335	Eukaryota-stramenopiles
260220299	8.5e-76	blink		Curvibacter_putative_symbiont_of_Hydra_magnipapillata	Bacteria-Proteobacteria
222056005	5e-75	blink		Geobacter_sp._FRC-32	Bacteria-Proteobacteria
171910199	5.9e-75	blink		Verrucomicrobium_spinosum_DSM_4136	Bacteria-Verrucomicrobia
156744185	6.8e-75	blink		Roseiflexus_castenholzii_DSM_13941	Bacteria-Chloroflexi
254562193	1.9e-74	blink		Methylobacterium_extorquens_DM4	Bacteria-Proteobacteria
108762835	3.1e-74	blink	17015832	Myxococcus_xanthus_DK_1622	Bacteria-Proteobacteria
240139780	3.6e-74	blink		Methylobacterium_extorquens_AM1	Bacteria-Proteobacteria
23009287	6.4e-74	blink		Magnetospirillum_magnetotacticum_MS-1	Bacteria-Proteobacteria
218531200	6.7e-74	blink		Methylobacterium_chloromethanicum_CM4	Bacteria-Proteobacteria
163852444	3.3e-73	blink		Methylobacterium_extorquens_PA1	Bacteria-Proteobacteria
153839711	1e-72	blink		Vibrio_parahaemolyticus_AQ3810	Bacteria-Proteobacteria
225849959	1e-72	blink		Persephonella_marina_EX-H1	Bacteria-Aquificae
46114412	1.8e-72	blink		Gibberella_zeae_PH-1	Eukaryota-Fungi
225165899	3.1e-72	blink		Opitutaceae_bacterium_TAV2	Bacteria-Verrucomicrobia
83816365	7.6e-72	blink	16330755	Salinibacter_ruber_DSM_13855	Bacteria-Bacteroidetes
119478088	5.7e-71	blink		marine_gamma_proteobacterium_HTCC2143	Bacteria-Proteobacteria
148657682	7.6e-71	blink		Roseiflexus_sp._RS-1	Bacteria-Chloroflexi
114566248	2.5e-70	blink		Syntrophomonas_wolfei_subsp._wolfei_str._Goettingen	Bacteria-Firmicutes
83815943	6.5e-70	blink	16330755	Salinibacter_ruber_DSM_13855	Bacteria-Bacteroidetes
229164205	1.6e-68	blink		Bacillus_cereus_R309803	Bacteria-Firmicutes
163782909	1.2e-67	blink		Hydrogenivirga_sp._128-5-R1-1	Bacteria-Aquificae
223938792	7.6e-67	blink		bacterium_Ellin514	Bacteria-Verrucomicrobia
254461039	1.2e-66	blink		Rhodobacterales_bacterium_HTCC2083	Bacteria-Proteobacteria
149925863	2.9e-66	blink		Limnobacter_sp._MED105	Bacteria-Proteobacteria
171058976	5.8e-66	blink		Leptothrix_cholodnii_SP-6	Bacteria-Proteobacteria
32475749	8.6e-66	blink	12835416	Rhodopirellula_baltica_SH_1	Bacteria-Planctomycetes
159900948	2.2e-65	blink		Herpetosiphon_aurantiacus_ATCC_23779	Bacteria-Chloroflexi
163784121	3.3e-65	blink		Hydrogenivirga_sp._128-5-R1-1	Bacteria-Aquificae
153954716	5.5e-65	blink		Clostridium_kluyveri_DSM_555	Bacteria-Firmicutes
196230446	1e-64	blink		Chthoniobacter_flavus_Ellin428	Bacteria-Verrucomicrobia
269121691	1.4e-63	blink		Sebaldella_termitidis_ATCC_33386	Bacteria-Fusobacteria
254478570	1.6e-63	blink		Carboxydibrachium_pacificum_DSM_12653	Bacteria-Firmicutes
82913605	4.2e-63	blink	12368865	Plasmodium_yoelii_yoelii_str._17XNL	Eukaryota-Alveolata
237755632	1.4e-62	blink		Sulfurihydrogenibium_yellowstonense_SS-5	Bacteria-Aquificae
228999302	1.8e-62	blink		Bacillus_mycoides_Rock3-17	Bacteria-Firmicutes
255536631	2.4e-62	blink		Flavobacteriaceae_bacterium_3519-10	Bacteria-Bacteroidetes
229084135	1.9e-61	blink		Bacillus_cereus_Rock3-44	Bacteria-Firmicutes
87310747	2.6e-61	blink		Blastopirellula_marina_DSM_3645	Bacteria-Planctomycetes
188996112	4.8e-61	blink		Sulfurihydrogenibium_sp._YO3AOP1	Bacteria-Aquificae
206890126	1.1e-60	blink		Thermodesulfovibrio_yellowstonii_DSM_11347	Bacteria-Nitrospirae
195953829	1.9e-60	blink		Hydrogenobaculum_sp._Y04AAS1	Bacteria-Aquificae
225848521	2e-60	blink		Sulfurihydrogenibium_azorense_Az-Fu1	Bacteria-Aquificae
229213055	2e-60	blink		Dethiosulfovibrio_peptidovorans_DSM_11002	Bacteria-Synergistetes
254444253	5.1e-60	blink		Verrucomicrobiae_bacterium_DG1235	Bacteria-Verrucomicrobia
227370297	6.1e-60	blink		Chryseobacterium_gleum_ATCC_35910	Bacteria-Bacteroidetes
56421217	2.2e-59	blink	15576355	Geobacillus_kaustophilus_HTA426	Bacteria-Firmicutes
212638417	7.7e-59	blink	19014707	Anoxybacillus_flavithermus_WK1	Bacteria-Firmicutes
270230600	4.5e-58	blink		Vitis_vinifera	Eukaryota-Viridiplantae
193216179	1.8e-57	blink		Chloroherpeton_thalassium_ATCC_35110	Bacteria-Chlorobi
255329890	6.1e-57	blink		Geobacillus_sp._Y4.1MC1	Bacteria-Firmicutes
229497280	7.9e-57	blink		Geobacillus_sp._Y412MC52	Bacteria-Firmicutes
239827953	8.2e-57	blink		Geobacillus_sp._WCH70	Bacteria-Firmicutes
225350701	5.3e-56	blink		Brachyspira_hyodysenteriae_WA1	Bacteria-Spirochaetes
15606538	7.9e-56	blink	9537320	Aquifex_aeolicus_VF5	Bacteria-Aquificae
172058833	3.4e-55	blink	16489412	Exiguobacterium_sibiricum_255-15	Bacteria-Firmicutes
260832872	3.5e-55	blink		Branchiostoma_floridae	Eukaryota-Metazoa
229014762	9e-54	blink		Bacillus_mycoides_DSM_2048	Bacteria-Firmicutes
239902897	9.4e-52	blink		Perkinsus_marinus_ATCC_50983	Eukaryota-Alveolata
20090051	1.3e-51	blink	11932238	Methanosarcina_acetivorans_C2A	Archaea-Euryarchaeota
251799454	1.6e-51	blink		Paenibacillus_sp._JDR-2	Bacteria-Firmicutes
186682745	6.1e-50	blink		Nostoc_punctiforme_PCC_73102	Bacteria-Cyanobacteria
253583820	8e-50	blink		Fusobacterium_varium_ATCC_27725	Bacteria-Fusobacteria
166367275	2.7e-49	blink	18192279	Microcystis_aeruginosa_NIES-843	Bacteria-Cyanobacteria
257052157	3.1e-49	blink		Halorhabdus_utahensis_DSM_12940	Archaea-Euryarchaeota
196258371	5.4e-49	blink		Cyanothece_sp._PCC_7822	Bacteria-Cyanobacteria
126178155	2.1e-48	blink		Methanoculleus_marisnigri_JR1	Archaea-Euryarchaeota
229867963	2.1e-48	blink		Spirosoma_linguale_DSM_74	Bacteria-Bacteroidetes
257469392	2.8e-48	blink		Fusobacterium_ulcerans_ATCC_49185	Bacteria-Fusobacteria
119509713	1e-47	blink		Nodularia_spumigena_CCY9414	Bacteria-Cyanobacteria
75909435	3.2e-47	blink		Anabaena_variabilis_ATCC_29413	Bacteria-Cyanobacteria
15789397	1.4e-46	blink	11016950	Halobacterium_sp._NRC-1	Archaea-Euryarchaeota
269839847	1.8e-46	blink		Thermobaculum_terrenum_ATCC_BAA-798	Bacteria-Thermobaculum.
17231001	3.9e-46	blink	11759840	Nostoc_sp._PCC_7120	Bacteria-Cyanobacteria
218438953	7.3e-46	blink		Cyanothece_sp._PCC_7424	Bacteria-Cyanobacteria
257387487	1e-45	blink		Halomicrobium_mukohataei_DSM_12286	Archaea-Euryarchaeota
21227264	2.5e-44	blink	12125824	Methanosarcina_mazei_Go1	Archaea-Euryarchaeota
126433566	3.3e-44	blink		Mycobacterium_sp._JLS	Bacteria-Actinobacteria
113476132	1.4e-43	blink		Trichodesmium_erythraeum_IMS101	Bacteria-Cyanobacteria
170078425	1.1e-42	blink		Synechococcus_sp._PCC_7002	Bacteria-Cyanobacteria
226334858	5.8e-42	blink		Rhodococcus_opacus_B4	Bacteria-Actinobacteria
76802963	8.1e-42	blink	16169924	Natronomonas_pharaonis_DSM_2160	Archaea-Euryarchaeota
34763098	1.1e-41	blink	12799352	Fusobacterium_nucleatum_subsp._vincentii_ATCC_49256	Bacteria-Fusobacteria
55379498	2.2e-41	blink	15520287	Haloarcula_marismortui_ATCC_43049	Archaea-Euryarchaeota
224821622	9.8e-41	blink		Natrialba_magadii_ATCC_43099	Archaea-Euryarchaeota
237740071	1.3e-40	blink		Fusobacterium_sp._2_1_31	Bacteria-Fusobacteria
237737810	1.7e-40	blink		Fusobacterium_mortiferum_ATCC_9817	Bacteria-Fusobacteria
148508229	6.8e-40	blink	18043634	uncultured_haloarchaeon	Archaea-Euryarchaeota
257052215	1.7e-39	blink		Halorhabdus_utahensis_DSM_12940	Archaea-Euryarchaeota
226312108	1.5e-38	blink		Brevibacillus_brevis_NBRC_100599	Bacteria-Firmicutes
110668589	5.1e-38	blink	16820047	Haloquadratum_walsbyi_DSM_16790	Archaea-Euryarchaeota
167948642	3.7e-36	blink	18237306	Endoriftia_persephone_'Hot96_1+Hot96_2'	Bacteria-Proteobacteria
			17218528
149369799	2.8e-35	blink		unidentified_eubacterium_SCB49	Bacteria-Bacteroidetes
255083633	1.8e-34	blink		Micromonas_sp._RCC299	Eukaryota-Viridiplantae
163754897	3.3e-31	blink		Kordia_algicida_OT-1	Bacteria-Bacteroidetes
86142447	7.9e-27	blink		Leeuwenhoekiella_blandensis_MED217	Bacteria-Bacteroidetes
168699281	8.1e-27	blink		Gemmata_obscuriglobus_UQM_2246	Bacteria-Planctomycetes
120435575	4.9e-26	blink	17107561	Gramella_forsetii_KT0803	Bacteria-Bacteroidetes
116247586	2e-25	blink	17379141	Streptomyces_ghanaensis_ATCC_14672	Bacteria-Actinobacteria
218458459	1.2e-23	blink		Rhizobium_etli_Kim_5	Bacteria-Proteobacteria
218887369	2.4e-23	blink		Desulfovibrio_vulgaris_str._'Miyazaki_F'	Bacteria-Proteobacteria
257094831	5.5e-22	blink		Candidatus_Accumulibacter_phosphatis_clade_IIA_str._UW-1	Bacteria-Proteobacteria
218663119	1.6e-21	blink		Rhizobium_etli_IE4771	Bacteria-Proteobacteria
46578735	2.1e-20	blink	15077118	Desulfovibrio_vulgaris_str._Hildenborough	Bacteria-Proteobacteria
116056750	2.4e-20	blink	16868079	Ostreococcus_tauri	Eukaryota-Viridiplantae
51891919	2.2e-19	blink	15383646	Symbiobacterium_thermophilum_IAM_14863	Bacteria-Firmicutes
220903395	3.5e-19	blink		Desulfovibrio_desulfuricans_subsp._desulfuricans_str._ATCC_27774	Bacteria-Proteobacteria
145244287	4.3e-19	blink	17640271	Streptomyces_lividans	Bacteria-Actinobacteria
33601900	1.3e-18	blink	15130135	Bordetella_bronchiseptica_RB50	Bacteria-Proteobacteria
			12910271
33592714	3.4e-18	blink	12910271	Bordetella_pertussis_Tohama_I	Bacteria-Proteobacteria
33595481	3.4e-18	blink	12910271	Bordetella_parapertussis_12822	Bacteria-Proteobacteria
33597503	3.4e-18	blink	12910271	Bordetella_parapertussis_12822	Bacteria-Proteobacteria
1143204	2.1e-17	blink		Shigella_sonnei	Bacteria-Proteobacteria
6009649	2.1e-17	blink	9817819	Plesiomonas_shigelloides	Bacteria-Proteobacteria
			10789503
74315060	2.1e-17	blink	16275786	Shigella_sonnei_Ss046	Bacteria-Proteobacteria
			16122562
187477021	1.1e-16	blink	16885469	Bordetella_avium_197N	Bacteria-Proteobacteria
95928403	1.1e-16	blink		Desulfuromonas_acetoxidans_DSM_684	Bacteria-Proteobacteria
212703801	2.2e-16	blink		Desulfovibrio_piger_ATCC_29098	Bacteria-Proteobacteria
187919410	2.6e-16	blink		Burkholderia_phytofirmans_PsJN	Bacteria-Proteobacteria
256759333	3.5e-16	blink		Thiomonas_intermedia_K12	Bacteria-Proteobacteria
85712142	9.2e-16	blink		Idiomarina_baltica_OS145	Bacteria-Proteobacteria
61969670	4.6e-15	blink		Vibrio_vulnificus	Bacteria-Proteobacteria
73539196	1.5e-14	blink		Ralstonia_eutropha_JMP134	Bacteria-Proteobacteria
78355405	1.8e-14	blink		Desulfovibrio_desulfuricans_subsp._desulfuricans_str._G20	Bacteria-Proteobacteria
170726010	3.4e-14	blink		Shewanella_woodyi_ATCC_51908	Bacteria-Proteobacteria
157155425	4.8e-14	blink		Escherichia_coli_E24377A	Bacteria-Proteobacteria
110833770	5.8e-14	blink	16878126	Alcanivorax_borkumensis_SK2	Bacteria-Proteobacteria
91789836	6.3e-14	blink		Polaromonas_sp._JS666	Bacteria-Proteobacteria
118580853	7.4e-14	blink		Pelobacter_propionicus_DSM_2379	Bacteria-Proteobacteria
16763122	1.5e-13	blink	11677608	Salmonella_enterica_subsp._enterica_serovar_Typhi_str._CT18	Bacteria-Proteobacteria
77862403	1.9e-13	blink	17400574	Yersinia_kristensenii	Bacteria-Proteobacteria
71065217	2e-13	blink		Psychrobacter_arcticus_273-4	Bacteria-Proteobacteria
58011270	1.2e-12	blink	12655408	Sphingomonas_elodea	Bacteria-Proteobacteria
			16085866
228924585	2.5e-12	blink		Bacillus_thuringiensis_serovar_huazhongensis_BGSC_4BD1	Bacteria-Firmicutes
218134430	2.7e-12	blink		Bacteroides_pectinophilus_ATCC_43243	Bacteria-Bacteroidetes
209515363	3.2e-12	blink		Burkholderia_sp._H160	Bacteria-Proteobacteria
73537691	3.9e-12	blink		Ralstonia_eutropha_JMP134	Bacteria-Proteobacteria
257481936	4e-12	blink		Pseudomonas_syringae_pv._tabaci_ATCC_11528	Bacteria-Proteobacteria
266619322	4.4e-12	blink		Clostridium_hathewayi_DSM_13479	Bacteria-Firmicutes
84622367	5.7e-12	blink		Xanthomonas_oryzae_pv._oryzae_MAFF_311018	Bacteria-Proteobacteria
28868226	7.2e-12	blink	12928499	Pseudomonas_syringae_pv._tomato_str._DC3000	Bacteria-Proteobacteria
13384151	7.7e-12	blink	11763133	Xanthomonas_oryzae_pv._oryzae	Bacteria-Proteobacteria
			15473911
163846745	9.7e-12	blink		Chloroflexus_aurantiacus_J-10-fl	Bacteria-Chloroflexi
83956011	1.3e-11	blink		Sulfitobacter_sp._NAS-14.1	Bacteria-Proteobacteria
149196245	1.4e-11	blink		Lentisphaera_araneosa_HTCC2155	Bacteria-Lentisphaerae
219848581	1.6e-11	blink		Chloroflexus_aggregans_DSM_9485	Bacteria-Chloroflexi
254445079	1.8e-11	blink		Verrucomicrobiae_bacterium_DG1235	Bacteria-Verrucomicrobia
156740204	2.5e-11	blink		Roseiflexus_castenholzii_DSM_13941	Bacteria-Chloroflexi
221632914	2.9e-11	blink		Thermomicrobium_roseum_DSM_5159	Bacteria-Chloroflexi
159896837	4.3e-11	blink		Herpetosiphon_aurantiacus_ATCC_23779	Bacteria-Chloroflexi
116327930	4.4e-11	blink	16973745	Leptospira_borgpetersenii_serovar_Hardjo-bovis_L550	Bacteria-Spirochaetes
91782114	5.1e-11	blink	17030797	Burkholderia_xenovorans_LB400	Bacteria-Proteobacteria
254416233	5.8e-11	blink		Microcoleus_chthonoplastes_PCC_7420	Bacteria-Cyanobacteria
114321956	6.4e-11	blink		Alkalilimnicola_ehrlichii_MLHE-1	Bacteria-Proteobacteria
170743292	6.8e-11	blink		Methylobacterium_sp._4-46	Bacteria-Proteobacteria
148654536	7e-11	blink		Roseiflexus_sp._RS-1	Bacteria-Chloroflexi
46200722	1.4e-10	blink		Magnetospirillum_magnetotacticum_MS-1	Bacteria-Proteobacteria
114797456	2.7e-10	blink	16980487	Hyphomonas_neptunium_ATCC_15444	Bacteria-Proteobacteria
261855112	2.8e-10	blink		Halothiobacillus_neapolitanus_c2	Bacteria-Proteobacteria
118469353	3e-10	blink		Mycobacterium_smegmatis_str._MC2_155	Bacteria-Actinobacteria
5814302	3.2e-10	blink	10474199	Leptospira_interrogans	Bacteria-Spirochaetes
227538966	3.3e-10	blink		Sphingobacterium_spiritivorum_ATCC_33300	Bacteria-Bacteroidetes
255038848	3.4e-10	blink		Dyadobacter_fermentans_DSM_18053	Bacteria-Bacteroidetes
90418147	6.3e-10	blink		Aurantimonas_manganoxydans_SI85-9A1	Bacteria-Proteobacteria
251829140	6.4e-10	blink		Gallionella_ferruginea_ES-2	Bacteria-Proteobacteria
73542248	7.3e-10	blink		Ralstonia_eutropha_JMP134	Bacteria-Proteobacteria
74316981	9.1e-10	blink	16452431	Thiobacillus_denitrificans_ATCC_25259	Bacteria-Proteobacteria
255258997	9.7e-10	blink		Sideroxydans_lithotrophicus_ES-1	Bacteria-Proteobacteria
85858957	1.1e-09	blink	17442750	Syntrophus_aciditrophicus_SB	Bacteria-Proteobacteria
167769552	2e-09	blink		Anaerotruncus_colihominis_DSM_17241	Bacteria-Firmicutes
92116854	2.1e-09	blink		Nitrobacter_hamburgensis_X14	Bacteria-Proteobacteria
114705659	2.2e-09	blink		Fulvimarina_pelagi_HTCC2506	Bacteria-Proteobacteria
6671367	2.7e-09	blink	10981699	Bradyrhizobium_japonicum	Bacteria-Proteobacteria
254448400	3.2e-09	blink		gamma_proteobacterium_HTCC5015	Bacteria-Proteobacteria
119899853	3.6e-09	blink	17057704	Azoarcus_sp._BH72	Bacteria-Proteobacteria
117924851	4.4e-09	blink		Magnetococcus_sp._MC-1	Bacteria-Proteobacteria
68642907	4.6e-09	blink	16532061	Streptococcus_pneumoniae	Bacteria-Firmicutes
222152099	4.8e-09	blink		Macrococcus_caseolyticus_JCSC5402	Bacteria-Firmicutes
270272899	5e-09	blink		Bacteroides_sp._D20	Bacteria-Bacteroidetes
68644559	5e-09	blink	16532061	Streptococcus_pneumoniae	Bacteria-Firmicutes
227992110	5.3e-09	blink		Meiothermus_ruber_DSM_1279	Bacteria-Deinococcus-Thermus
5931982	5.4e-09	blink	10498737	Bacteroides_fragilis	Bacteria-Bacteroidetes
75675263	6.4e-09	blink	16517654	Nitrobacter_winogradskyi_Nb-255	Bacteria-Proteobacteria
160890348	6.5e-09	blink		Bacteroides_uniformis_ATCC_8492	Bacteria-Bacteroidetes
253563846	6.7e-09	blink		Bacteroides_sp._3_2_5	Bacteria-Bacteroidetes
53712399	6.7e-09	blink	15466707	Bacteroides_fragilis_YCH46	Bacteria-Bacteroidetes
13377417	7.1e-09	blink	11179285	Streptococcus_pneumoniae	Bacteria-Firmicutes
126666755	7.2e-09	blink		Marinobacter_sp._ELB17	Bacteria-Proteobacteria
83592271	7.2e-09	blink		Rhodospirillum_rubrum_ATCC_11170	Bacteria-Proteobacteria
209884474	7.4e-09	blink		Oligotropha_carboxidovorans_OM5	Bacteria-Proteobacteria
168490724	7.7e-09	blink		Streptococcus_pneumoniae_CDC0288-04	Bacteria-Firmicutes
68644527	7.7e-09	blink	16532061	Streptococcus_pneumoniae	Bacteria-Firmicutes
15900288	9.8e-09	blink	11463916	Streptococcus_pneumoniae_TIGR4	Bacteria-Firmicutes
262038163	9.9e-09	blink		Leptotrichia_goodfellowii_F0264	Bacteria-Fusobacteria
85714994	9.9e-09	blink		Nitrobacter_sp._Nb-311A	Bacteria-Proteobacteria
158320967	1.2e-08	blink		Alkaliphilus_oremlandii_OhILAs	Bacteria-Firmicutes
160891891	1.2e-08	blink		Bacteroides_uniformis_ATCC_8492	Bacteria-Bacteroidetes
163748884	1.2e-08	blink		Shewanella_benthica_KT99	Bacteria-Proteobacteria
225017854	1.2e-08	blink		Clostridium_methylpentosum_DSM_5476	Bacteria-Firmicutes
259505193	1.3e-08	blink		Erysipelothrix_rhusiopathiae_ATCC_19414	Bacteria-Firmicutes
91790202	1.4e-08	blink		Polaromonas_sp._JS666	Bacteria-Proteobacteria
16081778	1.6e-08	blink	11029001	Thermoplasma_acidophilum_DSM_1728	Archaea-Euryarchaeota
225858216	1.7e-08	blink		Streptococcus_pneumoniae_70585	Bacteria-Firmicutes
239883609	1.7e-08	blink		Perkinsus_marinus_ATCC_50983	Eukaryota-Alveolata
261417076	1.7e-08	blink		Fibrobacter_succinogenes_subsp._succinogenes_S85	Bacteria-Fibrobacteres
33113996	1.7e-08	blink		Streptococcus_pneumoniae	Bacteria-Firmicutes
154491599	1.8e-08	blink		Parabacteroides_merdae_ATCC_43184	Bacteria-Bacteroidetes
227989159	1.8e-08	blink		Meiothermus_silvanus_DSM_9946	Bacteria-Deinococcus-Thermus
239897893	1.8e-08	blink		Perkinsus_marinus_ATCC_50983	Eukaryota-Alveolata
83816099	1.8e-08	blink	16330755	Salinibacter_ruber_DSM_13855	Bacteria-Bacteroidetes
89098414	1.8e-08	blink		Bacillus_sp._NRRL_B-14911	Bacteria-Firmicutes
134300864	2.3e-08	blink		Desulfotomaculum_reducens_MI-1	Bacteria-Firmicutes
192292839	2.4e-08	blink		Rhodopseudomonas_palustris_TIE-1	Bacteria-Proteobacteria
227535940	2.4e-08	blink		Sphingobacterium_spiritivorum_ATCC_33300	Bacteria-Bacteroidetes
167032386	2.5e-08	blink		Pseudomonas_putida_GB-1	Bacteria-Proteobacteria
168236247	2.5e-08	blink		Salmonella_enterica_subsp._enterica_serovar_Schwarzengrund_str._SL480	Bacteria-Proteobacteria
256421064	2.5e-08	blink		Chitinophaga_pinensis_DSM_2588	Bacteria-Bacteroidetes
150003278	2.6e-08	blink	17579514	Bacteroides_vulgatus_ATCC_8482	Bacteria-Bacteroidetes
212637731	2.6e-08	blink	18398463	Shewanella_piezotolerans_WP3	Bacteria-Proteobacteria
210631847	2.7e-08	blink		Collinsella_stercoris_DSM_13279	Bacteria-Actinobacteria
241890480	2.8e-08	blink		Sphingobacterium_spiritivorum_ATCC_33861	Bacteria-Bacteroidetes
16765419	3.6e-08	blink	11677609	Salmonella_enterica_subsp._enterica_serovar_Typhimurium_str._LT2	Bacteria-Proteobacteria
237721105	3.6e-08	blink		Bacteroides_sp._2_2_4	Bacteria-Bacteroidetes
257884668	3.6e-08	blink		Enterococcus_faecium_1,231,501	Bacteria-Firmicutes
229541814	3.8e-08	blink		Bacillus_coagulans_36D1	Bacteria-Firmicutes
69248133	4.2e-08	blink		Enterococcus_faecium_DO	Bacteria-Firmicutes
237654454	4.5e-08	blink		Thauera_sp._MZ1T	Bacteria-Proteobacteria
39937013	4.5e-08	blink	14704707	Rhodopseudomonas_palustris_CGA009	Bacteria-Proteobacteria
261207787	4.6e-08	blink		Enterococcus_faecium_TC_6	Bacteria-Firmicutes
226312183	5e-08	blink		Brevibacillus_brevis_NBRC_100599	Bacteria-Firmicutes
126304183	5.8e-08	blink		Monodelphis_domestica	Eukaryota-Metazoa
254500094	5.8e-08	blink		Labrenzia_alexandrii_DFL-11	Bacteria-Proteobacteria
150010395	6e-08	blink	17579514	Parabacteroides_distasonis_ATCC_8503	Bacteria-Bacteroidetes
218528837	6e-08	blink		Methylobacterium_chloromethanicum_CM4	Bacteria-Proteobacteria
257456208	6.1e-08	blink		Treponema_vincentii_ATCC_35580	Bacteria-Spirochaetes
87308551	6.2e-08	blink		Blastopirellula_marina_DSM_3645	Bacteria-Planctomycetes
253567969	7e-08	blink		Bacteroides_sp._1_1_6	Bacteria-Bacteroidetes
150005362	7.1e-08	blink	17579514	Bacteroides_vulgatus_ATCC_8482	Bacteria-Bacteroidetes
224535802	7.2e-08	blink		Bacteroides_cellulosilyticus_DSM_14838	Bacteria-Bacteroidetes
217962756	7.3e-08	blink		Bacillus_cereus_AH187	Bacteria-Firmicutes
223938233	7.8e-08	blink		bacterium_Ellin514	Bacteria-Verrucomicrobia
94970153	7.8e-08	blink		Candidatus_Koribacter_versatilis_Ellin345	Bacteria-Acidobacteria
257887506	7.9e-08	blink		Enterococcus_faecium_1,141,733	Bacteria-Firmicutes
152974362	8.2e-08	blink		Bacillus_cytotoxicus_NVH_391-98	Bacteria-Firmicutes
218884128	8.4e-08	blink		Desulfurococcus_kamchatkensis_1221n	Archaea-Crenarchaeota
258516030	8.5e-08	blink		Desulfotomaculum_acetoxidans_DSM_771	Bacteria-Firmicutes
224477642	9.1e-08	blink		Staphylococcus_carnosus_subsp._carnosus_TM300	Bacteria-Firmicutes
126650944	9.3e-08	blink		Bacillus_sp._B14905	Bacteria-Firmicutes
162447898	9.7e-08	blink		Acholeplasma_laidlawii_PG-8A	Bacteria-Tenericutes
124005895	1e-07	blink		Microscilla_marina_ATCC_23134	Bacteria-Bacteroidetes
237716204	1.1e-07	blink		Bacteroides_sp._D1	Bacteria-Bacteroidetes
29345792	1.1e-07	blink	12663928	Bacteroides_thetaiotaomicron_VPI-5482	Bacteria-Bacteroidetes
89098347	1.1e-07	blink		Bacillus_sp._NRRL_B-14911	Bacteria-Firmicutes
256827022	1.2e-07	blink		Cryptobacterium_curtum_DSM_15641	Bacteria-Actinobacteria
160885917	1.3e-07	blink		Bacteroides_ovatus_ATCC_8483	Bacteria-Bacteroidetes
224003421	1.4e-07	blink		Thalassiosira_pseudonana_CCMP1335	Eukaryota-stramenopiles
228906369	1.4e-07	blink		Bacillus_thuringiensis_IBL_200	Bacteria-Firmicutes
260655010	1.4e-07	blink		Jonquetella_anthropi_E3_33_E1	Bacteria-Synergistetes
160891930	1.5e-07	blink		Bacteroides_uniformis_ATCC_8492	Bacteria-Bacteroidetes
187927012	1.5e-07	blink		Ralstonia_pickettii_12J	Bacteria-Proteobacteria
239628041	1.5e-07	blink		Clostridiales_bacterium_1_7_47FAA	Bacteria-Firmicutes
163754309	1.6e-07	blink		Kordia_algicida_OT-1	Bacteria-Bacteroidetes
257898629	1.6e-07	blink		Enterococcus_faecium_Com15	Bacteria-Firmicutes
260170625	1.6e-07	blink		Bacteroides_sp._D2	Bacteria-Bacteroidetes
32475618	1.6e-07	blink	12835416	Rhodopirellula_baltica_SH_1	Bacteria-Planctomycetes
189467079	1.7e-07	blink		Bacteroides_intestinalis_DSM_17393	Bacteria-Bacteroidetes
206978153	1.7e-07	blink		Bacillus_cereus_H3081.97	Bacteria-Firmicutes
34540943	1.7e-07	blink	12949112	Porphyromonas_gingivalis_W83	Bacteria-Bacteroidetes
218130092	1.8e-07	blink		Bacteroides_eggerthii_DSM_20697	Bacteria-Bacteroidetes
49476845	1.8e-07	blink	16621833	Bacillus_thuringiensis_serovar_konkukian_str._97-27	Bacteria-Firmicutes
146298960	1.9e-07	blink		Flavobacterium_johnsoniae_UW101	Bacteria-Bacteroidetes
149181042	1.9e-07	blink		Bacillus_sp._SG-1	Bacteria-Firmicutes
196041813	1.9e-07	blink		Bacillus_cereus_NVH0597-99	Bacteria-Firmicutes
228932048	1.9e-07	blink		Bacillus_thuringiensis_serovar_andalousiensis_BGSC_4AW1	Bacteria-Firmicutes
258517087	1.9e-07	blink		Desulfotomaculum_acetoxidans_DSM_771	Bacteria-Firmicutes
149278974	2e-07	blink		Pedobacter_sp._BAL39	Bacteria-Bacteroidetes
228937860	2e-07	blink		Bacillus_thuringiensis_serovar_berliner_ATCC_10792	Bacteria-Firmicutes
218895677	2.1e-07	blink		Bacillus_cereus_G9842	Bacteria-Firmicutes
229028416	2.1e-07	blink		Bacillus_cereus_AH1271	Bacteria-Firmicutes
229159700	2.1e-07	blink		Bacillus_cereus_R309803	Bacteria-Firmicutes
240145357	2.1e-07	blink		Roseburia_intestinalis_L1-82	Bacteria-Firmicutes
75759393	2.1e-07	blink		Bacillus_thuringiensis_serovar_israelensis_ATCC_35646	Bacteria-Firmicutes
118476304	2.2e-07	blink	17337577	Bacillus_thuringiensis_str._Al_Hakam	Bacteria-Firmicutes
206967631	2.2e-07	blink		Bacillus_cereus_AH1134	Bacteria-Firmicutes
217958208	2.2e-07	blink		Bacillus_cereus_AH187	Bacteria-Firmicutes
225862595	2.2e-07	blink		Bacillus_cereus_03BB102	Bacteria-Firmicutes
228913309	2.2e-07	blink		Bacillus_thuringiensis_serovar_pulsiensis_BGSC_4CC1	Bacteria-Firmicutes
228919477	2.2e-07	blink		Bacillus_thuringiensis_serovar_huazhongensis_BGSC_4BD1	Bacteria-Firmicutes
228951114	2.2e-07	blink		Bacillus_thuringiensis_serovar_kurstaki_str._T03a001	Bacteria-Firmicutes
228983821	2.2e-07	blink		Bacillus_thuringiensis_serovar_tochigiensis_BGSC_4Y1	Bacteria-Firmicutes
229015944	2.2e-07	blink		Bacillus_cereus_AH1273	Bacteria-Firmicutes
229068307	2.2e-07	blink		Bacillus_cereus_F65185	Bacteria-Firmicutes
229089682	2.2e-07	blink		Bacillus_cereus_Rock3-42	Bacteria-Firmicutes
229137419	2.2e-07	blink		Bacillus_cereus_BDRD-ST26	Bacteria-Firmicutes
229165563	2.2e-07	blink		Bacillus_cereus_AH621	Bacteria-Firmicutes
229171403	2.2e-07	blink		Bacillus_cereus_MM3	Bacteria-Firmicutes
229177148	2.2e-07	blink		Bacillus_cereus_172560W	Bacteria-Firmicutes
30018807	2.2e-07	blink	12721630	Bacillus_cereus_ATCC_14579	Bacteria-Firmicutes
30260775	2.2e-07	blink	12721629	Bacillus_anthracis_str._Ames	Bacteria-Firmicutes
42779767	2.2e-07	blink	14960714	Bacillus_cereus_ATCC_10987	Bacteria-Firmicutes
52144689	2.2e-07	blink	16621833	Bacillus_cereus_E33L	Bacteria-Firmicutes
154503997	2.3e-07	blink		Ruminococcus_gnavus_ATCC_29149	Bacteria-Firmicutes
225011752	2.3e-07	blink		Flavobacteria_bacterium_MS024-2A	Bacteria-Bacteroidetes
228989767	2.3e-07	blink		Bacillus_pseudomycoides_DSM_12442	Bacteria-Firmicutes
228995957	2.3e-07	blink		Bacillus_mycoides_Rock3-17	Bacteria-Firmicutes
229003574	2.3e-07	blink		Bacillus_mycoides_Rock1-4	Bacteria-Firmicutes
229095270	2.3e-07	blink		Bacillus_cereus_Rock3-29	Bacteria-Firmicutes
229101377	2.3e-07	blink		Bacillus_cereus_Rock3-28	Bacteria-Firmicutes
229214643	2.3e-07	blink		Dethiosulfovibrio_peptidovorans_DSM_11002	Bacteria-Synergistetes
229825584	2.3e-07	blink		Abiotrophia_defectiva_ATCC_49176	Bacteria-Firmicutes
47459414	2.3e-07	blink	15289470	Mycoplasma_mobile_163K	Bacteria-Tenericutes
156385006	2.4e-07	blink	17615350	Nematostella_vectensis	Eukaryota-Metazoa
213854756	2.6e-07	blink		Salmonella_enterica_subsp._enterica_serovar_Typhi_str._M223	Bacteria-Proteobacteria
218263440	2.6e-07	blink		Parabacteroides_johnsonii_DSM_18315	Bacteria-Bacteroidetes
229188828	2.6e-07	blink		Bacillus_cereus_ATCC_10876	Bacteria-Firmicutes
186972922	2.7e-07	blink		Flavobacterium_frigidimaris	Bacteria-Bacteroidetes
160946731	2.9e-07	blink		Parvimonas_micra_ATCC_33270	Bacteria-Firmicutes
167754723	2.9e-07	blink		Clostridium_ramosum_DSM_1402	Bacteria-Firmicutes
167762362	2.9e-07	blink		Bacteroides_stercoris_ATCC_43183	Bacteria-Bacteroidetes
229083859	2.9e-07	blink		Bacillus_cereus_Rock3-44	Bacteria-Firmicutes
225011276	3e-07	blink		Flavobacteria_bacterium_MS024-3C	Bacteria-Bacteroidetes
252118306	3e-07	blink		Prevotella_melaninogenica_ATCC_25845	Bacteria-Bacteroidetes
258517156	3.1e-07	blink		Desulfotomaculum_acetoxidans_DSM_771	Bacteria-Firmicutes
147677410	3.3e-07	blink	18218977	Pelotomaculum_thermopropionicum_SI	Bacteria-Firmicutes
			16352836
126648260	3.4e-07	blink		Algoriphagus_sp._PR1	Bacteria-Bacteroidetes
205372223	3.5e-07	blink	18408155	Bacillus_coahuilensis_m4-4	Bacteria-Firmicutes
227551385	3.6e-07	blink		Enterococcus_faecium_TX1330	Bacteria-Firmicutes
42527902	3.7e-07	blink	15064399	Treponema_denticola_ATCC_35405	Bacteria-Spirochaetes
126662924	3.8e-07	blink		Flavobacteria_bacterium_BAL38	Bacteria-Bacteroidetes
150024301	3.8e-07	blink	17592475	Flavobacterium_psychrophilum_JIP02/86	Bacteria-Bacteroidetes
5579433	3.9e-07	blink		Streptomyces_netropsis	Bacteria-Actinobacteria
242372777	4e-07	blink		Staphylococcus_epidermidis_M23864:W1	Bacteria-Firmicutes
163938545	4.2e-07	blink		Bacillus_weihenstephanensis_KBAB4	Bacteria-Firmicutes
189466305	4.2e-07	blink		Bacteroides_intestinalis_DSM_17393	Bacteria-Bacteroidetes
217077688	4.2e-07	blink		Thermosipho_africanus_TCF52B	Bacteria-Thermotogae
229010048	4.2e-07	blink		Bacillus_mycoides_DSM_2048	Bacteria-Firmicutes
229131562	4.2e-07	blink		Bacillus_cereus_BDRD-ST196	Bacteria-Firmicutes
260593488	4.4e-07	blink		Prevotella_veroralis_F0319	Bacteria-Bacteroidetes
228925808	4.5e-07	blink		Bacillus_thuringiensis_serovar_pondicheriensis_BGSC_4BA1	Bacteria-Firmicutes
229056397	4.6e-07	blink		Bacillus_cereus_AH603	Bacteria-Firmicutes
261408466	4.7e-07	blink		Geobacillus_sp._Y412MC10	Bacteria-Firmicutes
78486020	5.1e-07	blink	17105352	Thiomicrospira_crunogena_XCL-2	Bacteria-Proteobacteria
86131221	5.1e-07	blink		Dokdonia_donghaensis_MED134	Bacteria-Bacteroidetes
223042902	5.4e-07	blink		Staphylococcus_capitis_SK14	Bacteria-Firmicutes
255533524	5.4e-07	blink		Pedobacter_heparinus_DSM_2366	Bacteria-Bacteroidetes
228475280	5.6e-07	blink		Staphylococcus_hominis_SK119	Bacteria-Firmicutes
160945417	5.7e-07	blink		Faecalibacterium_prausnitzii_M21/2	Bacteria-Firmicutes
91789846	5.7e-07	blink		Polaromonas_sp._JS666	Bacteria-Proteobacteria
149641043	5.8e-07	blink		Ornithorhynchus_anatinus	Eukaryota-Metazoa
224535487	5.9e-07	blink		Bacteroides_cellulosilyticus_DSM_14838	Bacteria-Bacteroidetes
73663473	5.9e-07	blink	16135568	Staphylococcus_saprophyticus_subsp._saprophyticus_ATCC_15305	Bacteria-Firmicutes
15923543	6e-07	blink	15141945	Staphylococcus_aureus_subsp._aureus_Mu50	Bacteria-Firmicutes
			11418146
160945674	6.2e-07	blink		Faecalibacterium_prausnitzii_M21/2	Bacteria-Firmicutes
255655811	6.2e-07	blink		Clostridium_difficile_QCD-23m63	Bacteria-Firmicutes
224475705	6.3e-07	blink		Staphylococcus_carnosus_subsp._carnosus_TM300	Bacteria-Firmicutes
218256850	6.5e-07	blink		Parabacteroides_johnsonii_DSM_18315	Bacteria-Bacteroidetes
170290251	7.2e-07	blink	18535141	Candidatus_Korarchaeum_cryptofilum_OPF8	Archaea-Korarchaeota
82750261	7.3e-07	blink	17971880	Staphylococcus_aureus_RF122	Bacteria-Firmicutes
227557398	7.4e-07	blink		Staphylococcus_aureus_subsp._aureus_MN8	Bacteria-Firmicutes
258422600	7.4e-07	blink		Staphylococcus_aureus_A9635	Bacteria-Firmicutes
49482783	7.4e-07	blink	15213324	Staphylococcus_aureus_subsp._aureus_MRSA252	Bacteria-Firmicutes
257795348	7.8e-07	blink		Staphylococcus_aureus_A9781	Bacteria-Firmicutes
253568587	7.9e-07	blink		Bacteroides_sp._1_1_6	Bacteria-Bacteroidetes
253315663	8e-07	blink		Staphylococcus_aureus_subsp._aureus_str._CF-Marseille	Bacteria-Firmicutes
167752622	8.1e-07	blink		Alistipes_putredinis_DSM_17216	Bacteria-Bacteroidetes
218134498	8.1e-07	blink		Bacteroides_pectinophilus_ATCC_43243	Bacteria-Bacteroidetes
47224259	8.1e-07	blink		Tetraodon_nigroviridis	Eukaryota-Metazoa
255010444	8.3e-07	blink		Bacteroides_fragilis_3_1_12	Bacteria-Bacteroidetes
268611414	9.2e-07	blink		Ruminococcus_flavefaciens_FD-1	Bacteria-Firmicutes
70727449	9.3e-07	blink	16237012	Staphylococcus_haemolyticus_JCSC1435	Bacteria-Firmicutes
154492638	9.9e-07	blink		Parabacteroides_merdae_ATCC_43184	Bacteria-Bacteroidetes
53714277	9.9e-07	blink	15466707	Bacteroides_fragilis_YCH46	Bacteria-Bacteroidetes
29346780	1.1e-06	blink	12663928	Bacteroides_thetaiotaomicron_VPI-5482	Bacteria-Bacteroidetes
88711334	1.1e-06	blink		Flavobacteriales_bacterium_HTCC2170	Bacteria-Bacteroidetes
150007876	1.2e-06	blink	17579514	Parabacteroides_distasonis_ATCC_8503	Bacteria-Bacteroidetes
260911639	1.2e-06	blink		Prevotella_sp._oral_taxon_472_str._F0295	Bacteria-Bacteroidetes
229916915	1.3e-06	blink		Exiguobacterium_sp._AT1b	Bacteria-Firmicutes
160881623	1.4e-06	blink		Clostridium_phytofermentans_ISDg	Bacteria-Firmicutes
227366434	1.4e-06	blink		Chryseobacterium_gleum_ATCC_35910	Bacteria-Bacteroidetes
115623760	1.5e-06	blink		Strongylocentrotus_purpuratus	Eukaryota-Metazoa
88801894	1.6e-06	blink		Polaribacter_irgensii_23-P	Bacteria-Bacteroidetes
224023546	1.7e-06	blink		Bacteroides_coprophilus_DSM_18228	Bacteria-Bacteroidetes
255692532	1.9e-06	blink		Bacteroides_finegoldii_DSM_17565	Bacteria-Bacteroidetes
89890009	1.9e-06	blink		Flavobacteria_bacterium_BBFL7	Bacteria-Bacteroidetes
239637756	2.1e-06	blink		Staphylococcus_warneri_L37603	Bacteria-Firmicutes
258648233	2.2e-06	blink		Prevotella_tannerae_ATCC_51259	Bacteria-Bacteroidetes
214001902	2.3e-06	blink		Salmonella_enterica_subsp._enterica_serovar_Typhi_str._E98-3139	Bacteria-Proteobacteria
163790713	2.4e-06	blink		Carnobacterium_sp._AT7	Bacteria-Firmicutes
169351163	2.4e-06	blink		Clostridium_spiroforme_DSM_1552	Bacteria-Firmicutes
187935154	2.4e-06	blink		Clostridium_botulinum_B_str._Eklund_17B	Bacteria-Firmicutes
229496821	2.4e-06	blink		Porphyromonas_endodontalis_ATCC_35406	Bacteria-Bacteroidetes
61806184	2.4e-06	blink	15828858	Prochlorococcus_phage_P-SSM2	Viruses-dsDNA viruses, no RNA stage
170594617	2.5e-06	blink	17885136	Brugia_malayi	Eukaryota-Metazoa
23100508	2.5e-06	blink	12235376	Oceanobacillus_iheyensis_HTE831	Bacteria-Firmicutes
			11750818
150021166	2.6e-06	blink		Thermosipho_melanesiensis_BI429	Bacteria-Thermotogae
239927878	2.7e-06	blink		Streptomyces_ghanaensis_ATCC_14672	Bacteria-Actinobacteria
83856367	2.7e-06	blink		Croceibacter_atlanticus_HTCC2559	Bacteria-Bacteroidetes
169350260	3.1e-06	blink		Clostridium_spiroforme_DSM_1552	Bacteria-Firmicutes
260785514	3.2e-06	blink		Branchiostoma_floridae	Eukaryota-Metazoa
86134749	3.3e-06	blink		Polaribacter_sp._MED152	Bacteria-Bacteroidetes
120437419	4.9e-06	blink	17107561	Gramella_forsetii_KT0803	Bacteria-Bacteroidetes
166033583	5.2e-06	blink		Dorea_formicigenerans_ATCC_27755	Bacteria-Firmicutes
161508421	5.9e-06	blink	17986343	Staphylococcus_aureus_subsp._aureus_USA300_TCH1516	Bacteria-Firmicutes
21281858	5.9e-06	blink	12044378	Staphylococcus_aureus_subsp._aureus_MW2	Bacteria-Firmicutes
82749867	6.2e-06	blink	17971880	Staphylococcus_aureus_RF122	Bacteria-Firmicutes
1657645	6.3e-06	blink	8606192	Staphylococcus_aureus	Bacteria-Firmicutes
			9045821
258424268	6.3e-06	blink		Staphylococcus_aureus_A9635	Bacteria-Firmicutes
15923144	6.5e-06	blink	15141945	Staphylococcus_aureus_subsp._aureus_Mu50	Bacteria-Firmicutes
			11418146
257794031	6.5e-06	blink		Staphylococcus_aureus_A9781	Bacteria-Firmicutes
227898363	7.9e-06	blink		Staphylococcus_aureus_subsp._aureus_TCH60	Bacteria-Firmicutes
257424293	7.9e-06	blink		Staphylococcus_aureus_subsp._aureus_55/2053	Bacteria-Firmicutes
49482397	7.9e-06	blink	15213324	Staphylococcus_aureus_subsp._aureus_MRSA252	Bacteria-Firmicutes
227873719	8.5e-06	blink		Oribacterium_sinus_F0268	Bacteria-Firmicutes
194335695	9.3e-06	blink		Pelodictyon_phaeoclathratiforme_BU-1	Bacteria-Chlorobi
223984450	9.6e-06	blink		Holdemania_filiformis_DSM_12042	Bacteria-Firmicutes
228001102	1.1e-05	blink		Brachyspira_murdochii_DSM_12563	Bacteria-Spirochaetes
78211696	1.4e-05	blink		Synechococcus_sp._CC9605	Bacteria-Cyanobacteria
227500447	1.5e-05	blink		Anaerococcus_tetradius_ATCC_35098	Bacteria-Firmicutes
123968946	1.9e-05	blink		Prochlorococcus_marinus_str._AS9601	Bacteria-Cyanobacteria
163787045	2.3e-05	blink		Flavobacteriales_bacterium_ALC-1	Bacteria-Bacteroidetes
224539532	2.3e-05	blink		Bacteroides_cellulosilyticus_DSM_14838	Bacteria-Bacteroidetes
255505853	2.7e-05	blink		Bryantella_formatexigens_DSM_14469	Bacteria-Firmicutes
70725394	3.1e-05	blink	16237012	Staphylococcus_haemolyticus_JCSC1435	Bacteria-Firmicutes
229556250	3.5e-05	blink		Listeria_grayi_DSM_20601	Bacteria-Firmicutes
189499349	4.7e-05	blink		Chlorobium_phaeobacteroides_BS1	Bacteria-Chlorobi
255620119	4.9e-05	blink		Ricinus_communis	Eukaryota-Viridiplantae
154340	0.00056	blink	2793833	Salmonella_enterica	Bacteria-Proteobacteria
			9004408
16761021	0.00057	blink	11677608	Salmonella_enterica_subsp._enterica_serovar_Typhi_str._CT18	Bacteria-Proteobacteria
213622517	0.00057	blink		Salmonella_enterica_subsp._enterica_serovar_Typhi_str._E98-2068	Bacteria-Proteobacteria
224418634	0.00058	blink		Helicobacter_canadensis_MIT_98-5491	Bacteria-Proteobacteria
253826821	0.00058	blink		Helicobacter_canadensis_MIT_98-5491	Bacteria-Proteobacteria
204929248	0.00063	blink		Salmonella_enterica_subsp._enterica_serovar_Javiana_str._GA_MM04042433	Bacteria-Proteobacteria
56413007	0.00068	blink	15531882	Salmonella_enterica_subsp._enterica_serovar_Paratyphi_A_str._ATCC_9150	Bacteria-Proteobacteria
91216444	0.002	blink		Psychroflexus_torquis_ATCC_700755	Bacteria-Bacteroidetes
255598535	0.0075	blink		Ricinus_communis	Eukaryota-Viridiplantae
