# Supplementary material for: Evolution of Plant Nucleotide-Sugar Interconversion Enzymes
Source: PLoS One. 2011 Nov 18;6(11):e27995. doi: 10.1371/journal.pone.0027995 (PMC3220709; doi:10.1371/journal.pone.0027995)
Supplement: Table S4 — NCBI-nr proteins most homologous to plant RHM-N HMM. (XLS) [file pone.0027995.s019.xls]

## Sheet: 4. RHM-N
NCBI-nr proteins most homologous to plant RHM-N HMM
Protein ID	E-value	Blink	PubMed ID	Organism	Taxonomy
168028758	1.3e-205	blink	18079367	Physcomitrella_patens_subsp._patens	Eukaryota-Viridiplantae
168046280	1.9e-205	blink	18079367	Physcomitrella_patens_subsp._patens	Eukaryota-Viridiplantae
226503239	2.2e-205	blink		Zea_mays	Eukaryota-Viridiplantae
15231926	2.5e-205	blink		Arabidopsis_thaliana	Eukaryota-Viridiplantae
168046471	2.6e-205	blink	18079367	Physcomitrella_patens_subsp._patens	Eukaryota-Viridiplantae
15218420	8.8e-205	blink		Arabidopsis_thaliana	Eukaryota-Viridiplantae
168054569	8.8e-205	blink	18079367	Physcomitrella_patens_subsp._patens	Eukaryota-Viridiplantae
211906526	1e-204	blink		Gossypium_hirsutum	Eukaryota-Viridiplantae
42562732	1.3e-204	blink		Arabidopsis_thaliana	Eukaryota-Viridiplantae
108707485	1.4e-204	blink	16109971	Oryza_sativa_Japonica_Group	Eukaryota-Viridiplantae
115452247	1.4e-204	blink	16381971	Oryza_sativa_Japonica_Group	Eukaryota-Viridiplantae
			16100779
242041387	3.6e-204	blink		Sorghum_bicolor	Eukaryota-Viridiplantae
225461808	4e-204	blink		Vitis_vinifera	Eukaryota-Viridiplantae
224119002	9.8e-204	blink		Populus_trichocarpa	Eukaryota-Viridiplantae
242041371	6.9e-203	blink		Sorghum_bicolor	Eukaryota-Viridiplantae
195623672	6.8e-197	blink	18937034	Zea_mays	Eukaryota-Viridiplantae
212274887	6.8e-197	blink		Zea_mays	Eukaryota-Viridiplantae
242090039	1.1e-195	blink		Sorghum_bicolor	Eukaryota-Viridiplantae
159487407	6.9e-194	blink	17932292	Chlamydomonas_reinhardtii	Eukaryota-Viridiplantae
147816214	6.4e-189	blink	18094749	Vitis_vinifera	Eukaryota-Viridiplantae
225464343	6.4e-189	blink		Vitis_vinifera	Eukaryota-Viridiplantae
255548608	3.7e-188	blink		Ricinus_communis	Eukaryota-Viridiplantae
224121144	8.8e-187	blink		Populus_trichocarpa	Eukaryota-Viridiplantae
255580837	1.1e-169	blink		Ricinus_communis	Eukaryota-Viridiplantae
155371491	4.1e-159	blink		Acanthocystis_turfacea_Chlorella_virus_1	Viruses-dsDNA viruses, no RNA stage
255073829	1.4e-153	blink		Micromonas_sp._RCC299	Eukaryota-Viridiplantae
226461672	4.3e-150	blink		Micromonas_pusilla_CCMP1545	Eukaryota-Viridiplantae
224002825	2.9e-146	blink		Thalassiosira_pseudonana_CCMP1335	Eukaryota-stramenopiles
219121781	5.2e-146	blink		Phaeodactylum_tricornutum_CCAP_1055/1	Eukaryota-stramenopiles
116056148	6.4e-146	blink	16868079	Ostreococcus_tauri	Eukaryota-Viridiplantae
145356112	5e-142	blink		Ostreococcus_lucimarinus_CCE9901	Eukaryota-Viridiplantae
145356123	1.8e-139	blink		Ostreococcus_lucimarinus_CCE9901	Eukaryota-Viridiplantae
167385482	4.1e-131	blink		Entamoeba_dispar_SAW760	Eukaryota-Amoebozoa
67482319	5.4e-130	blink	15729342	Entamoeba_histolytica_HM-1:IMSS	Eukaryota-Amoebozoa
167395152	9.6e-129	blink		Entamoeba_dispar_SAW760	Eukaryota-Amoebozoa
67473445	1e-127	blink	15729342	Entamoeba_histolytica_HM-1:IMSS	Eukaryota-Amoebozoa
123371463	3.5e-127	blink	17218520	Trichomonas_vaginalis_G3	Eukaryota-Parabasalidea
156370929	2.2e-120	blink	17615350	Nematostella_vectensis	Eukaryota-Metazoa
256729918	3.9e-119	blink		Nectria_haematococca_mpVI_77-13-4	Eukaryota-Fungi
119500660	7.7e-119	blink		Neosartorya_fischeri_NRRL_181	Eukaryota-Fungi
189203413	1.2e-117	blink		Pyrenophora_tritici-repentis_Pt-1C-BFP	Eukaryota-Fungi
256725444	2.1e-117	blink		Nectria_haematococca_mpVI_77-13-4	Eukaryota-Fungi
261358248	3.2e-117	blink		Verticillium_albo-atrum_VaMs.102	Eukaryota-Fungi
145608848	2.1e-116	blink	15846337	Magnaporthe_grisea_70-15	Eukaryota-Fungi
46122179	1.3e-115	blink		Gibberella_zeae_PH-1	Eukaryota-Fungi
156065271	3.9e-115	blink		Sclerotinia_sclerotiorum_1980_UF-70	Eukaryota-Fungi
154311283	3.9e-114	blink		Botryotinia_fuckeliana_B05.10	Eukaryota-Fungi
66815085	1.4e-111	blink	15875012	Dictyostelium_discoideum_AX4	Eukaryota-Amoebozoa
12847753	7.4e-109	blink	10349636	Mus_musculus	Eukaryota-Metazoa
			11042159
			11076861
			11217851
			12466851
			16141072
			16141073
148668237	7.4e-109	blink	12040188	Mus_musculus	Eukaryota-Metazoa
225579052	7.4e-109	blink		Mus_musculus	Eukaryota-Metazoa
149634948	2.3e-108	blink		Ornithorhynchus_anatinus	Eukaryota-Metazoa
30173340	3.7e-108	blink		Mus_musculus	Eukaryota-Metazoa
116283261	1.8e-107	blink	12477932	Homo_sapiens	Eukaryota-Metazoa
7657641	1.8e-107	blink	19027726	Homo_sapiens	Eukaryota-Metazoa
			17474147
			15057823
109121066	2.3e-107	blink		Macaca_mulatta	Eukaryota-Metazoa
149730447	2.3e-107	blink		Equus_caballus	Eukaryota-Metazoa
114650309	2.4e-107	blink		Pan_troglodytes	Eukaryota-Metazoa
155372043	2.4e-107	blink		Bos_taurus	Eukaryota-Metazoa
73989418	3.4e-107	blink		Canis_lupus_familiaris	Eukaryota-Metazoa
126337543	4.4e-107	blink		Monodelphis_domestica	Eukaryota-Metazoa
224043150	3.7e-106	blink		Taeniopygia_guttata	Eukaryota-Metazoa
71655917	5.9e-106	blink	16020725	Trypanosoma_cruzi_strain_CL_Brener	Eukaryota-Euglenozoa
			16020724
50730649	2.7e-105	blink		Gallus_gallus	Eukaryota-Metazoa
71409563	6.3e-105	blink	16020725	Trypanosoma_cruzi_strain_CL_Brener	Eukaryota-Euglenozoa
			16020724
167524601	6.4e-105	blink		Monosiga_brevicollis_MX1	Eukaryota-Choanoflagellida
116058031	2.6e-104	blink	16868079	Ostreococcus_tauri	Eukaryota-Viridiplantae
147900991	4.6e-102	blink	12454917	Xenopus_laevis	Eukaryota-Metazoa
55819022	1.2e-99	blink	15707490	Acanthamoeba_polyphaga_mimivirus	Viruses-dsDNA viruses, no RNA stage
			15486256
			12663918
145251638	3.8e-99	blink	17259976	Aspergillus_niger_CBS_513.88	Eukaryota-Fungi
148668234	4.4e-98	blink	12040188	Mus_musculus	Eukaryota-Metazoa
164429070	3.1e-97	blink	12712197	Neurospora_crassa_OR74A	Eukaryota-Fungi
169602927	1.2e-96	blink		Phaeosphaeria_nodorum_SN15	Eukaryota-Fungi
116207954	4e-96	blink		Chaetomium_globosum_CBS_148.51	Eukaryota-Fungi
206900525	4.7e-94	blink		Dictyoglomus_thermophilum_H-6-12	Bacteria-Dictyoglomi
170288108	2.9e-93	blink		Thermotoga_sp._RQ2	Bacteria-Thermotogae
222099007	1.1e-92	blink		Thermotoga_neapolitana_DSM_4359	Bacteria-Thermotogae
262102708	1.5e-92	blink		Phytophthora_infestans_T30-4	Eukaryota-stramenopiles
122934726	1.6e-92	blink	15545484	Geobacillus_tepidamans	Bacteria-Firmicutes
			15758211
			17202151
			18336801
41205692	4.5e-92	blink	11741945	Geobacillus_stearothermophilus	Bacteria-Firmicutes
			15316277
			15073305
			17202151
			17237178
			18515358
			18336801
229175941	5.6e-92	blink		Bacillus_cereus_MM3	Bacteria-Firmicutes
167753450	7.2e-91	blink		Alistipes_putredinis_DSM_17216	Bacteria-Bacteroidetes
229106720	1.3e-90	blink		Bacillus_cereus_Rock3-28	Bacteria-Firmicutes
160893015	2.2e-89	blink		Clostridium_sp._L2-50	Bacteria-Firmicutes
33637043	5.1e-89	blink	15073305	Geobacillus_stearothermophilus	Bacteria-Firmicutes
218134414	2.6e-88	blink		Bacteroides_pectinophilus_ATCC_43243	Bacteria-Bacteroidetes
163814428	3.4e-88	blink		Coprococcus_eutactus_ATCC_27759	Bacteria-Firmicutes
227894120	5.7e-88	blink		Lactobacillus_ultunensis_DSM_16047	Bacteria-Firmicutes
193215494	6e-88	blink		Chloroherpeton_thalassium_ATCC_35110	Bacteria-Chlorobi
53712100	6.5e-88	blink	15466707	Bacteroides_fragilis_YCH46	Bacteria-Bacteroidetes
254410621	6.7e-88	blink		Microcoleus_chthonoplastes_PCC_7420	Bacteria-Cyanobacteria
260892182	1.1e-87	blink		Ammonifex_degensii_KC4	Bacteria-Firmicutes
237711071	1.7e-87	blink		Bacteroides_sp._9_1_42FAA	Bacteria-Bacteroidetes
260174676	2.2e-87	blink		Bacteroides_sp._D2	Bacteria-Bacteroidetes
237714664	2.6e-87	blink		Bacteroides_sp._D1	Bacteria-Bacteroidetes
116514776	2.8e-87	blink	17030793	Lactobacillus_delbrueckii_subsp._bulgaricus_ATCC_BAA-365	Bacteria-Firmicutes
154483768	3.8e-87	blink		Eubacterium_ventriosum_ATCC_27560	Bacteria-Firmicutes
253578779	4.2e-87	blink		Ruminococcus_sp._5_1_39BFAA	Bacteria-Firmicutes
21227269	5.5e-87	blink	12125824	Methanosarcina_mazei_Go1	Archaea-Euryarchaeota
52144116	2.1e-86	blink	16621833	Bacillus_cereus_E33L	Bacteria-Firmicutes
261409577	2.4e-86	blink		Geobacillus_sp._Y412MC10	Bacteria-Firmicutes
223985392	2.6e-86	blink		Holdemania_filiformis_DSM_12042	Bacteria-Firmicutes
225707656	2.9e-86	blink		Osmerus_mordax	Eukaryota-Metazoa
237719415	3.6e-86	blink		Bacteroides_sp._2_2_4	Bacteria-Bacteroidetes
33637050	4.8e-86	blink	15073305	Geobacillus_stearothermophilus	Bacteria-Firmicutes
160885739	7.4e-86	blink		Bacteroides_ovatus_ATCC_8483	Bacteria-Bacteroidetes
39997462	7.4e-86	blink	14671304	Geobacter_sulfurreducens_PCA	Bacteria-Proteobacteria
238916053	8.8e-86	blink		Eubacterium_eligens_ATCC_27750	Bacteria-Firmicutes
217958797	9.4e-86	blink		Bacillus_cereus_AH187	Bacteria-Firmicutes
229183520	9.5e-86	blink		Bacillus_cereus_BGSC_6E1	Bacteria-Firmicutes
196044387	1.4e-85	blink		Bacillus_cereus_03BB108	Bacteria-Firmicutes
218902416	1.4e-85	blink		Bacillus_cereus_AH820	Bacteria-Firmicutes
30261325	1.4e-85	blink	12721629	Bacillus_anthracis_str._Ames	Bacteria-Firmicutes
65318593	1.4e-85	blink	12004073	Bacillus_anthracis_str._A2012	Bacteria-Firmicutes
118476793	1.6e-85	blink	17337577	Bacillus_thuringiensis_str._Al_Hakam	Bacteria-Firmicutes
196037414	1.6e-85	blink		Bacillus_cereus_NVH0597-99	Bacteria-Firmicutes
228932595	1.6e-85	blink		Bacillus_thuringiensis_serovar_andalousiensis_BGSC_4AW1	Bacteria-Firmicutes
229028990	1.9e-85	blink		Bacillus_cereus_AH1271	Bacteria-Firmicutes
239628660	2.2e-85	blink		Clostridiales_bacterium_1_7_47FAA	Bacteria-Firmicutes
225180152	2.5e-85	blink		Clostridium_sp._M62/1	Bacteria-Firmicutes
225386775	2.6e-85	blink		Clostridium_asparagiforme_DSM_15981	Bacteria-Firmicutes
228920041	2.6e-85	blink		Bacillus_thuringiensis_serovar_huazhongensis_BGSC_4BD1	Bacteria-Firmicutes
255254177	2.6e-85	blink		Thermoanaerobacter_italicus_Ab9	Bacteria-Firmicutes
49477140	2.7e-85	blink	16621833	Bacillus_thuringiensis_serovar_konkukian_str._97-27	Bacteria-Firmicutes
225025805	2.8e-85	blink		Eubacterium_hallii_DSM_3353	Bacteria-Firmicutes
228957592	3.2e-85	blink		Bacillus_thuringiensis_serovar_pakistani_str._T13001	Bacteria-Firmicutes
186684366	3.3e-85	blink		Nostoc_punctiforme_PCC_73102	Bacteria-Cyanobacteria
229195517	3.3e-85	blink		Bacillus_cereus_m1293	Bacteria-Firmicutes
255657910	3.3e-85	blink		Mitsuokella_multacida_DSM_20544	Bacteria-Firmicutes
86144027	3.6e-85	blink		Leeuwenhoekiella_blandensis_MED217	Bacteria-Bacteroidetes
220919522	4.2e-85	blink		Anaeromyxobacter_dehalogenans_2CP-1	Bacteria-Proteobacteria
229177735	5.1e-85	blink		Bacillus_cereus_172560W	Bacteria-Firmicutes
222528109	5.2e-85	blink		Anaerocellum_thermophilum_DSM_6725	Bacteria-Firmicutes
16331720	5.7e-85	blink	8905231	Synechocystis_sp._PCC_6803	Bacteria-Cyanobacteria
			8590279
229090265	5.7e-85	blink		Bacillus_cereus_Rock3-42	Bacteria-Firmicutes
254478555	5.7e-85	blink		Carboxydibrachium_pacificum_DSM_12653	Bacteria-Firmicutes
206977702	7.1e-85	blink		Bacillus_cereus_H3081.97	Bacteria-Firmicutes
219670472	7.3e-85	blink		Desulfitobacterium_hafniense_DCB-2	Bacteria-Firmicutes
253580787	8.4e-85	blink		Ruminococcus_sp._5_1_39BFAA	Bacteria-Firmicutes
206967542	8.6e-85	blink		Bacillus_cereus_AH1134	Bacteria-Firmicutes
228938437	8.7e-85	blink		Bacillus_thuringiensis_serovar_berliner_ATCC_10792	Bacteria-Firmicutes
42780411	9.7e-85	blink	14960714	Bacillus_cereus_ATCC_10987	Bacteria-Firmicutes
75908852	1e-84	blink		Anabaena_variabilis_ATCC_29413	Bacteria-Cyanobacteria
15679777	1.1e-84	blink	9371463	Methanothermobacter_thermautotrophicus_str._Delta_H	Archaea-Euryarchaeota
196036256	1.1e-84	blink		Bacillus_cereus_W	Bacteria-Firmicutes
229154886	1.1e-84	blink		Bacillus_cereus_ATCC_4342	Bacteria-Firmicutes
197124806	1.2e-84	blink		Anaeromyxobacter_sp._K	Bacteria-Proteobacteria
228906953	1.4e-84	blink		Bacillus_thuringiensis_IBL_200	Bacteria-Firmicutes
258517207	1.4e-84	blink		Desulfotomaculum_acetoxidans_DSM_771	Bacteria-Firmicutes
218896253	1.5e-84	blink		Bacillus_cereus_G9842	Bacteria-Firmicutes
228964267	1.5e-84	blink		Bacillus_thuringiensis_serovar_sotto_str._T04001	Bacteria-Firmicutes
194334528	1.6e-84	blink		Prosthecochloris_aestuarii_DSM_271	Bacteria-Chlorobi
166031257	1.8e-84	blink		Dorea_formicigenerans_ATCC_27755	Bacteria-Firmicutes
86160704	1.8e-84	blink		Anaeromyxobacter_dehalogenans_2CP-C	Bacteria-Proteobacteria
219849940	1.9e-84	blink		Chloroflexus_aggregans_DSM_9485	Bacteria-Chloroflexi
149372623	2.6e-84	blink		unidentified_eubacterium_SCB49	Bacteria-Bacteroidetes
153854430	2.9e-84	blink		Dorea_longicatena_DSM_13814	Bacteria-Firmicutes
228951699	3e-84	blink		Bacillus_thuringiensis_serovar_kurstaki_str._T03a001	Bacteria-Firmicutes
229068876	3e-84	blink		Bacillus_cereus_F65185	Bacteria-Firmicutes
229143929	3e-84	blink		Bacillus_cereus_BDRD-ST24	Bacteria-Firmicutes
30019367	3e-84	blink	12721630	Bacillus_cereus_ATCC_14579	Bacteria-Firmicutes
229108780	3.1e-84	blink		Bacillus_cereus_Rock1-15	Bacteria-Firmicutes
229149525	3.1e-84	blink		Bacillus_cereus_m1550	Bacteria-Firmicutes
160940128	3.2e-84	blink		Clostridium_bolteae_ATCC_BAA-613	Bacteria-Firmicutes
119357788	3.4e-84	blink		Chlorobium_phaeobacteroides_DSM_266	Bacteria-Chlorobi
159026485	3.5e-84	blink		Microcystis_aeruginosa_PCC_7806	Bacteria-Cyanobacteria
166368500	3.5e-84	blink	18192279	Microcystis_aeruginosa_NIES-843	Bacteria-Cyanobacteria
255533492	3.7e-84	blink		Pedobacter_heparinus_DSM_2366	Bacteria-Bacteroidetes
251798954	3.9e-84	blink		Paenibacillus_sp._JDR-2	Bacteria-Firmicutes
149279786	4.1e-84	blink		Pedobacter_sp._BAL39	Bacteria-Bacteroidetes
116629773	4.7e-84	blink	17030793	Lactobacillus_gasseri_ATCC_33323	Bacteria-Firmicutes
226820612	4.7e-84	blink		Lactobacillus_gasseri_MV-22	Bacteria-Firmicutes
261349836	4.8e-84	blink		Methanobrevibacter_smithii_DSM_2374	Archaea-Euryarchaeota
167765916	5.1e-84	blink		Clostridium_sp._SS2/1	Bacteria-Firmicutes
17227534	5.1e-84	blink	11759840	Nostoc_sp._PCC_7120	Bacteria-Cyanobacteria
167757833	6.4e-84	blink		Clostridium_scindens_ATCC_35704	Bacteria-Firmicutes
47568423	6.6e-84	blink		Bacillus_cereus_G9241	Bacteria-Firmicutes
149278940	8.8e-84	blink		Pedobacter_sp._BAL39	Bacteria-Bacteroidetes
91201500	9.5e-84	blink	16598256	Candidatus_Kuenenia_stuttgartiensis	Bacteria-Planctomycetes
115374645	1e-83	blink		Stigmatella_aurantiaca_DW4/3-1	Bacteria-Proteobacteria
229101901	1.1e-83	blink		Bacillus_cereus_Rock3-28	Bacteria-Firmicutes
78188494	1.1e-83	blink		Chlorobium_chlorochromatii_CaD3	Bacteria-Chlorobi
56965451	1.2e-83	blink	9278275	Bacillus_clausii_KSM-K16	Bacteria-Firmicutes
			7632397
34541216	1.3e-83	blink	12949112	Porphyromonas_gingivalis_W83	Bacteria-Bacteroidetes
148643369	1.4e-83	blink	17563350	Methanobrevibacter_smithii_ATCC_35061	Archaea-Euryarchaeota
163847866	1.4e-83	blink		Chloroflexus_aurantiacus_J-10-fl	Bacteria-Chloroflexi
222445612	1.4e-83	blink		Methanobrevibacter_smithii_DSM_2375	Archaea-Euryarchaeota
228899901	1.4e-83	blink		Bacillus_thuringiensis_IBL_4222	Bacteria-Firmicutes
75759810	1.4e-83	blink		Bacillus_thuringiensis_serovar_israelensis_ATCC_35646	Bacteria-Firmicutes
218232660	1.6e-83	blink		Bacillus_cereus_B4264	Bacteria-Firmicutes
120400364	1.9e-83	blink	17142402	Lactobacillus_johnsonii	Bacteria-Firmicutes
229010611	2.1e-83	blink		Bacillus_mycoides_DSM_2048	Bacteria-Firmicutes
229016572	2.1e-83	blink		Bacillus_cereus_AH1273	Bacteria-Firmicutes
167038028	2.3e-83	blink		Thermoanaerobacter_pseudethanolicus_ATCC_33223	Bacteria-Firmicutes
148655748	2.5e-83	blink		Roseiflexus_sp._RS-1	Bacteria-Chloroflexi
83857746	2.5e-83	blink		Croceibacter_atlanticus_HTCC2559	Bacteria-Bacteroidetes
16357461	2.8e-83	blink	15316277	Aneurinibacillus_thermoaerophilus	Bacteria-Firmicutes
			15044388
			18336801
189500838	2.9e-83	blink		Chlorobium_phaeobacteroides_BS1	Bacteria-Chlorobi
229114754	3.5e-83	blink		Bacillus_cereus_Rock1-3	Bacteria-Firmicutes
73667780	4.1e-83	blink	16980466	Methanosarcina_barkeri_str._Fusaro	Archaea-Euryarchaeota
189500843	4.2e-83	blink		Chlorobium_phaeobacteroides_BS1	Bacteria-Chlorobi
156743370	4.3e-83	blink		Roseiflexus_castenholzii_DSM_13941	Bacteria-Chloroflexi
212694337	4.3e-83	blink		Bacteroides_dorei_DSM_17855	Bacteria-Bacteroidetes
229095803	4.5e-83	blink		Bacillus_cereus_Rock3-29	Bacteria-Firmicutes
163939117	5e-83	blink		Bacillus_weihenstephanensis_KBAB4	Bacteria-Firmicutes
150400813	5.1e-83	blink		Methanococcus_aeolicus_Nankai-3	Archaea-Euryarchaeota
40388616	5.1e-83	blink	7744045	Thermoanaerobacterium_thermosaccharolyticum	Bacteria-Firmicutes
			15316277
			15044388
			18336801
42518974	5.1e-83	blink	15006820	Lactobacillus_johnsonii_NCC_533	Bacteria-Firmicutes
			14983040
150004942	5.3e-83	blink	17579514	Bacteroides_vulgatus_ATCC_8482	Bacteria-Bacteroidetes
229056955	6.6e-83	blink		Bacillus_cereus_AH603	Bacteria-Firmicutes
194337309	6.7e-83	blink		Pelodictyon_phaeoclathratiforme_BU-1	Bacteria-Chlorobi
229496045	7.1e-83	blink		Porphyromonas_endodontalis_ATCC_35406	Bacteria-Bacteroidetes
229171964	7.5e-83	blink		Bacillus_cereus_MM3	Bacteria-Firmicutes
110639760	8e-83	blink	17400776	Cytophaga_hutchinsonii_ATCC_33406	Bacteria-Bacteroidetes
229166161	8.2e-83	blink		Bacillus_cereus_AH621	Bacteria-Firmicutes
21673147	8.6e-83	blink	12093901	Chlorobium_tepidum_TLS	Bacteria-Chlorobi
37522804	9e-83	blink	14621296	Gloeobacter_violaceus_PCC_7421	Bacteria-Cyanobacteria
			14621292
229160277	9.7e-83	blink		Bacillus_cereus_R309803	Bacteria-Firmicutes
134046341	1.3e-82	blink		Methanococcus_maripaludis_C5	Archaea-Euryarchaeota
148265299	1.4e-82	blink		Geobacter_uraniireducens_Rf4	Bacteria-Proteobacteria
229132119	1.4e-82	blink		Bacillus_cereus_BDRD-ST196	Bacteria-Firmicutes
213961831	1.9e-82	blink		Capnocytophaga_sputigena_ATCC_33612	Bacteria-Bacteroidetes
147921182	2.4e-82	blink	16857943	uncultured_methanogenic_archaeon_RC-I	Archaea-Euryarchaeota
256819061	3.4e-82	blink		Capnocytophaga_ochracea_DSM_7271	Bacteria-Bacteroidetes
110596874	4.3e-82	blink		Chlorobium_ferrooxidans_DSM_13031	Bacteria-Chlorobi
116754266	8.5e-82	blink		Methanosaeta_thermophila_PT	Archaea-Euryarchaeota
134300866	9.8e-82	blink		Desulfotomaculum_reducens_MI-1	Bacteria-Firmicutes
255036654	1.1e-81	blink		Dyadobacter_fermentans_DSM_18053	Bacteria-Bacteroidetes
41054187	1.6e-81	blink	12477932	Danio_rerio	Eukaryota-Metazoa
253575948	1.8e-81	blink		Paenibacillus_sp._oral_taxon_786_str._D14	Bacteria-Firmicutes
260665912	2.2e-81	blink		Ostreococcus_tauri_virus_1	Viruses-dsDNA viruses, no RNA stage
124004207	2.4e-81	blink		Microscilla_marina_ATCC_23134	Bacteria-Bacteroidetes
227824672	2.4e-81	blink		Acidaminococcus_sp._D21	Bacteria-Firmicutes
222054966	2.9e-81	blink		Geobacter_sp._FRC-32	Bacteria-Proteobacteria
78223676	3.4e-81	blink		Geobacter_metallireducens_GS-15	Bacteria-Proteobacteria
256380335	4.3e-81	blink		Actinosynnema_mirum_DSM_43827	Bacteria-Actinobacteria
42744598	4.4e-81	blink	12477932	Danio_rerio	Eukaryota-Metazoa
260170809	4.9e-81	blink		Bacteroides_sp._D2	Bacteria-Bacteroidetes
154339507	5.6e-81	blink	17572675	Leishmania_braziliensis_MHOM/BR/75/M2904	Eukaryota-Euglenozoa
219852975	5.7e-81	blink		Methanosphaerula_palustris_E1-9c	Archaea-Euryarchaeota
20091027	6.2e-81	blink	11932238	Methanosarcina_acetivorans_C2A	Archaea-Euryarchaeota
163955016	6.3e-81	blink		Ostreococcus_virus_OsV5	Viruses-dsDNA viruses, no RNA stage
167748149	6.8e-81	blink		Anaerostipes_caccae_DSM_14662	Bacteria-Firmicutes
189500817	8.1e-81	blink		Chlorobium_phaeobacteroides_BS1	Bacteria-Chlorobi
28492997	8.6e-81	blink	12902375	Tropheryma_whipplei_str._Twist	Bacteria-Actinobacteria
149177840	9.3e-81	blink		Planctomyces_maris_DSM_8797	Bacteria-Planctomycetes
75758501	1.3e-80	blink		Bacillus_thuringiensis_serovar_israelensis_ATCC_35646	Bacteria-Firmicutes
193213368	1.5e-80	blink		Chlorobaculum_parvum_NCIB_8327	Bacteria-Chlorobi
77920186	1.6e-80	blink		Pelobacter_carbinolicus_DSM_2380	Bacteria-Proteobacteria
254168156	1.9e-80	blink		Aciduliprofundum_boonei_T469	Archaea-Euryarchaeota
67922231	1.9e-80	blink		Crocosphaera_watsonii_WH_8501	Bacteria-Cyanobacteria
146090416	2e-80	blink		Leishmania_infantum_JPCM5	Eukaryota-Euglenozoa
15077647	2.2e-80	blink	11544225	Saccharopolyspora_spinosa	Bacteria-Actinobacteria
146298118	2.6e-80	blink		Flavobacterium_johnsoniae_UW101	Bacteria-Bacteroidetes
266620736	2.9e-80	blink		Clostridium_hathewayi_DSM_13479	Bacteria-Firmicutes
254517911	3.3e-80	blink		Clostridium_sp._7_2_43FAA	Bacteria-Firmicutes
229825469	3.4e-80	blink		Abiotrophia_defectiva_ATCC_49176	Bacteria-Firmicutes
108762258	4.3e-80	blink	17015832	Myxococcus_xanthus_DK_1622	Bacteria-Proteobacteria
116625283	4.4e-80	blink		Candidatus_Solibacter_usitatus_Ellin6076	Bacteria-Acidobacteria
147677416	4.6e-80	blink	18218977	Pelotomaculum_thermopropionicum_SI	Bacteria-Firmicutes
			16352836
229872068	4.7e-80	blink		Spirosoma_linguale_DSM_74	Bacteria-Bacteroidetes
209523314	5e-80	blink		Arthrospira_maxima_CS-328	Bacteria-Cyanobacteria
261415187	7.8e-80	blink		Fibrobacter_succinogenes_subsp._succinogenes_S85	Bacteria-Fibrobacteres
160881798	8.2e-80	blink		Clostridium_phytofermentans_ISDg	Bacteria-Firmicutes
113474758	8.3e-80	blink		Trichodesmium_erythraeum_IMS101	Bacteria-Cyanobacteria
195953942	8.9e-80	blink		Hydrogenobaculum_sp._Y04AAS1	Bacteria-Aquificae
126657020	9.5e-80	blink		Cyanothece_sp._CCY0110	Bacteria-Cyanobacteria
227882249	1e-79	blink		Halogeometricum_borinquense_DSM_11551	Archaea-Euryarchaeota
255060556	1e-79	blink		Geobacter_sp._M18	Bacteria-Proteobacteria
256420556	1.1e-79	blink		Chitinophaga_pinensis_DSM_2588	Bacteria-Bacteroidetes
257387275	1.1e-79	blink		Halomicrobium_mukohataei_DSM_12286	Archaea-Euryarchaeota
189347267	1.4e-79	blink		Chlorobium_limicola_DSM_245	Bacteria-Chlorobi
150025362	1.5e-79	blink	17592475	Flavobacterium_psychrophilum_JIP02/86	Bacteria-Bacteroidetes
150020410	1.9e-79	blink		Thermosipho_melanesiensis_BI429	Bacteria-Thermotogae
153007280	1.9e-79	blink		Anaeromyxobacter_sp._Fw109-5	Bacteria-Proteobacteria
167770813	1.9e-79	blink		Anaerotruncus_colihominis_DSM_17241	Bacteria-Firmicutes
157871359	2.1e-79	blink	16020728	Leishmania_major_strain_Friedlin	Eukaryota-Euglenozoa
172035535	2.1e-79	blink	18812508	Cyanothece_sp._ATCC_51142	Bacteria-Cyanobacteria
150020963	2.2e-79	blink		Thermosipho_melanesiensis_BI429	Bacteria-Thermotogae
78186307	2.3e-79	blink		Chlorobium_luteolum_DSM_273	Bacteria-Chlorobi
254168058	2.9e-79	blink		Aciduliprofundum_boonei_T469	Archaea-Euryarchaeota
119486647	3.2e-79	blink		Lyngbya_sp._PCC_8106	Bacteria-Cyanobacteria
154505988	3.4e-79	blink		Ruminococcus_gnavus_ATCC_29149	Bacteria-Firmicutes
118587025	3.5e-79	blink		Oenococcus_oeni_ATCC_BAA-1163	Bacteria-Firmicutes
20092575	4.4e-79	blink	11932238	Methanosarcina_acetivorans_C2A	Archaea-Euryarchaeota
84489908	4.7e-79	blink	16385054	Methanosphaera_stadtmanae_DSM_3091	Archaea-Euryarchaeota
152974749	4.8e-79	blink		Bacillus_cytotoxicus_NVH_391-98	Bacteria-Firmicutes
159904977	4.8e-79	blink		Methanococcus_maripaludis_C6	Archaea-Euryarchaeota
116491429	5.8e-79	blink	17030793	Oenococcus_oeni_PSU-1	Bacteria-Firmicutes
167461464	6.2e-79	blink		Paenibacillus_larvae_subsp._larvae_BRL-230010	Bacteria-Firmicutes
194334560	7.7e-79	blink		Prosthecochloris_aestuarii_DSM_271	Bacteria-Chlorobi
145956151	8.9e-79	blink		Clostridium_difficile_QCD-32g58	Bacteria-Firmicutes
150376942	1e-78	blink		Sinorhizobium_medicae_WSM419	Bacteria-Proteobacteria
253699535	1e-78	blink		Geobacter_sp._M21	Bacteria-Proteobacteria
257058397	1.1e-78	blink		Cyanothece_sp._PCC_8802	Bacteria-Cyanobacteria
182416971	1.3e-78	blink		Clostridium_butyricum_5521	Bacteria-Firmicutes
88705328	1.3e-78	blink		Congregibacter_litoralis_KT71	Bacteria-Proteobacteria
259503869	1.5e-78	blink		Lactobacillus_antri_DSM_16041	Bacteria-Firmicutes
88802244	1.5e-78	blink		Polaribacter_irgensii_23-P	Bacteria-Bacteroidetes
134102913	1.7e-78	blink	17369815	Saccharopolyspora_erythraea_NRRL_2338	Bacteria-Actinobacteria
227991842	1.7e-78	blink		Meiothermus_ruber_DSM_1279	Bacteria-Deinococcus-Thermus
255305246	1.8e-78	blink		Clostridium_difficile_ATCC_43255	Bacteria-Firmicutes
255099389	2.2e-78	blink		Clostridium_difficile_QCD-63q42	Bacteria-Firmicutes
260438968	2.2e-78	blink		Butyrivibrio_crossotus_DSM_2876	Bacteria-Firmicutes
255524616	2.3e-78	blink		Clostridium_carboxidivorans_P7	Bacteria-Firmicutes
14521381	3e-78	blink	12622808	Pyrococcus_abyssi_GE5	Archaea-Euryarchaeota
			11381026
			10736225
218245362	3.3e-78	blink		Cyanothece_sp._PCC_8801	Bacteria-Cyanobacteria
77864465	3.3e-78	blink		Streptomyces_aureofaciens	Bacteria-Actinobacteria
120436383	3.4e-78	blink	17107561	Gramella_forsetii_KT0803	Bacteria-Bacteroidetes
150019563	3.5e-78	blink		Clostridium_beijerinckii_NCIMB_8052	Bacteria-Firmicutes
148360588	3.7e-78	blink	17888731	Legionella_pneumophila_str._Corby	Bacteria-Proteobacteria
168214850	4e-78	blink		Clostridium_perfringens_CPE_str._F4969	Bacteria-Firmicutes
168216434	4e-78	blink		Clostridium_perfringens_NCTC_8239	Bacteria-Firmicutes
169342355	4e-78	blink		Clostridium_perfringens_C_str._JGS1495	Bacteria-Firmicutes
182625745	4e-78	blink		Clostridium_perfringens_D_str._JGS1721	Bacteria-Firmicutes
110799263	4.2e-78	blink	16825665	Clostridium_perfringens_ATCC_13124	Bacteria-Firmicutes
18309601	4.2e-78	blink	11792842	Clostridium_perfringens_str._13	Bacteria-Firmicutes
189424717	4.9e-78	blink		Geobacter_lovleyi_SZ	Bacteria-Proteobacteria
254373344	6.1e-78	blink		Francisella_novicida_GA99-3549	Bacteria-Proteobacteria
29345876	6.1e-78	blink	12663928	Bacteroides_thetaiotaomicron_VPI-5482	Bacteria-Bacteroidetes
52840995	6.5e-78	blink	15448271	Legionella_pneumophila_subsp._pneumophila_str._Philadelphia_1	Bacteria-Proteobacteria
6688597	6.5e-78	blink		Legionella_pneumophila	Bacteria-Proteobacteria
198275011	7.4e-78	blink		Bacteroides_plebeius_DSM_17135	Bacteria-Bacteroidetes
254516001	8e-78	blink		gamma_proteobacterium_NOR5-3	Bacteria-Proteobacteria
197119710	8.3e-78	blink		Geobacter_bemidjiensis_Bem	Bacteria-Proteobacteria
241668049	9.4e-78	blink		Francisella_philomiragia_subsp._philomiragia_ATCC_25015	Bacteria-Proteobacteria
116330830	9.6e-78	blink	16973745	Leptospira_borgpetersenii_serovar_Hardjo-bovis_JB197	Bacteria-Spirochaetes
188589709	1.1e-77	blink		Clostridium_botulinum_E3_str._Alaska_E43	Bacteria-Firmicutes
227988751	1.1e-77	blink		Meiothermus_silvanus_DSM_9946	Bacteria-Deinococcus-Thermus
254374806	1.1e-77	blink		Francisella_novicida_GA99-3548	Bacteria-Proteobacteria
170757117	1.2e-77	blink	18060065	Clostridium_botulinum_B1_str._Okra	Bacteria-Firmicutes
189502421	1.3e-77	blink		Candidatus_Amoebophilus_asiaticus_5a2	Bacteria-Bacteroidetes
225010347	1.4e-77	blink		Flavobacteria_bacterium_MS024-3C	Bacteria-Bacteroidetes
258517197	1.7e-77	blink		Desulfotomaculum_acetoxidans_DSM_771	Bacteria-Firmicutes
126178137	1.8e-77	blink		Methanoculleus_marisnigri_JR1	Archaea-Euryarchaeota
160914759	2.1e-77	blink		Eubacterium_dolichum_DSM_3991	Bacteria-Firmicutes
168212614	2.2e-77	blink		Clostridium_perfringens_CPE_str._F4969	Bacteria-Firmicutes
197106764	2.2e-77	blink	18700039	Phenylobacterium_zucineum_HLK1	Bacteria-Proteobacteria
218280965	2.3e-77	blink		Eubacterium_biforme_DSM_3989	Bacteria-Firmicutes
255654313	2.5e-77	blink		Clostridium_difficile_QCD-23m63	Bacteria-Firmicutes
54293742	2.6e-77	blink	15467720	Legionella_pneumophila_str._Lens	Bacteria-Proteobacteria
149195143	2.7e-77	blink		Caminibacter_mediatlanticus_TB-2	Bacteria-Proteobacteria
187251271	2.7e-77	blink		Elusimicrobium_minutum_Pei191	Bacteria-Elusimicrobia
91774153	3.7e-77	blink		Methanococcoides_burtonii_DSM_6242	Archaea-Euryarchaeota
220909661	3.9e-77	blink		Cyanothece_sp._PCC_7425	Bacteria-Cyanobacteria
89896062	4.2e-77	blink	16513756	Desulfitobacterium_hafniense_Y51	Bacteria-Firmicutes
224457654	5.6e-77	blink		Francisella_tularensis_subsp._tularensis_MA00-2987	Bacteria-Proteobacteria
56708491	5.6e-77	blink	15640799	Francisella_tularensis_subsp._tularensis_SCHU_S4	Bacteria-Proteobacteria
24214361	6.5e-77	blink	12712204	Leptospira_interrogans_serovar_Lai_str._56601	Bacteria-Spirochaetes
134301507	6.8e-77	blink	17895988	Francisella_tularensis_subsp._tularensis_WY96-3418	Bacteria-Proteobacteria
195953909	6.8e-77	blink		Hydrogenobaculum_sp._Y04AAS1	Bacteria-Aquificae
88855652	8.2e-77	blink		marine_actinobacterium_PHSC20C1	Bacteria-Actinobacteria.
237808784	8.4e-77	blink		Tolumonas_auensis_DSM_9187	Bacteria-Proteobacteria
167010256	8.7e-77	blink	17000723	Francisella_tularensis_subsp._holarctica_FSC200	Bacteria-Proteobacteria
167627479	8.7e-77	blink		Francisella_philomiragia_subsp._philomiragia_ATCC_25017	Bacteria-Proteobacteria
89256004	8.7e-77	blink		Francisella_tularensis_subsp._holarctica	Bacteria-Proteobacteria
116327948	8.9e-77	blink	16973745	Leptospira_borgpetersenii_serovar_Hardjo-bovis_L550	Bacteria-Spirochaetes
45657972	1.2e-76	blink	15028702	Leptospira_interrogans_serovar_Copenhageni_str._Fiocruz_L1-130	Bacteria-Spirochaetes
17940026	1.6e-76	blink	11476985	Leptospira_interrogans	Bacteria-Spirochaetes
218438469	1.6e-76	blink		Cyanothece_sp._PCC_7424	Bacteria-Cyanobacteria
251779542	1.8e-76	blink		Clostridium_botulinum_E1_str._'BoNT_E_Beluga'	Bacteria-Firmicutes
157738042	2.1e-76	blink	17588128	Arcobacter_butzleri_RM4018	Bacteria-Proteobacteria
			18159241
23099875	2.1e-76	blink	12235376	Oceanobacillus_iheyensis_HTE831	Bacteria-Firmicutes
			11750818
254828461	2.1e-76	blink		Listeria_monocytogenes_FSL_N3-165	Bacteria-Firmicutes
29827487	2.1e-76	blink	12692562	Streptomyces_avermitilis_MA-4680	Bacteria-Actinobacteria
			11572948
47094941	2.1e-76	blink	15115801	Listeria_monocytogenes_str._1/2a_F6854	Bacteria-Firmicutes
148832474	2.3e-76	blink		Haemophilus_influenzae	Bacteria-Proteobacteria
254425402	2.3e-76	blink		Synechococcus_sp._PCC_7335	Bacteria-Cyanobacteria
254823647	2.5e-76	blink		Listeria_monocytogenes_FSL_J1-194	Bacteria-Firmicutes
255521990	2.5e-76	blink		Listeria_monocytogenes_FSL_J1-175	Bacteria-Firmicutes
241891319	2.7e-76	blink		Sphingobacterium_spiritivorum_ATCC_33861	Bacteria-Bacteroidetes
68249461	2.7e-76	blink	15968074	Haemophilus_influenzae_86-028NP	Bacteria-Proteobacteria
227538988	2.8e-76	blink		Sphingobacterium_spiritivorum_ATCC_33300	Bacteria-Bacteroidetes
257053213	3.2e-76	blink		Halorhabdus_utahensis_DSM_12940	Archaea-Euryarchaeota
254993501	3.4e-76	blink		Listeria_monocytogenes_FSL_J2-064	Bacteria-Firmicutes
118580514	4.8e-76	blink		Pelobacter_propionicus_DSM_2379	Bacteria-Proteobacteria
237751036	4.9e-76	blink		Helicobacter_bilis_ATCC_43879	Bacteria-Proteobacteria
117924705	5.5e-76	blink		Magnetococcus_sp._MC-1	Bacteria-Proteobacteria
94495494	5.5e-76	blink		Sphingomonas_sp._SKA58	Bacteria-Proteobacteria
147678913	5.7e-76	blink	18218977	Pelotomaculum_thermopropionicum_SI	Bacteria-Firmicutes
			16352836
83814173	6e-76	blink	16330755	Salinibacter_ruber_DSM_13855	Bacteria-Bacteroidetes
254368836	6.5e-76	blink		Francisella_tularensis_subsp._holarctica_FSC022	Bacteria-Proteobacteria
53804360	6.9e-76	blink	15383840	Methylococcus_capsulatus_str._Bath	Bacteria-Proteobacteria
167755095	7e-76	blink		Clostridium_ramosum_DSM_1402	Bacteria-Firmicutes
242259742	7.7e-76	blink		Clostridium_cellulovorans_743B	Bacteria-Firmicutes
258654333	9.8e-76	blink		Nakamurella_multipartita_DSM_44233	Bacteria-Actinobacteria
145219286	1.1e-75	blink		Chlorobium_phaeovibrioides_DSM_265	Bacteria-Chlorobi
255505534	1.1e-75	blink		Bryantella_formatexigens_DSM_14469	Bacteria-Firmicutes
149050198	1.2e-75	blink	15632090	Rattus_norvegicus	Eukaryota-Metazoa
157693977	1.2e-75	blink	17895969	Bacillus_pumilus_SAFR-032	Bacteria-Firmicutes
187932100	1.3e-75	blink		Francisella_tularensis_subsp._mediasiatica_FSC147	Bacteria-Proteobacteria
257054675	1.3e-75	blink		Saccharomonospora_viridis_DSM_43017	Bacteria-Actinobacteria
261880801	1.3e-75	blink		Prevotella_bergensis_DSM_17361	Bacteria-Bacteroidetes
14590332	1.4e-75	blink	9679203	Pyrococcus_horikoshii_OT3	Archaea-Euryarchaeota
			9679194
160935034	1.4e-75	blink		Clostridium_leptum_DSM_753	Bacteria-Firmicutes
187934855	1.4e-75	blink		Clostridium_botulinum_B_str._Eklund_17B	Bacteria-Firmicutes
150008450	1.7e-75	blink	17579514	Parabacteroides_distasonis_ATCC_8503	Bacteria-Bacteroidetes
254788156	1.7e-75	blink		Teredinibacter_turnerae_T7901	Bacteria-Proteobacteria
126741093	1.8e-75	blink		Roseobacter_sp._SK209-2-6	Bacteria-Proteobacteria
262383285	1.8e-75	blink		Bacteroides_sp._2_1_33B	Bacteria-Bacteroidetes
171466617	2.4e-75	blink	17985890	Actinomadura_kijaniata	Bacteria-Actinobacteria
7688726	2.4e-75	blink	10770754	Streptomyces_caeruleus	Bacteria-Actinobacteria
154490149	2.7e-75	blink		Parabacteroides_merdae_ATCC_43184	Bacteria-Bacteroidetes
212224994	2.9e-75	blink	18790866	Thermococcus_onnurineus_NA1	Archaea-Euryarchaeota
221632263	2.9e-75	blink		Thermomicrobium_roseum_DSM_5159	Bacteria-Chloroflexi
149203263	3.1e-75	blink		Roseovarius_sp._TM1035	Bacteria-Proteobacteria
227513959	3.2e-75	blink		Lactobacillus_fermentum_ATCC_14931	Bacteria-Firmicutes
153813185	3.3e-75	blink		Ruminococcus_obeum_ATCC_29174	Bacteria-Firmicutes
149185657	3.4e-75	blink		Erythrobacter_sp._SD-21	Bacteria-Proteobacteria
16803123	3.6e-75	blink	11679669	Listeria_monocytogenes_EGD-e	Bacteria-Firmicutes
117164650	4e-75	blink	17074905	Streptomyces_ambofaciens_ATCC_23877	Bacteria-Actinobacteria
			16956972
261405319	4e-75	blink		Geobacillus_sp._Y412MC10	Bacteria-Firmicutes
163748893	4.3e-75	blink		Shewanella_benthica_KT99	Bacteria-Proteobacteria
163743493	4.7e-75	blink		Phaeobacter_gallaeciensis_2.10	Bacteria-Proteobacteria
184155877	4.8e-75	blink	18487258	Lactobacillus_fermentum_IFO_3956	Bacteria-Firmicutes
169831835	4.9e-75	blink		Candidatus_Desulforudis_audaxviator_MP104C	Bacteria-Firmicutes
255336615	5.7e-75	blink		Hyphomicrobium_denitrificans_ATCC_51888	Bacteria-Proteobacteria
268680404	5.7e-75	blink		Sulfurospirillum_deleyianum_DSM_6946	Bacteria-Proteobacteria
119512441	6.1e-75	blink		Nodularia_spumigena_CCY9414	Bacteria-Cyanobacteria
254880105	6.7e-75	blink		Listeria_monocytogenes_FSL_J2-071	Bacteria-Firmicutes
257413523	8.1e-75	blink		Roseburia_intestinalis_L1-82	Bacteria-Firmicutes
261877553	9.9e-75	blink		Selenomonas_noxia_ATCC_43541	Bacteria-Firmicutes
91216651	1e-74	blink		Psychroflexus_torquis_ATCC_700755	Bacteria-Bacteroidetes
110773112	1.1e-74	blink		Apis_mellifera	Eukaryota-Metazoa
121533497	1.1e-74	blink		Thermosinus_carboxydivorans_Nor1	Bacteria-Firmicutes
146309303	1.1e-74	blink		Pseudomonas_mendocina_ymp	Bacteria-Proteobacteria
126645606	1.2e-74	blink		Algoriphagus_sp._PR1	Bacteria-Bacteroidetes
169351598	1.2e-74	blink		Clostridium_spiroforme_DSM_1552	Bacteria-Firmicutes
10505382	1.3e-74	blink	11517612	Streptomyces_tenebrarius	Bacteria-Actinobacteria
150017436	1.3e-74	blink		Clostridium_beijerinckii_NCIMB_8052	Bacteria-Firmicutes
163740058	1.3e-74	blink		Phaeobacter_gallaeciensis_BS107	Bacteria-Proteobacteria
109154774	1.4e-74	blink	8807845	Streptomyces_argillaceus	Bacteria-Actinobacteria
			8654997
			8757400
			9150235
			9375253
			9733697
			9889148
			9917296
			10102355
			10660060
			10760873
			10652287
			10779713
			11254130
			11853433
			12022840
			12733914
			12813091
			14660589
			15712316
85707417	1.6e-74	blink		Roseovarius_sp._217	Bacteria-Proteobacteria
41386583	1.7e-74	blink	15112997	Streptomyces_halstedii	Bacteria-Actinobacteria
28394168	1.9e-74	blink	12583909	Micromonospora_griseorubida	Bacteria-Actinobacteria
225518933	2.2e-74	blink		'Nostoc_azollae'_0708	Bacteria-Cyanobacteria
45250013	2.4e-74	blink	15316277	Aneurinibacillus_thermoaerophilus	Bacteria-Firmicutes
			15044388
			18336801
254295499	2.7e-74	blink		Hirschia_baltica_ATCC_49814	Bacteria-Proteobacteria
119475334	3e-74	blink		marine_gamma_proteobacterium_HTCC2143	Bacteria-Proteobacteria
84515471	3.3e-74	blink		Loktanella_vestfoldensis_SKA53	Bacteria-Proteobacteria
225376961	3.5e-74	blink		Roseburia_inulinivorans_DSM_16841	Bacteria-Firmicutes
256772122	3.5e-74	blink		Streptomyces_sp._C	Bacteria-Actinobacteria
159046644	4.3e-74	blink		Dinoroseobacter_shibae_DFL_12	Bacteria-Proteobacteria
238021506	5.1e-74	blink		Kingella_oralis_ATCC_51147	Bacteria-Proteobacteria
218288132	5.2e-74	blink		Alicyclobacillus_acidocaldarius_LAA1	Bacteria-Firmicutes
228474127	5.3e-74	blink		Capnocytophaga_gingivalis_ATCC_33624	Bacteria-Bacteroidetes
71065769	5.6e-74	blink		Psychrobacter_arcticus_273-4	Bacteria-Proteobacteria
188588705	5.9e-74	blink		Clostridium_botulinum_E3_str._Alaska_E43	Bacteria-Firmicutes
254467877	7.9e-74	blink		beta_proteobacterium_KB13	Bacteria-Proteobacteria
114152767	1e-73	blink	10196166	Actinoplanes_sp._SE50/110	Bacteria-Actinobacteria
15807711	1e-73	blink	10567266	Deinococcus_radiodurans_R1	Bacteria-Deinococcus-Thermus
218259908	1e-73	blink		Parabacteroides_johnsonii_DSM_18315	Bacteria-Bacteroidetes
118595027	1.2e-73	blink		Methylophilales_bacterium_HTCC2181	Bacteria-Proteobacteria
227408037	1.2e-73	blink		Geodermatophilus_obscurus_DSM_43160	Bacteria-Actinobacteria
56459650	1.2e-73	blink	15596722	Idiomarina_loihiensis_L2TR	Bacteria-Proteobacteria
56752002	1.3e-73	blink	17211581	Synechococcus_elongatus_PCC_6301	Bacteria-Cyanobacteria
			17040912
			16882723
			16407232
218767223	1.5e-73	blink		Neisseria_meningitidis_Z2491	Bacteria-Proteobacteria
241948305	1.5e-73	blink		Candida_dubliniensis_CD36	Eukaryota-Fungi
256666167	1.6e-73	blink		Streptomyces_sp._AA4	Bacteria-Actinobacteria
32456000	1.7e-73	blink	12749836	Ruegeria_sp._PR1b	Bacteria-Proteobacteria
74139194	1.7e-73	blink	10349636	Mus_musculus	Eukaryota-Metazoa
			11042159
			11076861
			11217851
			12466851
			16141072
			16141073
114799940	1.9e-73	blink	16980487	Hyphomonas_neptunium_ATCC_15444	Bacteria-Proteobacteria
22001238	1.9e-73	blink		Streptomyces_narbonensis	Bacteria-Actinobacteria
240116755	2e-73	blink		Neisseria_gonorrhoeae_PID18	Bacteria-Proteobacteria
240129192	2e-73	blink		Neisseria_gonorrhoeae_SK-93-1035	Bacteria-Proteobacteria
226950131	2.1e-73	blink		Clostridium_botulinum_A2_str._Kyoto	Bacteria-Firmicutes
84617317	2.3e-73	blink	9387157	Streptomyces_achromogenes_subsp._rubradiris	Bacteria-Actinobacteria
			12889805
218290279	2.4e-73	blink		Alicyclobacillus_acidocaldarius_LAA1	Bacteria-Firmicutes
99077994	2.5e-73	blink		Ruegeria_sp._TM1040	Bacteria-Proteobacteria
170785376	2.8e-73	blink	18586939	Micromonospora_chalcea	Bacteria-Actinobacteria
218556351	2.8e-73	blink		Escherichia_coli_IAI1	Bacteria-Proteobacteria
171316142	2.9e-73	blink		Burkholderia_ambifaria_MEX-5	Bacteria-Proteobacteria
160902404	3.3e-73	blink		Petrotoga_mobilis_SJ95	Bacteria-Thermotogae
262192436	3.6e-73	blink		Vibrio_cholerae_CT_5369-93	Bacteria-Proteobacteria
254673891	3.8e-73	blink		Neisseria_meningitidis_alpha275	Bacteria-Proteobacteria
157373248	3.9e-73	blink		Shewanella_sediminis_HAW-EB3	Bacteria-Proteobacteria
260662864	4.4e-73	blink		Lactobacillus_fermentum_28-3-CHN	Bacteria-Firmicutes
94263406	4.4e-73	blink		delta_proteobacterium_MLMS-1	Bacteria-Proteobacteria
260887356	4.7e-73	blink		Selenomonas_sputigena_ATCC_35185	Bacteria-Firmicutes
269836998	4.7e-73	blink		Sphaerobacter_thermophilus_DSM_20745	Bacteria-Chloroflexi
229853698	4.8e-73	blink		Streptosporangium_roseum_DSM_43021	Bacteria-Actinobacteria
242279117	5e-73	blink		Desulfovibrio_salexigens_DSM_2638	Bacteria-Proteobacteria
388933	5.3e-73	blink	8022265	Neisseria_meningitidis	Bacteria-Proteobacteria
3789898	5.5e-73	blink	9770448	Streptomyces_venezuelae	Bacteria-Actinobacteria
42543508	5.5e-73	blink	14570895	Streptomyces_venezuelae	Bacteria-Actinobacteria
116749694	5.7e-73	blink		Syntrophobacter_fumaroxidans_MPOB	Bacteria-Proteobacteria
226941910	5.7e-73	blink		Laribacter_hongkongensis_HLHK9	Bacteria-Proteobacteria
256830647	5.9e-73	blink		Desulfomicrobium_baculatum_DSM_4028	Bacteria-Proteobacteria
161869082	6.2e-73	blink	18031983	Neisseria_meningitidis_053442	Bacteria-Proteobacteria
159154711	6.8e-73	blink		Neisseria_meningitidis	Bacteria-Proteobacteria
121633945	8e-73	blink	17305430	Neisseria_meningitidis_FAM18	Bacteria-Proteobacteria
159154694	8e-73	blink		Neisseria_meningitidis	Bacteria-Proteobacteria
254671512	8e-73	blink		Neisseria_meningitidis_alpha153	Bacteria-Proteobacteria
218708289	9e-73	blink		Vibrio_splendidus_LGP32	Bacteria-Proteobacteria
146312297	9.7e-73	blink		Enterobacter_sp._638	Bacteria-Proteobacteria
15615926	1.1e-72	blink	11058132	Bacillus_halodurans_C-125	Bacteria-Firmicutes
			10972189
			10805564
			10484179
			10427704
			10192928
			10086842
			10086841
238926895	1.1e-72	blink		Selenomonas_flueggei_ATCC_43531	Bacteria-Firmicutes
168481391	1.2e-72	blink	18422615	Escherichia_coli	Bacteria-Proteobacteria
209753444	1.3e-72	blink		Escherichia_coli	Bacteria-Proteobacteria
87201247	1.4e-72	blink		Novosphingobium_aromaticivorans_DSM_12444	Bacteria-Proteobacteria
254481035	1.5e-72	blink		marine_gamma_proteobacterium_HTCC2148	Bacteria-Proteobacteria
212690670	1.6e-72	blink		Bacteroides_dorei_DSM_17855	Bacteria-Bacteroidetes
237709711	1.6e-72	blink		Bacteroides_sp._9_1_42FAA	Bacteria-Bacteroidetes
237725138	1.6e-72	blink		Bacteroides_dorei_5_1_36/D4	Bacteria-Bacteroidetes
254395054	1.8e-72	blink		Streptomyces_pristinaespiralis_ATCC_25486	Bacteria-Actinobacteria
150002896	1.9e-72	blink	17579514	Bacteroides_vulgatus_ATCC_8482	Bacteria-Bacteroidetes
86130455	1.9e-72	blink		Dokdonia_donghaensis_MED134	Bacteria-Bacteroidetes
148549141	2.1e-72	blink		Pseudomonas_putida_F1	Bacteria-Proteobacteria
68484617	2.4e-72	blink	15123810	Candida_albicans_SC5314	Eukaryota-Fungi
114332356	2.6e-72	blink	17991028	Nitrosomonas_eutropha_C91	Bacteria-Proteobacteria
154151291	2.6e-72	blink		Candidatus_Methanoregula_boonei_6A8	Archaea-Euryarchaeota
229215000	2.6e-72	blink		Dethiosulfovibrio_peptidovorans_DSM_11002	Bacteria-Synergistetes
212550143	2.7e-72	blink		Salmonella_enterica_subsp._diarizonae	Bacteria-Proteobacteria
194434626	2.8e-72	blink		Shigella_dysenteriae_1012	Bacteria-Proteobacteria
212550126	2.9e-72	blink		Salmonella_enterica_subsp._salamae	Bacteria-Proteobacteria
88711607	2.9e-72	blink		Flavobacteriales_bacterium_HTCC2170	Bacteria-Bacteroidetes
110644114	3e-72	blink	16879640	Escherichia_coli_536	Bacteria-Proteobacteria
215489117	3e-72	blink		Escherichia_coli_O127:H6_str._E2348/69	Bacteria-Proteobacteria
227333709	3e-72	blink		Citrobacter_youngae_ATCC_29220	Bacteria-Proteobacteria
28868296	3.2e-72	blink	12928499	Pseudomonas_syringae_pv._tomato_str._DC3000	Bacteria-Proteobacteria
254805862	3.3e-72	blink		Neisseria_meningitidis_alpha14	Bacteria-Proteobacteria
82777431	3.3e-72	blink	16275786	Shigella_dysenteriae_Sd197	Bacteria-Proteobacteria
218550988	3.5e-72	blink		Escherichia_fergusonii_ATCC_35469	Bacteria-Proteobacteria
585828	3.5e-72	blink	7961452	Neisseria_gonorrhoeae	Bacteria-Proteobacteria
59802213	3.5e-72	blink		Neisseria_gonorrhoeae_FA_1090	Bacteria-Proteobacteria
160945706	3.9e-72	blink		Faecalibacterium_prausnitzii_M21/2	Bacteria-Firmicutes
168185161	3.9e-72	blink		Clostridium_botulinum_Bf	Bacteria-Firmicutes
170756139	3.9e-72	blink	18060065	Clostridium_botulinum_B1_str._Okra	Bacteria-Firmicutes
226949349	3.9e-72	blink		Clostridium_botulinum_A2_str._Kyoto	Bacteria-Firmicutes
217076952	4e-72	blink		Thermosipho_africanus_TCF52B	Bacteria-Thermotogae
89056334	4e-72	blink		Jannaschia_sp._CCS1	Bacteria-Proteobacteria
9957834	4e-72	blink	10974117	Salmonella_enterica	Bacteria-Proteobacteria
9957845	4.2e-72	blink	10974117	Salmonella_enterica	Bacteria-Proteobacteria
148556920	4.3e-72	blink		Sphingomonas_wittichii_RW1	Bacteria-Proteobacteria
22255845	4.5e-72	blink	12183629	Micromonospora_echinospora	Bacteria-Actinobacteria
15676000	5.1e-72	blink	10710307	Neisseria_meningitidis_MC58	Bacteria-Proteobacteria
158318028	5.1e-72	blink		Frankia_sp._EAN1pec	Bacteria-Actinobacteria
254403964	5.1e-72	blink		Streptomyces_sviceus_ATCC_29083	Bacteria-Actinobacteria
148380013	5.3e-72	blink	17519437	Clostridium_botulinum_A_str._ATCC_3502	Bacteria-Firmicutes
157155600	5.4e-72	blink		Escherichia_coli_E24377A	Bacteria-Proteobacteria
157163262	5.4e-72	blink		Escherichia_coli_HS	Bacteria-Proteobacteria
257452249	5.5e-72	blink		Fusobacterium_sp._3_1_5R	Bacteria-Fusobacteria
9957860	5.5e-72	blink	10974117	Salmonella_enterica	Bacteria-Proteobacteria
259906870	5.6e-72	blink		Erwinia_pyrifoliae_Ep1/96	Bacteria-Proteobacteria
170683610	5.7e-72	blink	18708504	Escherichia_coli_SMS-3-5	Bacteria-Proteobacteria
218701298	5.7e-72	blink		Escherichia_coli_IAI39	Bacteria-Proteobacteria
15833975	5.8e-72	blink	11258796	Escherichia_coli_O157:H7_str._Sakai	Bacteria-Proteobacteria
			11111050
			11108008
			10734605
110807522	5.9e-72	blink	16822325	Shigella_flexneri_5_str._8401	Bacteria-Proteobacteria
209921262	5.9e-72	blink		Escherichia_coli_SE11	Bacteria-Proteobacteria
24115082	5.9e-72	blink	12384590	Shigella_flexneri_2a_str._301	Bacteria-Proteobacteria
74314303	5.9e-72	blink	16275786	Shigella_sonnei_Ss046	Bacteria-Proteobacteria
85060359	6.2e-72	blink	16365377	Sodalis_glossinidius_str._'morsitans'	Bacteria-Proteobacteria
239997868	6.4e-72	blink		Neisseria_gonorrhoeae_35/02	Bacteria-Proteobacteria
238560598	6.6e-72	blink		Streptomyces_peucetius_ATCC_27952	Bacteria-Actinobacteria
110833771	6.7e-72	blink	16878126	Alcanivorax_borkumensis_SK2	Bacteria-Proteobacteria
191167723	7e-72	blink		Escherichia_coli_B7A	Bacteria-Proteobacteria
82546143	7.1e-72	blink	16275786	Shigella_boydii_Sb227	Bacteria-Proteobacteria
255068257	7.3e-72	blink		Neisseria_sicca_ATCC_29256	Bacteria-Proteobacteria
77460279	7.4e-72	blink		Pseudomonas_fluorescens_Pf0-1	Bacteria-Proteobacteria
168481292	7.5e-72	blink	18422615	Shigella_dysenteriae	Bacteria-Proteobacteria
257440890	7.6e-72	blink		Faecalibacterium_prausnitzii_A2-165	Bacteria-Firmicutes
239931309	7.8e-72	blink		Streptomyces_ghanaensis_ATCC_14672	Bacteria-Actinobacteria
165976900	8.3e-72	blink	18197260	Actinobacillus_pleuropneumoniae_serovar_3_str._JL03	Bacteria-Proteobacteria
187880615	8.7e-72	blink	18422615	Shigella_boydii	Bacteria-Proteobacteria
188533477	8.8e-72	blink	18462403	Erwinia_tasmaniensis_Et1/99	Bacteria-Proteobacteria
225016238	8.9e-72	blink		Clostridium_methylpentosum_DSM_5476	Bacteria-Firmicutes
119384853	9.4e-72	blink		Paracoccus_denitrificans_PD1222	Bacteria-Proteobacteria
153939157	1e-71	blink		Clostridium_botulinum_F_str._Langeland	Bacteria-Firmicutes
157144420	1.1e-71	blink		Citrobacter_koseri_ATCC_BAA-895	Bacteria-Proteobacteria
157154898	1.1e-71	blink		Escherichia_coli_E24377A	Bacteria-Proteobacteria
168179763	1.1e-71	blink		Clostridium_botulinum_NCTC_2916	Bacteria-Firmicutes
189092401	1.1e-71	blink		Escherichia_coli	Bacteria-Proteobacteria
268316908	1.1e-71	blink		Rhodothermus_marinus_DSM_4252	Bacteria-Bacteroidetes
9957850	1.1e-71	blink	10974117	Salmonella_enterica	Bacteria-Proteobacteria
110666542	1.2e-71	blink	17244797	Escherichia_coli	Bacteria-Proteobacteria
110666559	1.2e-71	blink	17244797	Escherichia_coli	Bacteria-Proteobacteria
194735082	1.2e-71	blink		Salmonella_enterica_subsp._enterica_serovar_Schwarzengrund_str._CVM19633	Bacteria-Proteobacteria
9957855	1.2e-71	blink	10974117	Salmonella_enterica	Bacteria-Proteobacteria
9957864	1.2e-71	blink	10974117	Salmonella_enterica	Bacteria-Proteobacteria
225077088	1.3e-71	blink		Neisseria_flavescens_NRL30031/H210	Bacteria-Proteobacteria
59803191	1.3e-71	blink	16085897	Escherichia_coli	Bacteria-Proteobacteria
16761029	1.4e-71	blink	11677608	Salmonella_enterica_subsp._enterica_serovar_Typhi_str._CT18	Bacteria-Proteobacteria
209981002	1.4e-71	blink		Salmonella_enterica_subsp._enterica_serovar_Pomona	Bacteria-Proteobacteria
213865072	1.4e-71	blink		Salmonella_enterica_subsp._enterica_serovar_Typhi_str._M223	Bacteria-Proteobacteria
238879303	1.4e-71	blink		Candida_albicans_WO-1	Eukaryota-Fungi
91976050	1.4e-71	blink		Rhodopseudomonas_palustris_BisB5	Bacteria-Proteobacteria
9957815	1.4e-71	blink	10974117	Salmonella_enterica	Bacteria-Proteobacteria
9957829	1.4e-71	blink	10974117	Salmonella_enterica	Bacteria-Proteobacteria
148191	1.5e-71	blink	1379743	Escherichia_coli_str._K-12_substr._MG1655	Bacteria-Proteobacteria
			8346018
			7878731
			8265357
15895599	1.5e-71	blink	11466286	Clostridium_acetobutylicum_ATCC_824	Bacteria-Firmicutes
194438587	1.5e-71	blink		Escherichia_coli_101-1	Bacteria-Proteobacteria
254362238	1.5e-71	blink		Mannheimia_haemolytica_PHL213	Bacteria-Proteobacteria
255260934	1.5e-71	blink		Sideroxydans_lithotrophicus_ES-1	Bacteria-Proteobacteria
49176411	1.5e-71	blink	16397293	Escherichia_coli_str._K-12_substr._MG1655	Bacteria-Proteobacteria
			9278503
6729762	1.5e-71	blink		Escherichia_coli	Bacteria-Proteobacteria
197303887	1.6e-71	blink		Ruminococcus_lactaris_ATCC_29176	Bacteria-Firmicutes
237799718	1.6e-71	blink		Pseudomonas_syringae_pv._oryzae_str._1_6	Bacteria-Proteobacteria
114571006	1.7e-71	blink		Maricaulis_maris_MCS10	Bacteria-Proteobacteria
37528475	1.7e-71	blink	14528314	Photorhabdus_luminescens_subsp._laumondii_TTO1	Bacteria-Proteobacteria
1098478	1.8e-71	blink	8022265	Neisseria_meningitidis	Bacteria-Proteobacteria
			8655518
117624237	1.8e-71	blink	17293413	Escherichia_coli_APEC_O1	Bacteria-Proteobacteria
218692067	1.8e-71	blink		Escherichia_coli_ED1a	Bacteria-Proteobacteria
260061274	1.8e-71	blink		Robiginitalea_biformata_HTCC2501	Bacteria-Bacteroidetes
26250527	1.8e-71	blink	12471157	Escherichia_coli_CFT073	Bacteria-Proteobacteria
213967233	1.9e-71	blink		Pseudomonas_syringae_pv._tomato_T1	Bacteria-Proteobacteria
86748687	1.9e-71	blink		Rhodopseudomonas_palustris_HaA2	Bacteria-Proteobacteria
152978502	2e-71	blink		Actinobacillus_succinogenes_130Z	Bacteria-Proteobacteria
218511482	2e-71	blink		Streptomyces_aureofaciens	Bacteria-Actinobacteria
257481998	2e-71	blink		Pseudomonas_syringae_pv._tabaci_ATCC_11528	Bacteria-Proteobacteria
229587855	2.1e-71	blink		Pseudomonas_fluorescens_SBW25	Bacteria-Proteobacteria
254399177	2.2e-71	blink		Streptomyces_pristinaespiralis_ATCC_25486	Bacteria-Actinobacteria
196230982	2.3e-71	blink		Chthoniobacter_flavus_Ellin428	Bacteria-Verrucomicrobia
261379147	2.3e-71	blink		Neisseria_cinerea_ATCC_14685	Bacteria-Proteobacteria
16611737	2.4e-71	blink	11598067	Shigella_boydii	Bacteria-Proteobacteria
254492644	2.4e-71	blink		Methylophaga_thiooxidans_DMS010	Bacteria-Proteobacteria
261365322	2.4e-71	blink		Neisseria_mucosa_ATCC_25996	Bacteria-Proteobacteria
73809577	2.4e-71	blink	16280204	Escherichia_coli	Bacteria-Proteobacteria
182680402	2.5e-71	blink		Beijerinckia_indica_subsp._indica_ATCC_9039	Bacteria-Proteobacteria
168229419	2.6e-71	blink		Salmonella_enterica_subsp._enterica_serovar_Kentucky_str._CDC_191	Bacteria-Proteobacteria
251827186	2.6e-71	blink		Gallionella_ferruginea_ES-2	Bacteria-Proteobacteria
78043771	2.6e-71	blink	16311624	Carboxydothermus_hydrogenoformans_Z-2901	Bacteria-Firmicutes
241772170	2.7e-71	blink		Asticcacaulis_excentricus_CB_48	Bacteria-Proteobacteria
253991611	2.7e-71	blink		Photorhabdus_asymbiotica	Bacteria-Proteobacteria
239503782	2.9e-71	blink		Acinetobacter_baumannii_AB900	Bacteria-Proteobacteria
256755867	2.9e-71	blink		Clostridium_papyrosolvens_DSM_2782	Bacteria-Firmicutes
9957825	2.9e-71	blink	10974117	Salmonella_enterica	Bacteria-Proteobacteria
119503619	3e-71	blink		marine_gamma_proteobacterium_HTCC2080	Bacteria-Proteobacteria
164507715	3.1e-71	blink		Streptomyces_glaucescens	Bacteria-Actinobacteria
206577340	3.2e-71	blink	18654632	Klebsiella_pneumoniae_342	Bacteria-Proteobacteria
77456929	3.2e-71	blink		Pseudomonas_fluorescens_Pf0-1	Bacteria-Proteobacteria
161505561	3.3e-71	blink		Salmonella_enterica_subsp._arizonae_serovar_62:z4,z23:--	Bacteria-Proteobacteria
220928521	3.3e-71	blink		Clostridium_cellulolyticum_H10	Bacteria-Firmicutes
197251412	3.4e-71	blink		Salmonella_enterica_subsp._enterica_serovar_Agona_str._SL483	Bacteria-Proteobacteria
218707425	3.5e-71	blink		Escherichia_coli_UMN026	Bacteria-Proteobacteria
63033901	3.6e-71	blink	16207976	Escherichia_coli	Bacteria-Proteobacteria
84684394	3.6e-71	blink		Rhodobacterales_bacterium_HTCC2654	Bacteria-Proteobacteria
115358133	3.7e-71	blink		Burkholderia_ambifaria_AMMD	Bacteria-Proteobacteria
31044153	3.7e-71	blink		Streptomyces_nanchangensis	Bacteria-Actinobacteria
62737783	3.8e-71	blink	15844935	Streptomyces_aizunensis	Bacteria-Actinobacteria
160876126	3.9e-71	blink		Shewanella_baltica_OS195	Bacteria-Proteobacteria
78357225	3.9e-71	blink		Desulfovibrio_desulfuricans_subsp._desulfuricans_str._G20	Bacteria-Proteobacteria
171909510	4e-71	blink		Verrucomicrobium_spinosum_DSM_4136	Bacteria-Verrucomicrobia
9957839	4e-71	blink	10974117	Salmonella_enterica	Bacteria-Proteobacteria
227872030	4.2e-71	blink		Oribacterium_sinus_F0268	Bacteria-Firmicutes
104779537	4.7e-71	blink	16699499	Pseudomonas_entomophila_L48	Bacteria-Proteobacteria
83309157	4.9e-71	blink	16303747	Magnetospirillum_magneticum_AMB-1	Bacteria-Proteobacteria
11095236	5e-71	blink	11036020	Streptomyces_rishiriensis	Bacteria-Actinobacteria
218699367	5e-71	blink		Escherichia_coli_IAI39	Bacteria-Proteobacteria
241759011	5e-71	blink		Neisseria_flavescens_SK114	Bacteria-Proteobacteria
83645207	5e-71	blink	16352867	Hahella_chejuensis_KCTC_2396	Bacteria-Proteobacteria
222148115	5.1e-71	blink		Agrobacterium_vitis_S4	Bacteria-Proteobacteria
222148465	5.1e-71	blink		Agrobacterium_vitis_S4	Bacteria-Proteobacteria
226357061	5.1e-71	blink		Deinococcus_deserti_VCD115	Bacteria-Deinococcus-Thermus
50429170	5.1e-71	blink	15297533	Escherichia_coli	Bacteria-Proteobacteria
226290771	5.2e-71	blink		Salmonella_enterica_subsp._enterica_serovar_Dakar	Bacteria-Proteobacteria
88800554	5.2e-71	blink		Reinekea_blandensis_MED297	Bacteria-Proteobacteria
258631640	5.3e-71	blink		Dickeya_dadantii_Ech586	Bacteria-Proteobacteria
5545317	5.3e-71	blink	10673051	Aggregatibacter_actinomycetemcomitans	Bacteria-Proteobacteria
29725994	5.5e-71	blink	12949172	Vibrio_cholerae	Bacteria-Proteobacteria
91789862	5.7e-71	blink		Polaromonas_sp._JS666	Bacteria-Proteobacteria
91215490	5.9e-71	blink		Psychroflexus_torquis_ATCC_700755	Bacteria-Bacteroidetes
42543509	6.1e-71	blink	14570895	Streptomyces_venezuelae	Bacteria-Actinobacteria
257468058	6.2e-71	blink		Fusobacterium_ulcerans_ATCC_49185	Bacteria-Fusobacteria
254500114	6.4e-71	blink		Labrenzia_alexandrii_DFL-11	Bacteria-Proteobacteria
53714996	7e-71	blink	15466707	Bacteroides_fragilis_YCH46	Bacteria-Bacteroidetes
60682962	7e-71	blink	15746427	Bacteroides_fragilis_NCTC_9343	Bacteria-Bacteroidetes
29726014	7.1e-71	blink	12949172	Vibrio_cholerae	Bacteria-Proteobacteria
71044435	7.1e-71	blink	17342059	Escherichia_coli	Bacteria-Proteobacteria
16762208	7.3e-71	blink	11677608	Salmonella_enterica_subsp._enterica_serovar_Typhi_str._CT18	Bacteria-Proteobacteria
213028895	7.3e-71	blink		Salmonella_enterica_subsp._enterica_serovar_Typhi_str._404ty	Bacteria-Proteobacteria
213421875	7.3e-71	blink		Salmonella_enterica_subsp._enterica_serovar_Typhi_str._E01-6750	Bacteria-Proteobacteria
254421040	7.3e-71	blink		Brevundimonas_sp._BAL3	Bacteria-Proteobacteria
149244550	7.4e-71	blink		Lodderomyces_elongisporus_NRRL_YB-4239	Eukaryota-Fungi
163789262	8e-71	blink		Flavobacteriales_bacterium_ALC-1	Bacteria-Bacteroidetes
124548579	8.3e-71	blink		Shewanella_putrefaciens_200	Bacteria-Proteobacteria
89073286	8.3e-71	blink		Photobacterium_sp._SKA34	Bacteria-Proteobacteria
161617039	9.1e-71	blink		Salmonella_enterica_subsp._enterica_serovar_Paratyphi_B_str._SPB7	Bacteria-Proteobacteria
170726037	9.1e-71	blink		Shewanella_woodyi_ATCC_51908	Bacteria-Proteobacteria
56415781	9.3e-71	blink	15531882	Salmonella_enterica_subsp._enterica_serovar_Paratyphi_A_str._ATCC_9150	Bacteria-Proteobacteria
167553309	1e-70	blink		Salmonella_enterica_subsp._enterica_serovar_Saintpaul_str._SARA29	Bacteria-Proteobacteria
16767197	1e-70	blink	11677609	Salmonella_enterica_subsp._enterica_serovar_Typhimurium_str._LT2	Bacteria-Proteobacteria
168234242	1e-70	blink		Salmonella_enterica_subsp._enterica_serovar_Kentucky_str._CDC_191	Bacteria-Proteobacteria
238912932	1e-70	blink		Salmonella_enterica_subsp._enterica_serovar_Tennessee_str._CDC07-0191	Bacteria-Proteobacteria
261856085	1e-70	blink		Halothiobacillus_neapolitanus_c2	Bacteria-Proteobacteria
110806010	1.1e-70	blink	16822325	Shigella_flexneri_5_str._8401	Bacteria-Proteobacteria
239944856	1.1e-70	blink		Streptomyces_roseosporus_NRRL_15998	Bacteria-Actinobacteria
262040897	1.1e-70	blink		Klebsiella_pneumoniae_subsp._rhinoscleromatis_ATCC_13884	Bacteria-Proteobacteria
148252644	1.2e-70	blink	17540897	Bradyrhizobium_sp._BTAi1	Bacteria-Proteobacteria
261210466	1.2e-70	blink		Vibrio_sp._RC341	Bacteria-Proteobacteria
269965939	1.2e-70	blink		Vibrio_alginolyticus_40B	Bacteria-Proteobacteria
83955937	1.2e-70	blink		Sulfitobacter_sp._NAS-14.1	Bacteria-Proteobacteria
125654613	1.3e-70	blink		Rhodobacter_sphaeroides_2.4.1	Bacteria-Proteobacteria
187880656	1.3e-70	blink	18422615	Escherichia_coli	Bacteria-Proteobacteria
187880674	1.3e-70	blink	18422615	Escherichia_coli	Bacteria-Proteobacteria
24113426	1.3e-70	blink	12384590	Shigella_flexneri_2a_str._301	Bacteria-Proteobacteria
260596016	1.3e-70	blink		Cronobacter_turicensis	Bacteria-Proteobacteria
269919530	1.3e-70	blink		Klebsiella_variicola_At-22	Bacteria-Proteobacteria
9957769	1.3e-70	blink	10974117	Salmonella_enterica	Bacteria-Proteobacteria
168481304	1.4e-70	blink	18422615	Escherichia_coli	Bacteria-Proteobacteria
229154497	1.4e-70	blink		Bacillus_cereus_ATCC_4342	Bacteria-Firmicutes
260911724	1.4e-70	blink		Prevotella_sp._oral_taxon_472_str._F0295	Bacteria-Bacteroidetes
268322278	1.4e-70	blink		Streptomyces_sp._C23201NS3	Bacteria-Actinobacteria
126464816	1.5e-70	blink		Rhodobacter_sphaeroides_ATCC_17029	Bacteria-Proteobacteria
168481427	1.5e-70	blink	18422615	Shigella_dysenteriae	Bacteria-Proteobacteria
193062876	1.5e-70	blink		Escherichia_coli_E22	Bacteria-Proteobacteria
16765427	1.6e-70	blink	11677609	Salmonella_enterica_subsp._enterica_serovar_Typhimurium_str._LT2	Bacteria-Proteobacteria
168259599	1.6e-70	blink		Salmonella_enterica_subsp._enterica_serovar_Hadar_str._RI_05P066	Bacteria-Proteobacteria
226943709	1.6e-70	blink		Azotobacter_vinelandii_DJ	Bacteria-Proteobacteria
204930251	1.7e-70	blink		Salmonella_enterica_subsp._enterica_serovar_Javiana_str._GA_MM04042433	Bacteria-Proteobacteria
254458138	1.7e-70	blink		Campylobacterales_bacterium_GD_1	Bacteria-Proteobacteria
254669573	1.7e-70	blink		Neisseria_meningitidis_alpha153	Bacteria-Proteobacteria
150010193	1.8e-70	blink	17579514	Parabacteroides_distasonis_ATCC_8503	Bacteria-Bacteroidetes
255011139	1.8e-70	blink		Bacteroides_fragilis_3_1_12	Bacteria-Bacteroidetes
16080834	2e-70	blink	9384377	Bacillus_subtilis_subsp._subtilis_str._168	Bacteria-Firmicutes
4240415	2e-70	blink	9933932	Streptomyces_cyanogenus	Bacteria-Actinobacteria
117927624	2.1e-70	blink		Acidothermus_cellulolyticus_11B	Bacteria-Actinobacteria
119469060	2.1e-70	blink		Alteromonadales_bacterium_TW-7	Bacteria-Proteobacteria
170769842	2.2e-70	blink		Escherichia_albertii_TW07627	Bacteria-Proteobacteria
269102099	2.2e-70	blink		Photobacterium_damselae_subsp._damselae_CIP_102761	Bacteria-Proteobacteria
29725979	2.2e-70	blink	12949172	Vibrio_cholerae	Bacteria-Proteobacteria
88858863	2.2e-70	blink		Pseudoalteromonas_tunicata_D2	Bacteria-Proteobacteria
91213310	2.2e-70	blink	16585510	Escherichia_coli_UTI89	Bacteria-Proteobacteria
85710314	2.3e-70	blink		Erythrobacter_sp._NAP1	Bacteria-Proteobacteria
91211325	2.3e-70	blink	16585510	Escherichia_coli_UTI89	Bacteria-Proteobacteria
157368414	2.4e-70	blink		Serratia_proteamaculans_568	Bacteria-Proteobacteria
213970796	2.4e-70	blink		Pseudomonas_syringae_pv._tomato_T1	Bacteria-Proteobacteria
254482698	2.4e-70	blink		marine_gamma_proteobacterium_HTCC2148	Bacteria-Proteobacteria
83582780	2.5e-70	blink		Rhodospirillum_rubrum_ATCC_11170	Bacteria-Proteobacteria
194016249	2.6e-70	blink		Bacillus_pumilus_ATCC_7061	Bacteria-Firmicutes
194436137	2.6e-70	blink		Escherichia_coli_101-1	Bacteria-Proteobacteria
221634576	2.6e-70	blink		Rhodobacter_sphaeroides_KD131	Bacteria-Proteobacteria
168481376	2.7e-70	blink	18422615	Shigella_dysenteriae	Bacteria-Proteobacteria
254496076	2.7e-70	blink		Legionella_drancourtii_LLAP12	Bacteria-Proteobacteria
160883474	2.8e-70	blink		Bacteroides_ovatus_ATCC_8483	Bacteria-Bacteroidetes
237720251	2.8e-70	blink		Bacteroides_sp._2_2_4	Bacteria-Bacteroidetes
260173928	2.8e-70	blink		Bacteroides_sp._D2	Bacteria-Bacteroidetes
50083368	2.8e-70	blink	15514110	Acinetobacter_sp._ADP1	Bacteria-Proteobacteria
51246072	2.8e-70	blink	15305914	Desulfotalea_psychrophila_LSv54	Bacteria-Proteobacteria
115279741	2.9e-70	blink	17362509	Vibrio_cholerae	Bacteria-Proteobacteria
29725989	2.9e-70	blink	12949172	Vibrio_cholerae	Bacteria-Proteobacteria
152972781	3e-70	blink		Klebsiella_pneumoniae_subsp._pneumoniae_MGH_78578	Bacteria-Proteobacteria
157376125	3.1e-70	blink		Shewanella_sediminis_HAW-EB3	Bacteria-Proteobacteria
170019633	3.1e-70	blink		Escherichia_coli_ATCC_8739	Bacteria-Proteobacteria
203285020	3.1e-70	blink		Escherichia_coli	Bacteria-Proteobacteria
256017786	3.1e-70	blink		Shigella_sp._D9	Bacteria-Proteobacteria
223937101	3.6e-70	blink		bacterium_Ellin514	Bacteria-Verrucomicrobia
29726033	3.6e-70	blink	12949172	Vibrio_cholerae	Bacteria-Proteobacteria
170760703	3.7e-70	blink	18060065	Clostridium_botulinum_A3_str._Loch_Maree	Bacteria-Firmicutes
45644917	3.7e-70	blink	16121232	Escherichia_coli	Bacteria-Proteobacteria
71906876	3.7e-70	blink		Dechloromonas_aromatica_RCB	Bacteria-Proteobacteria
115503045	3.8e-70	blink	17449692	Escherichia_coli	Bacteria-Proteobacteria
260856024	3.8e-70	blink		Escherichia_coli_O26:H11_str._11368	Bacteria-Proteobacteria
28872504	3.8e-70	blink	12928499	Pseudomonas_syringae_pv._tomato_str._DC3000	Bacteria-Proteobacteria
50882468	3.8e-70	blink	15727817	Escherichia_coli	Bacteria-Proteobacteria
183597263	4.1e-70	blink		Providencia_stuartii_ATCC_25827	Bacteria-Proteobacteria
62955957	4.1e-70	blink	16055280	Shigella_boydii	Bacteria-Proteobacteria
153829576	4.2e-70	blink		Vibrio_cholerae_623-39	Bacteria-Proteobacteria
115279709	4.3e-70	blink	17362509	Vibrio_cholerae	Bacteria-Proteobacteria
89098352	4.3e-70	blink		Bacillus_sp._NRRL_B-14911	Bacteria-Firmicutes
254286306	4.4e-70	blink		Vibrio_cholerae_AM-19226	Bacteria-Proteobacteria
261868370	4.4e-70	blink		Aggregatibacter_actinomycetemcomitans_D11S-1	Bacteria-Proteobacteria
229512769	4.5e-70	blink		Vibrio_cholerae_TMA_21	Bacteria-Proteobacteria
72003791	4.5e-70	blink		Escherichia_coli	Bacteria-Proteobacteria
205354508	4.6e-70	blink		Salmonella_enterica_subsp._enterica_serovar_Gallinarum_str._287/91	Bacteria-Proteobacteria
24527247	4.6e-70	blink	12392520	Escherichia_coli	Bacteria-Proteobacteria
29725999	4.6e-70	blink	12949172	Vibrio_cholerae	Bacteria-Proteobacteria
24940615	4.7e-70	blink	12480894	Streptomyces_roseochromogenes_subsp._oscitans	Bacteria-Actinobacteria
73809589	4.7e-70	blink	16280204	Escherichia_coli	Bacteria-Proteobacteria
156539323	4.8e-70	blink		Shigella_flexneri	Bacteria-Proteobacteria
160881430	4.9e-70	blink		Clostridium_phytofermentans_ISDg	Bacteria-Firmicutes
157694177	5.1e-70	blink	17895969	Bacillus_pumilus_SAFR-032	Bacteria-Firmicutes
203285008	5.2e-70	blink		Escherichia_coli	Bacteria-Proteobacteria
238892392	5.2e-70	blink		Klebsiella_pneumoniae_NTUH-K2044	Bacteria-Proteobacteria
170703708	5.3e-70	blink		Burkholderia_ambifaria_IOP40-10	Bacteria-Proteobacteria
221124294	5.3e-70	blink		Hydra_magnipapillata	Eukaryota-Metazoa
260220293	5.3e-70	blink		Curvibacter_putative_symbiont_of_Hydra_magnipapillata	Bacteria-Proteobacteria
29726022	5.3e-70	blink	12949172	Vibrio_cholerae	Bacteria-Proteobacteria
7592815	5.3e-70	blink	10978535	Aggregatibacter_actinomycetemcomitans	Bacteria-Proteobacteria
29726004	5.4e-70	blink	12949172	Vibrio_cholerae	Bacteria-Proteobacteria
168481338	5.5e-70	blink	18422615	Escherichia_coli	Bacteria-Proteobacteria
242240688	5.5e-70	blink		Dickeya_dadantii_Ech703	Bacteria-Proteobacteria
145588441	5.6e-70	blink		Polynucleobacter_necessarius_subsp._asymbioticus_QLW-P1DMWA-1	Bacteria-Proteobacteria
269923497	5.6e-70	blink		Brevundimonas_subvibrioides_ATCC_15264	Bacteria-Proteobacteria
197263888	5.8e-70	blink		Salmonella_enterica_subsp._enterica_serovar_Saintpaul_str._SARA23	Bacteria-Proteobacteria
126726121	6.2e-70	blink		Rhodobacterales_bacterium_HTCC2150	Bacteria-Proteobacteria
218128772	6.3e-70	blink		Bacteroides_eggerthii_DSM_20697	Bacteria-Bacteroidetes
237732092	6.3e-70	blink		Citrobacter_sp._30_2	Bacteria-Proteobacteria
153214722	6.4e-70	blink		Vibrio_cholerae_1587	Bacteria-Proteobacteria
153870011	6.5e-70	blink		Beggiatoa_sp._PS	Bacteria-Proteobacteria
159033049	6.5e-70	blink	10650224	Streptomyces_spectabilis	Bacteria-Actinobacteria
			18663525
268593353	6.5e-70	blink		Providencia_rettgeri_DSM_1131	Bacteria-Proteobacteria
87307567	6.6e-70	blink		Blastopirellula_marina_DSM_3645	Bacteria-Planctomycetes
46451851	6.9e-70	blink	15109730	Shigella_boydii	Bacteria-Proteobacteria
192288553	7.2e-70	blink		Rhodopseudomonas_palustris_TIE-1	Bacteria-Proteobacteria
66048159	7.2e-70	blink	16043691	Pseudomonas_syringae_pv._syringae_B728a	Bacteria-Proteobacteria
167764726	8e-70	blink		Bacteroides_stercoris_ATCC_43183	Bacteria-Bacteroidetes
168700508	8.2e-70	blink		Gemmata_obscuriglobus_UQM_2246	Bacteria-Planctomycetes
118588017	8.3e-70	blink		Labrenzia_aggregata_IAM_12614	Bacteria-Proteobacteria
167648867	8.3e-70	blink		Caulobacter_sp._K31	Bacteria-Proteobacteria
255020601	8.4e-70	blink		Acidithiobacillus_caldus_ATCC_51756	Bacteria-Proteobacteria
256816283	8.4e-70	blink		Streptomyces_griseoflavus_Tu4000	Bacteria-Actinobacteria
254387650	8.6e-70	blink		Streptomyces_clavuligerus_ATCC_27064	Bacteria-Actinobacteria
120602748	8.9e-70	blink		Desulfovibrio_vulgaris_DP4	Bacteria-Proteobacteria
158333604	8.9e-70	blink	18252824	Acaryochloris_marina_MBIC11017	Bacteria-Cyanobacteria
153826348	9.1e-70	blink		Vibrio_cholerae_MZO-2	Bacteria-Proteobacteria
171463073	9.2e-70	blink		Polynucleobacter_necessarius_subsp._necessarius_STIR1	Bacteria-Proteobacteria
1314581	9.5e-70	blink	8626338	Sphingomonas_sp._S88	Bacteria-Proteobacteria
227887094	9.6e-70	blink		Escherichia_coli_83972	Bacteria-Proteobacteria
241777546	9.6e-70	blink		Allochromatium_vinosum_DSM_180	Bacteria-Proteobacteria
15804379	9.8e-70	blink	11206551	Escherichia_coli_O157:H7_EDL933	Bacteria-Proteobacteria
212634441	1e-69	blink	18398463	Shewanella_piezotolerans_WP3	Bacteria-Proteobacteria
255691235	1e-69	blink		Bacteroides_finegoldii_DSM_17565	Bacteria-Bacteroidetes
225848195	1.1e-69	blink		Sulfurihydrogenibium_azorense_Az-Fu1	Bacteria-Aquificae
168481327	1.2e-69	blink	18422615	Escherichia_coli	Bacteria-Proteobacteria
258629841	1.3e-69	blink		Dickeya_dadantii_Ech586	Bacteria-Proteobacteria
262404977	1.3e-69	blink		Vibrio_sp._RC586	Bacteria-Proteobacteria
237714085	1.4e-69	blink		Bacteroides_sp._D1	Bacteria-Bacteroidetes
82701398	1.4e-69	blink	18390676	Nitrosospira_multiformis_ATCC_25196	Bacteria-Proteobacteria
187927736	1.5e-69	blink		Ralstonia_pickettii_12J	Bacteria-Proteobacteria
119947067	1.6e-69	blink		Psychromonas_ingrahamii_37	Bacteria-Proteobacteria
127514632	1.6e-69	blink		Shewanella_loihica_PV-4	Bacteria-Proteobacteria
161527637	1.6e-69	blink		Nitrosopumilus_maritimus_SCM1	Archaea-Thaumarchaeota
255536062	1.6e-69	blink		Flavobacteriaceae_bacterium_3519-10	Bacteria-Bacteroidetes
56476269	1.6e-69	blink	15687214	Aromatoleum_aromaticum_EbN1	Bacteria-Proteobacteria
			15551059
29725984	1.7e-69	blink	12949172	Vibrio_cholerae	Bacteria-Proteobacteria
12232608	1.9e-69	blink	11500407	Aggregatibacter_actinomycetemcomitans	Bacteria-Proteobacteria
1944159	1.9e-69	blink	9423846	Aggregatibacter_actinomycetemcomitans	Bacteria-Proteobacteria
			10358040
220935274	1.9e-69	blink		Thioalkalivibrio_sp._HL-EbGR7	Bacteria-Proteobacteria
226323948	1.9e-69	blink		Coprococcus_comes_ATCC_27758	Bacteria-Firmicutes
160863319	2e-69	blink	18441119	Cronobacter_sakazakii	Bacteria-Proteobacteria
168822976	2e-69	blink		Salmonella_enterica_subsp._enterica_serovar_Weltevreden_str._HI_N05-537	Bacteria-Proteobacteria
21672267	2.1e-69	blink	11953367	Aeromonas_hydrophila	Bacteria-Proteobacteria
45478498	2.1e-69	blink	11119490	Aeromonas_punctata	Bacteria-Proteobacteria
82543419	2.1e-69	blink	16275786	Shigella_boydii_Sb227	Bacteria-Proteobacteria
187730265	2.2e-69	blink		Shigella_boydii_CDC_3083-94	Bacteria-Proteobacteria
262275862	2.2e-69	blink		Grimontia_hollisae_CIP_101886	Bacteria-Proteobacteria
11497937	2.3e-69	blink	9389475	Archaeoglobus_fulgidus_DSM_4304	Archaea-Euryarchaeota
156933365	2.3e-69	blink		Cronobacter_sakazakii_ATCC_BAA-894	Bacteria-Proteobacteria
153809506	2.4e-69	blink		Bacteroides_caccae_ATCC_43185	Bacteria-Bacteroidetes
237802170	2.4e-69	blink		Pseudomonas_syringae_pv._oryzae_str._1_6	Bacteria-Proteobacteria
260162545	2.4e-69	blink		Klebsiella_pneumoniae	Bacteria-Proteobacteria
239907496	2.5e-69	blink		Desulfovibrio_magneticus_RS-1	Bacteria-Proteobacteria
29347426	2.5e-69	blink	12663928	Bacteroides_thetaiotaomicron_VPI-5482	Bacteria-Bacteroidetes
257064136	2.6e-69	blink		Slackia_heliotrinireducens_DSM_20476	Bacteria-Actinobacteria
115345655	2.7e-69	blink	17098896	Roseobacter_denitrificans_OCh_114	Bacteria-Proteobacteria
70733811	2.7e-69	blink	17254952	Pseudomonas_fluorescens_Pf-5	Bacteria-Proteobacteria
			15980861
71734785	2.7e-69	blink	16159782	Pseudomonas_syringae_pv._phaseolicola_1448A	Bacteria-Proteobacteria
251790439	2.8e-69	blink		Dickeya_zeae_Ech1591	Bacteria-Proteobacteria
30794996	2.8e-69	blink	12791134	Streptomyces_rochei	Bacteria-Actinobacteria
			10954087
			10767533
54873717	2.9e-69	blink	16088333	Shigella_boydii	Bacteria-Proteobacteria
194442418	3.1e-69	blink		Salmonella_enterica_subsp._enterica_serovar_Newport_str._SL254	Bacteria-Proteobacteria
190572699	3.3e-69	blink	18419807	Stenotrophomonas_maltophilia_K279a	Bacteria-Proteobacteria
254172830	3.3e-69	blink		Thermococcus_sp._AM4	Archaea-Euryarchaeota
62182397	3.3e-69	blink	15781495	Salmonella_enterica_subsp._enterica_serovar_Choleraesuis_str._SC-B67	Bacteria-Proteobacteria
255321117	3.4e-69	blink		Acinetobacter_radioresistens_SK82	Bacteria-Proteobacteria
46579775	3.5e-69	blink	15077118	Desulfovibrio_vulgaris_str._Hildenborough	Bacteria-Proteobacteria
152971030	3.6e-69	blink		Klebsiella_pneumoniae_subsp._pneumoniae_MGH_78578	Bacteria-Proteobacteria
254250562	3.7e-69	blink		Burkholderia_cenocepacia_PC184	Bacteria-Proteobacteria
153010044	3.8e-69	blink		Ochrobactrum_anthropi_ATCC_49188	Bacteria-Proteobacteria
212550819	3.8e-69	blink		Candidatus_Azobacteroides_pseudotrichonymphae_genomovar._CFP2	Bacteria-Bacteroidetes
257868930	3.9e-69	blink		Enterococcus_gallinarum_EG2	Bacteria-Firmicutes
29726010	3.9e-69	blink	12949172	Vibrio_cholerae	Bacteria-Proteobacteria
190890471	4e-69	blink		Rhizobium_etli_CIAT_652	Bacteria-Proteobacteria
198275595	4.1e-69	blink		Bacteroides_plebeius_DSM_17135	Bacteria-Bacteroidetes
260877871	4.3e-69	blink		Vibrio_parahaemolyticus_AN-5034	Bacteria-Proteobacteria
224418599	4.5e-69	blink		Helicobacter_canadensis_MIT_98-5491	Bacteria-Proteobacteria
196155810	4.6e-69	blink	18670397	Alteromonas_macleodii_'Deep_ecotype'	Bacteria-Proteobacteria
192361310	4.7e-69	blink	18556790	Cellvibrio_japonicus_Ueda107	Bacteria-Proteobacteria
17568069	4.8e-69	blink		Caenorhabditis_elegans	Eukaryota-Metazoa
257483685	4.8e-69	blink		Pseudomonas_syringae_pv._tabaci_ATCC_11528	Bacteria-Proteobacteria
20502681	5e-69	blink	11953367	Aeromonas_hydrophila	Bacteria-Proteobacteria
259908059	5.1e-69	blink		Erwinia_pyrifoliae_Ep1/96	Bacteria-Proteobacteria
160863305	5.2e-69	blink	18441119	Cronobacter_sakazakii	Bacteria-Proteobacteria
218778332	5.4e-69	blink		Desulfatibacillum_alkenivorans_AK-01	Bacteria-Proteobacteria
152994869	5.5e-69	blink		Marinomonas_sp._MWYL1	Bacteria-Proteobacteria
5579434	5.7e-69	blink		Streptomyces_netropsis	Bacteria-Actinobacteria
3256059	5.8e-69	blink	8628239	Streptomyces_glaucescens	Bacteria-Actinobacteria
83944594	5.8e-69	blink		Sulfitobacter_sp._EE-36	Bacteria-Proteobacteria
160889196	5.9e-69	blink		Bacteroides_uniformis_ATCC_8492	Bacteria-Bacteroidetes
239993211	6.1e-69	blink		Alteromonas_macleodii_ATCC_27126	Bacteria-Proteobacteria
157384629	6.4e-69	blink		Streptomyces_eurythermus	Bacteria-Actinobacteria
158605287	6.4e-69	blink		Sphingomonas_sp._ATCC_53159	Bacteria-Proteobacteria
253583525	6.5e-69	blink		Fusobacterium_varium_ATCC_27725	Bacteria-Fusobacteria
270264237	6.8e-69	blink		Serratia_odorifera_4Rx13	Bacteria-Proteobacteria
91226572	7.6e-69	blink		Vibrio_alginolyticus_12G01	Bacteria-Proteobacteria
182434431	7.7e-69	blink	18375553	Streptomyces_griseus_subsp._griseus_NBRC_13350	Bacteria-Actinobacteria
			18364359
			18310036
268578633	7.7e-69	blink		Caenorhabditis_briggsae	Eukaryota-Metazoa
157161536	7.8e-69	blink		Escherichia_coli_HS	Bacteria-Proteobacteria
152971036	7.9e-69	blink		Klebsiella_pneumoniae_subsp._pneumoniae_MGH_78578	Bacteria-Proteobacteria
146293636	8e-69	blink		Shewanella_putrefaciens_CN-32	Bacteria-Proteobacteria
124549149	8.6e-69	blink		Shewanella_putrefaciens_200	Bacteria-Proteobacteria
197334246	8.6e-69	blink		Vibrio_fischeri_MJ11	Bacteria-Proteobacteria
254489386	8.6e-69	blink		Roseobacter_sp._GAI101	Bacteria-Proteobacteria
227121340	8.7e-69	blink		Micromonospora_sp._Tu_6368	Bacteria-Actinobacteria
254229475	8.9e-69	blink		Vibrio_sp._Ex25	Bacteria-Proteobacteria
170720583	1e-68	blink		Pseudomonas_putida_W619	Bacteria-Proteobacteria
242400016	1e-68	blink		Thermococcus_sibiricus_MM_739	Archaea-Euryarchaeota
16129981	1.1e-68	blink	16397293	Escherichia_coli_str._K-12_substr._MG1655	Bacteria-Proteobacteria
			9278503
21244310	1.1e-68	blink	12024217	Xanthomonas_axonopodis_pv._citri_str._306	Bacteria-Proteobacteria
218558920	1.1e-68	blink		Escherichia_coli_S88	Bacteria-Proteobacteria
16611766	1.2e-68	blink	11598067	Shigella_boydii	Bacteria-Proteobacteria
168481275	1.2e-68	blink	18422615	Shigella_flexneri_6	Bacteria-Proteobacteria
187880502	1.2e-68	blink	18422615	Shigella_boydii	Bacteria-Proteobacteria
224540726	1.2e-68	blink		Bacteroides_cellulosilyticus_DSM_14838	Bacteria-Bacteroidetes
227357175	1.2e-68	blink		Proteus_mirabilis_ATCC_29906	Bacteria-Proteobacteria
254506456	1.2e-68	blink		Vibrio_parahaemolyticus_16	Bacteria-Proteobacteria
107021947	1.3e-68	blink		Burkholderia_cenocepacia_AU_1054	Bacteria-Proteobacteria
114326766	1.3e-68	blink	17827295	Granulibacter_bethesdensis_CGDNIH1	Bacteria-Proteobacteria
34863495	1.3e-68	blink		Raoultella_terrigena	Bacteria-Proteobacteria
16588694	1.4e-68	blink		Acinetobacter_calcoaceticus	Bacteria-Proteobacteria
188532358	1.4e-68	blink	18462403	Erwinia_tasmaniensis_Et1/99	Bacteria-Proteobacteria
229916911	1.4e-68	blink		Exiguobacterium_sp._AT1b	Bacteria-Firmicutes
253690367	1.4e-68	blink		Pectobacterium_carotovorum_subsp._carotovorum_PC1	Bacteria-Proteobacteria
59710773	1.4e-68	blink	18366731	Vibrio_fischeri_ES114	Bacteria-Proteobacteria
			15703294
52425648	1.5e-68	blink	15378067	Mannheimia_succiniciproducens_MBEL55E	Bacteria-Proteobacteria
260162571	1.6e-68	blink		Klebsiella_pneumoniae	Bacteria-Proteobacteria
194364281	1.7e-68	blink		Stenotrophomonas_maltophilia_R551-3	Bacteria-Proteobacteria
269137463	1.7e-68	blink		Edwardsiella_tarda_EIB202	Bacteria-Proteobacteria
154247481	1.9e-68	blink		Xanthobacter_autotrophicus_Py2	Bacteria-Proteobacteria
182415802	1.9e-68	blink		Opitutus_terrae_PB90-1	Bacteria-Verrucomicrobia
32140281	1.9e-68	blink	12822997	Streptomyces_griseoflavus	Bacteria-Actinobacteria
238918075	2e-68	blink		Edwardsiella_ictaluri_93-146	Bacteria-Proteobacteria
94987508	2e-68	blink		Lawsonia_intracellularis_PHE/MN1-00	Bacteria-Proteobacteria
113460852	2.1e-68	blink	17172329	Haemophilus_somnus_129PT	Bacteria-Proteobacteria
94499405	2.1e-68	blink		Bermanella_marisrubri	Bacteria-Proteobacteria
197287133	2.3e-68	blink	18375554	Proteus_mirabilis_HI4320	Bacteria-Proteobacteria
239831406	2.3e-68	blink		Ochrobactrum_intermedium_LMG_3301	Bacteria-Proteobacteria
258636285	2.3e-68	blink		Pantoea_sp._At-9b	Bacteria-Proteobacteria
3832507	2.3e-68	blink		Klebsiella_pneumoniae	Bacteria-Proteobacteria
159186243	2.4e-68	blink	11743194	Agrobacterium_tumefaciens_str._C58	Bacteria-Proteobacteria
			11743193
261823423	2.4e-68	blink		Pectobacterium_wasabiae_WPP163	Bacteria-Proteobacteria
225873480	2.5e-68	blink		Acidobacterium_capsulatum_ATCC_51196	Bacteria-Acidobacteria
255730795	2.6e-68	blink		Candida_tropicalis_MYA-3404	Eukaryota-Fungi
158056584	2.7e-68	blink	18310024	Streptomyces_olivaceus	Bacteria-Actinobacteria
170734750	2.8e-68	blink		Burkholderia_cenocepacia_MC0-3	Bacteria-Proteobacteria
269986679	2.8e-68	blink		Candidatus_Parvarchaeum_acidiphilum_ARMAN-4	Archaea-Euryarchaeota
254281596	2.9e-68	blink		gamma_proteobacterium_NOR51-B	Bacteria-Proteobacteria
168481239	3.1e-68	blink	18422615	Escherichia_coli	Bacteria-Proteobacteria
228946126	3.1e-68	blink		Bacillus_thuringiensis_serovar_monterrey_BGSC_4AJ1	Bacteria-Firmicutes
116687027	3.3e-68	blink		Burkholderia_cenocepacia_HI2424	Bacteria-Proteobacteria
1710031	3.5e-68	blink	7559340	Escherichia_coli	Bacteria-Proteobacteria
225025757	3.7e-68	blink		Eikenella_corrodens_ATCC_23834	Bacteria-Proteobacteria
34499465	3.8e-68	blink	14500782	Chromobacterium_violaceum_ATCC_12472	Bacteria-Proteobacteria
83950201	3.9e-68	blink		Roseovarius_nubinhibens_ISM	Bacteria-Proteobacteria
9055396	4.5e-68	blink		Streptomyces_rimosus_subsp._paromomycinus	Bacteria-Actinobacteria
9957779	4.5e-68	blink	10974117	Salmonella_enterica	Bacteria-Proteobacteria
154687907	4.6e-68	blink	17704766	Bacillus_amyloliquefaciens_FZB42	Bacteria-Firmicutes
168481316	5.1e-68	blink	18422615	Shigella_dysenteriae	Bacteria-Proteobacteria
171057310	5.3e-68	blink		Leptothrix_cholodnii_SP-6	Bacteria-Proteobacteria
257455592	6.1e-68	blink		Enhydrobacter_aerosaccus_SK60	Bacteria-Proteobacteria
261400016	6.1e-68	blink		Neisseria_lactamica_ATCC_23970	Bacteria-Proteobacteria
190150740	6.2e-68	blink		Actinobacillus_pleuropneumoniae_serovar_7_str._AP76	Bacteria-Proteobacteria
262374521	6.4e-68	blink		Acinetobacter_junii_SH205	Bacteria-Proteobacteria
88604300	6.6e-68	blink		Methanospirillum_hungatei_JF-1	Archaea-Euryarchaeota
170717338	7.1e-68	blink		Haemophilus_somnus_2336	Bacteria-Proteobacteria
9957795	7.1e-68	blink	10974117	Salmonella_enterica	Bacteria-Proteobacteria
268680416	7.4e-68	blink		Sulfurospirillum_deleyianum_DSM_6946	Bacteria-Proteobacteria
218681556	7.8e-68	blink		Rhizobium_etli_CIAT_894	Bacteria-Proteobacteria
226326716	8.3e-68	blink		Proteus_penneri_ATCC_35198	Bacteria-Proteobacteria
227512085	8.3e-68	blink		Lactobacillus_buchneri_ATCC_11577	Bacteria-Firmicutes
15602895	8.9e-68	blink	11248100	Pasteurella_multocida_subsp._multocida_str._Pm70	Bacteria-Proteobacteria
46487618	9e-68	blink	15231783	Escherichia_coli	Bacteria-Proteobacteria
255264193	9.3e-68	blink		Thalassiobium_sp._R2A62	Bacteria-Proteobacteria
188997300	9.4e-68	blink		Sulfurihydrogenibium_sp._YO3AOP1	Bacteria-Aquificae
218885249	1e-67	blink		Desulfovibrio_vulgaris_str._'Miyazaki_F'	Bacteria-Proteobacteria
9957791	1e-67	blink	10974117	Salmonella_enterica	Bacteria-Proteobacteria
9957797	1e-67	blink	10974117	Salmonella_enterica	Bacteria-Proteobacteria
29420389	1.1e-67	blink	12843098	Escherichia_coli	Bacteria-Proteobacteria
83272141	1.1e-67	blink		Streptomyces_olindensis	Bacteria-Actinobacteria
9957789	1.1e-67	blink	10974117	Salmonella_enterica	Bacteria-Proteobacteria
9957807	1.1e-67	blink	10974117	Salmonella_enterica	Bacteria-Proteobacteria
153997082	1.2e-67	blink		Yersinia_pestis_CA88-4125	Bacteria-Proteobacteria
22124281	1.2e-67	blink	12142430	Yersinia_pestis_KIM_10	Bacteria-Proteobacteria
254385129	1.2e-67	blink		Streptomyces_sp._Mg1	Bacteria-Actinobacteria
115532424	1.3e-67	blink		Caenorhabditis_elegans	Eukaryota-Metazoa
182439722	1.3e-67	blink	18375553	Streptomyces_griseus_subsp._griseus_NBRC_13350	Bacteria-Actinobacteria
			18364359
			18310036
269959355	1.3e-67	blink		Vibrio_harveyi_1DA3	Bacteria-Proteobacteria
51594528	1.3e-67	blink	15358858	Yersinia_pseudotuberculosis_IP_32953	Bacteria-Proteobacteria
9957803	1.3e-67	blink	10974117	Salmonella_enterica	Bacteria-Proteobacteria
110635096	1.4e-67	blink		Chelativorans_sp._BNC1	Bacteria-Proteobacteria
150384007	1.4e-67	blink		Victivallis_vadensis_ATCC_BAA-548	Bacteria-Lentisphaerae
163754604	1.4e-67	blink		Kordia_algicida_OT-1	Bacteria-Bacteroidetes
170732195	1.4e-67	blink		Burkholderia_cenocepacia_MC0-3	Bacteria-Proteobacteria
261492901	1.4e-67	blink		Mannheimia_haemolytica_serotype_A2_str._BOVINE	Bacteria-Proteobacteria
50954291	1.4e-67	blink	15305603	Leifsonia_xyli_subsp._xyli_str._CTCB07	Bacteria-Actinobacteria
251792406	1.6e-67	blink		Aggregatibacter_aphrophilus_NJ8700	Bacteria-Proteobacteria
89068414	1.6e-67	blink		Oceanicola_granulosus_HTCC2516	Bacteria-Proteobacteria
260914474	1.7e-67	blink		Pasteurella_dagmatis_ATCC_43325	Bacteria-Proteobacteria
9957811	1.7e-67	blink	10974117	Salmonella_enterica	Bacteria-Proteobacteria
126662747	1.8e-67	blink		Flavobacteria_bacterium_BAL38	Bacteria-Bacteroidetes
253996733	1.8e-67	blink		Methylotenera_mobilis_JLW8	Bacteria-Proteobacteria
253999156	1.8e-67	blink		Methylovorus_sp._SIP3-4	Bacteria-Proteobacteria
134294917	2e-67	blink		Burkholderia_vietnamiensis_G4	Bacteria-Proteobacteria
163803282	2e-67	blink		Vibrio_sp._AND4	Bacteria-Proteobacteria
254246152	2e-67	blink		Burkholderia_cenocepacia_PC184	Bacteria-Proteobacteria
11385992	2.1e-67	blink		Agrobacterium_tumefaciens	Bacteria-Proteobacteria
163803296	2.1e-67	blink		Vibrio_sp._AND4	Bacteria-Proteobacteria
167856001	2.1e-67	blink		Haemophilus_parasuis_29755	Bacteria-Proteobacteria
253583552	2.1e-67	blink		Fusobacterium_varium_ATCC_27725	Bacteria-Fusobacteria
9957777	2.1e-67	blink	10974117	Salmonella_enterica	Bacteria-Proteobacteria
149909222	2.2e-67	blink		Moritella_sp._PE36	Bacteria-Proteobacteria
32034492	2.2e-67	blink		Actinobacillus_pleuropneumoniae_serovar_1_str._4074	Bacteria-Proteobacteria
167032392	2.4e-67	blink		Pseudomonas_putida_GB-1	Bacteria-Proteobacteria
22298001	2.5e-67	blink	12240834	Thermosynechococcus_elongatus_BP-1	Bacteria-Cyanobacteria
123440570	2.7e-67	blink	17173484	Yersinia_enterocolitica_subsp._enterocolitica_8081	Bacteria-Proteobacteria
			12834539
240948929	2.8e-67	blink		Actinobacillus_minor_NM305	Bacteria-Proteobacteria
255064650	2.8e-67	blink		Nitrosomonas_sp._AL212	Bacteria-Proteobacteria
9957801	2.8e-67	blink	10974117	Salmonella_enterica	Bacteria-Proteobacteria
121606380	3e-67	blink		Polaromonas_naphthalenivorans_CJ2	Bacteria-Proteobacteria
160425304	3.1e-67	blink	18408022	Aeromonas_hydrophila	Bacteria-Proteobacteria
225178021	3.1e-67	blink		Clostridium_sp._M62/1	Bacteria-Firmicutes
237748594	3.1e-67	blink		Oxalobacter_formigenes_OXCC13	Bacteria-Proteobacteria
58580415	3.1e-67	blink	15673718	Xanthomonas_oryzae_pv._oryzae_KACC10331	Bacteria-Proteobacteria
84622377	3.1e-67	blink		Xanthomonas_oryzae_pv._oryzae_MAFF_311018	Bacteria-Proteobacteria
117621343	3.2e-67	blink	16980456	Aeromonas_hydrophila_subsp._hydrophila_ATCC_7966	Bacteria-Proteobacteria
3033515	3.2e-67	blink	10356801	Pectobacterium_atrosepticum_SCRI1043	Bacteria-Proteobacteria
50123126	3.2e-67	blink	15263089	Pectobacterium_atrosepticum_SCRI1043	Bacteria-Proteobacteria
121607691	3.3e-67	blink		Verminephrobacter_eiseniae_EF01-2	Bacteria-Proteobacteria
107029156	3.6e-67	blink		Burkholderia_cenocepacia_AU_1054	Bacteria-Proteobacteria
172059821	3.7e-67	blink		Burkholderia_ambifaria_MC40-6	Bacteria-Proteobacteria
32469256	3.7e-67	blink	12855716	Streptomyces_sp._AM-7161	Bacteria-Actinobacteria
167570969	3.8e-67	blink		Burkholderia_oklahomensis_C6786	Bacteria-Proteobacteria
227515858	3.9e-67	blink		Atopobium_vaginae_DSM_15829	Bacteria-Actinobacteria
89899526	3.9e-67	blink		Rhodoferax_ferrireducens_T118	Bacteria-Proteobacteria
260428689	4.1e-67	blink		Citreicella_sp._SE45	Bacteria-Proteobacteria
116495515	4.3e-67	blink	17030793	Lactobacillus_casei_ATCC_334	Bacteria-Firmicutes
56476695	4.3e-67	blink	15687214	Aromatoleum_aromaticum_EbN1	Bacteria-Proteobacteria
			15551059
227114346	4.4e-67	blink		Pectobacterium_carotovorum_subsp._brasiliensis_PBR1692	Bacteria-Proteobacteria
227325828	4.4e-67	blink		Pectobacterium_carotovorum_subsp._carotovorum_WPP14	Bacteria-Proteobacteria
260460164	4.4e-67	blink		Mesorhizobium_opportunistum_WSM2075	Bacteria-Proteobacteria
187477741	4.6e-67	blink	16885469	Bordetella_avium_197N	Bacteria-Proteobacteria
227525071	4.8e-67	blink		Lactobacillus_hilgardii_ATCC_8290	Bacteria-Firmicutes
120598285	5e-67	blink		Shewanella_sp._W3-18-1	Bacteria-Proteobacteria
189468549	5e-67	blink		Bacteroides_intestinalis_DSM_17393	Bacteria-Bacteroidetes
227370817	5.4e-67	blink		Chryseobacterium_gleum_ATCC_35910	Bacteria-Bacteroidetes
32265598	5.5e-67	blink	12810954	Helicobacter_hepaticus_ATCC_51449	Bacteria-Proteobacteria
170743902	5.6e-67	blink		Methylobacterium_sp._4-46	Bacteria-Proteobacteria
114563994	6.3e-67	blink		Shewanella_frigidimarina_NCIMB_400	Bacteria-Proteobacteria
157961225	6.3e-67	blink		Shewanella_pealeana_ATCC_700345	Bacteria-Proteobacteria
186471476	6.7e-67	blink		Burkholderia_phymatum_STM815	Bacteria-Proteobacteria
227509201	6.9e-67	blink		Lactobacillus_brevis_subsp._gravesensis_ATCC_27305	Bacteria-Firmicutes
163748304	7e-67	blink		Oceanibulbus_indolifex_HEL-45	Bacteria-Proteobacteria
29726028	7.4e-67	blink	12949172	Vibrio_cholerae	Bacteria-Proteobacteria
9957787	7.5e-67	blink	10974117	Salmonella_enterica	Bacteria-Proteobacteria
90021758	8e-67	blink	18516288	Saccharophagus_degradans_2-40	Bacteria-Proteobacteria
241763421	8.3e-67	blink		Acidovorax_delafieldii_2AN	Bacteria-Proteobacteria
9957809	8.3e-67	blink	10974117	Salmonella_enterica	Bacteria-Proteobacteria
113969661	8.5e-67	blink		Shewanella_sp._MR-4	Bacteria-Proteobacteria
268529624	8.8e-67	blink		Caenorhabditis_briggsae	Eukaryota-Metazoa
229207580	9e-67	blink		Nocardiopsis_dassonvillei_subsp._dassonvillei_DSM_43111	Bacteria-Actinobacteria
114046905	1e-66	blink		Shewanella_sp._MR-7	Bacteria-Proteobacteria
217972651	1.1e-66	blink		Shewanella_baltica_OS223	Bacteria-Proteobacteria
198282742	1.2e-66	blink		Acidithiobacillus_ferrooxidans_ATCC_53993	Bacteria-Proteobacteria
189459901	1.3e-66	blink		Bacteroides_coprocola_DSM_17136	Bacteria-Bacteroidetes
78065443	1.4e-66	blink		Burkholderia_sp._383	Bacteria-Proteobacteria
149197652	1.5e-66	blink		Lentisphaera_araneosa_HTCC2155	Bacteria-Lentisphaerae
186477070	1.5e-66	blink		Burkholderia_phymatum_STM815	Bacteria-Proteobacteria
93005454	1.5e-66	blink		Psychrobacter_cryohalolentis_K5	Bacteria-Proteobacteria
238026391	1.6e-66	blink		Burkholderia_glumae_BGR1	Bacteria-Proteobacteria
160876139	1.7e-66	blink		Shewanella_baltica_OS195	Bacteria-Proteobacteria
260579964	1.8e-66	blink		Haemophilus_influenzae_RdAW	Bacteria-Proteobacteria
30995408	1.8e-66	blink	10675023	Haemophilus_influenzae_Rd_KW20	Bacteria-Proteobacteria
			9719565
			8805245
			7542802
			7542800
51243897	1.8e-66	blink	15305914	Desulfotalea_psychrophila_LSv54	Bacteria-Proteobacteria
9957799	1.8e-66	blink	10974117	Salmonella_enterica	Bacteria-Proteobacteria
166713453	1.9e-66	blink		Xanthomonas_oryzae_pv._oryzicola_BLS256	Bacteria-Proteobacteria
241763176	1.9e-66	blink		Acidovorax_delafieldii_2AN	Bacteria-Proteobacteria
254253077	1.9e-66	blink		Burkholderia_dolosa_AUO158	Bacteria-Proteobacteria
224025633	2e-66	blink		Bacteroides_coprophilus_DSM_18228	Bacteria-Bacteroidetes
80279141	2e-66	blink	17053005	Streptomyces_sp._KCTC_0041BP	Bacteria-Actinobacteria
9957781	2.1e-66	blink	10974117	Salmonella_enterica	Bacteria-Proteobacteria
21219273	2.2e-66	blink	12000953	Streptomyces_coelicolor_A3(2)	Bacteria-Actinobacteria
			8843436
269793217	2.2e-66	blink		Thermanaerovibrio_acidaminovorans_DSM_6589	Bacteria-Synergistetes
188993129	2.3e-66	blink	18304669	Xanthomonas_campestris_pv._campestris_str._B100	Bacteria-Proteobacteria
66769913	2.3e-66	blink	15899963	Xanthomonas_campestris_pv._campestris_str._8004	Bacteria-Proteobacteria
77164291	2.3e-66	blink	16957257	Nitrosococcus_oceani_ATCC_19707	Bacteria-Proteobacteria
9957773	2.3e-66	blink	10974117	Salmonella_enterica	Bacteria-Proteobacteria
124546529	2.4e-66	blink		Shewanella_putrefaciens_200	Bacteria-Proteobacteria
170692122	2.5e-66	blink		Burkholderia_graminis_C4D1M	Bacteria-Proteobacteria
256843716	2.5e-66	blink		Lactobacillus_crispatus_125-2-CHN	Bacteria-Firmicutes
266631097	2.5e-66	blink		Streptomyces_albaduncus	Bacteria-Actinobacteria
13476273	2.6e-66	blink	11214968	Mesorhizobium_loti_MAFF303099	Bacteria-Proteobacteria
258404445	2.8e-66	blink		Desulfohalobium_retbaense_DSM_5692	Bacteria-Proteobacteria
63054924	2.8e-66	blink		Stenotrophomonas_maltophilia	Bacteria-Proteobacteria
163793776	3e-66	blink		alpha_proteobacterium_BAL199	Bacteria-Proteobacteria
257092763	3e-66	blink		Candidatus_Accumulibacter_phosphatis_clade_IIA_str._UW-1	Bacteria-Proteobacteria
239813761	3.2e-66	blink		Variovorax_paradoxus_S110	Bacteria-Proteobacteria
88813322	3.3e-66	blink		Nitrococcus_mobilis_Nb-231	Bacteria-Proteobacteria
9957785	3.3e-66	blink	10974117	Salmonella_enterica	Bacteria-Proteobacteria
262199536	3.5e-66	blink		Haliangium_ochraceum_DSM_14365	Bacteria-Proteobacteria
187922880	3.7e-66	blink		Burkholderia_phytofirmans_PsJN	Bacteria-Proteobacteria
153834837	3.9e-66	blink		Vibrio_harveyi_HY01	Bacteria-Proteobacteria
127512332	4.2e-66	blink		Shewanella_loihica_PV-4	Bacteria-Proteobacteria
33594891	4.2e-66	blink	12910271	Bordetella_parapertussis_12822	Bacteria-Proteobacteria
9957793	4.2e-66	blink	10974117	Salmonella_enterica	Bacteria-Proteobacteria
581659	4.5e-66	blink	8170390	Shigella_flexneri	Bacteria-Proteobacteria
			7507920
			7532168
134280477	4.8e-66	blink		Burkholderia_pseudomallei_305	Bacteria-Proteobacteria
53720296	4.9e-66	blink	15377794	Burkholderia_pseudomallei_K96243	Bacteria-Proteobacteria
220925352	5.2e-66	blink		Methylobacterium_nodulans_ORS_2060	Bacteria-Proteobacteria
224369399	5.2e-66	blink		Desulfobacterium_autotrophicum_HRM2	Bacteria-Proteobacteria
152979841	5.3e-66	blink	17722982	Janthinobacterium_sp._Marseille	Bacteria-Proteobacteria
121598415	6e-66	blink		Burkholderia_mallei_SAVP1	Bacteria-Proteobacteria
53725974	6e-66	blink	15377793	Burkholderia_mallei_ATCC_23344	Bacteria-Proteobacteria
76808899	6e-66	blink		Burkholderia_pseudomallei_1710b	Bacteria-Proteobacteria
45934785	6.4e-66	blink		Streptomyces_bikiniensis	Bacteria-Actinobacteria
228961525	6.5e-66	blink		Bacillus_thuringiensis_serovar_pakistani_str._T13001	Bacteria-Firmicutes
148260217	6.6e-66	blink		Acidiphilium_cryptum_JF-5	Bacteria-Proteobacteria
86135155	6.7e-66	blink		Polaribacter_sp._MED152	Bacteria-Bacteroidetes
170781063	6.8e-66	blink	18192393	Clavibacter_michiganensis_subsp._sepedonicus	Bacteria-Actinobacteria
33591368	6.8e-66	blink	12910271	Bordetella_pertussis_Tohama_I	Bacteria-Proteobacteria
95929371	7e-66	blink		Desulfuromonas_acetoxidans_DSM_684	Bacteria-Proteobacteria
33151864	7.1e-66	blink		Haemophilus_ducreyi_35000HP	Bacteria-Proteobacteria
32170824	7.4e-66	blink		Sphingomonas_elodea	Bacteria-Proteobacteria
26988516	7.7e-66	blink	12534463	Pseudomonas_putida_KT2440	Bacteria-Proteobacteria
116251391	7.9e-66	blink	16640791	Rhizobium_leguminosarum_bv._viciae_3841	Bacteria-Proteobacteria
167586358	8.2e-66	blink		Burkholderia_ubonensis_Bu	Bacteria-Proteobacteria
37678484	8.2e-66	blink	14656965	Vibrio_vulnificus_YJ016	Bacteria-Proteobacteria
218674077	8.3e-66	blink		Rhizobium_etli_GR56	Bacteria-Proteobacteria
256806508	8.3e-66	blink		Streptomyces_viridochromogenes_DSM_40736	Bacteria-Actinobacteria
220924210	8.4e-66	blink		Methylobacterium_nodulans_ORS_2060	Bacteria-Proteobacteria
183221421	9.2e-66	blink	18270594	Leptospira_biflexa_serovar_Patoc_strain_'Patoc_1_(Paris)'	Bacteria-Spirochaetes
81250692	9.2e-66	blink	16632249	Streptomyces_sp._Tu6071	Bacteria-Actinobacteria
194290478	1e-65	blink	18490699	Cupriavidus_taiwanensis	Bacteria-Proteobacteria
223041543	1e-65	blink		Actinobacillus_minor_202	Bacteria-Proteobacteria
209693795	1.1e-65	blink		Aliivibrio_salmonicida_LFI1238	Bacteria-Proteobacteria
74317798	1.1e-65	blink	16452431	Thiobacillus_denitrificans_ATCC_25259	Bacteria-Proteobacteria
21230096	1.2e-65	blink	12024217	Xanthomonas_campestris_pv._campestris_str._ATCC_33913	Bacteria-Proteobacteria
257456601	1.2e-65	blink		Treponema_vincentii_ATCC_35580	Bacteria-Spirochaetes
473600	1.2e-65	blink	7984112	Streptomyces_fradiae	Bacteria-Actinobacteria
89094082	1.2e-65	blink		Neptuniibacter_caesariensis	Bacteria-Proteobacteria
91778394	1.3e-65	blink	17030797	Burkholderia_xenovorans_LB400	Bacteria-Proteobacteria
91782041	1.3e-65	blink	17030797	Burkholderia_xenovorans_LB400	Bacteria-Proteobacteria
269121008	1.4e-65	blink		Sebaldella_termitidis_ATCC_33386	Bacteria-Fusobacteria
71733301	1.4e-65	blink	16159782	Pseudomonas_syringae_pv._phaseolicola_1448A	Bacteria-Proteobacteria
121592967	1.5e-65	blink		Acidovorax_sp._JS42	Bacteria-Proteobacteria
220903817	1.5e-65	blink		Desulfovibrio_desulfuricans_subsp._desulfuricans_str._ATCC_27774	Bacteria-Proteobacteria
238062665	1.5e-65	blink		Micromonospora_sp._ATCC_39149	Bacteria-Actinobacteria
37520037	1.5e-65	blink	14621296	Gloeobacter_violaceus_PCC_7421	Bacteria-Cyanobacteria
			14621292
46445760	1.5e-65	blink	15073324	Candidatus_Protochlamydia_amoebophila_UWE25	Bacteria-Chlamydiae
78049265	1.5e-65	blink	16237009	Xanthomonas_campestris_pv._vesicatoria_str._85-10	Bacteria-Proteobacteria
119898168	1.6e-65	blink	17057704	Azoarcus_sp._BH72	Bacteria-Proteobacteria
159037959	1.6e-65	blink		Salinispora_arenicola_CNS-205	Bacteria-Actinobacteria
167563829	1.8e-65	blink		Burkholderia_oklahomensis_EO147	Bacteria-Proteobacteria
108805904	2e-65	blink		Rubrobacter_xylanophilus_DSM_9941	Bacteria-Actinobacteria
209548786	2.1e-65	blink		Rhizobium_leguminosarum_bv._trifolii_WSM2304	Bacteria-Proteobacteria
258648083	2.2e-65	blink		Prevotella_tannerae_ATCC_51259	Bacteria-Bacteroidetes
241662191	2.3e-65	blink		Ralstonia_pickettii_12D	Bacteria-Proteobacteria
159884661	2.6e-65	blink		Ascaris_suum	Eukaryota-Metazoa
256856008	2.8e-65	blink		Rhodococcus_aetherivorans	Bacteria-Actinobacteria
88604328	3e-65	blink		Methanospirillum_hungatei_JF-1	Archaea-Euryarchaeota
1073090	3.1e-65	blink	8253667	Xanthomonas_campestris_pv._campestris	Bacteria-Proteobacteria
256397293	3.2e-65	blink		Catenulispora_acidiphila_DSM_44928	Bacteria-Actinobacteria
209883706	3.3e-65	blink		Oligotropha_carboxidovorans_OM5	Bacteria-Proteobacteria
145298428	3.6e-65	blink		Aeromonas_salmonicida_subsp._salmonicida_A449	Bacteria-Proteobacteria
24374680	3.6e-65	blink	14506846	Shewanella_oneidensis_MR-1	Bacteria-Proteobacteria
			12368813
114775634	3.7e-65	blink		Mariprofundus_ferrooxydans_PV-1	Bacteria-Proteobacteria
221200999	3.8e-65	blink		Burkholderia_multivorans_CGD2M	Bacteria-Proteobacteria
221201084	3.8e-65	blink		Burkholderia_multivorans_CGD2M	Bacteria-Proteobacteria
221213796	3.8e-65	blink		Burkholderia_multivorans_CGD1	Bacteria-Proteobacteria
221214406	3.8e-65	blink		Burkholderia_multivorans_CGD1	Bacteria-Proteobacteria
222109769	3.8e-65	blink		Acidovorax_ebreus_TPSY	Bacteria-Proteobacteria
134094383	4e-65	blink	17432936	Herminiimonas_arsenicoxydans	Bacteria-Proteobacteria
110349045	4.1e-65	blink		Rhizobium_leguminosarum_bv._trifolii	Bacteria-Proteobacteria
241204007	4.1e-65	blink		Rhizobium_leguminosarum_bv._trifolii_WSM1325	Bacteria-Proteobacteria
269127012	4.3e-65	blink		Thermomonospora_curvata_DSM_43183	Bacteria-Actinobacteria
153001416	4.5e-65	blink		Shewanella_baltica_OS185	Bacteria-Proteobacteria
134297308	4.6e-65	blink		Burkholderia_vietnamiensis_G4	Bacteria-Proteobacteria
227379325	4.7e-65	blink		Kribbella_flavida_DSM_17836	Bacteria-Actinobacteria
167580853	5.1e-65	blink		Burkholderia_thailandensis_TXDOH	Bacteria-Proteobacteria
167618954	5.1e-65	blink		Burkholderia_thailandensis_Bt4	Bacteria-Proteobacteria
83719152	5.1e-65	blink	16336651	Burkholderia_thailandensis_E264	Bacteria-Proteobacteria
170698775	5.5e-65	blink		Burkholderia_ambifaria_IOP40-10	Bacteria-Proteobacteria
254225683	5.5e-65	blink		Vibrio_cholerae_V51	Bacteria-Proteobacteria
161525765	6e-65	blink		Burkholderia_multivorans_ATCC_17616	Bacteria-Proteobacteria
84386936	6.7e-65	blink		Vibrio_splendidus_12B01	Bacteria-Proteobacteria
153839165	7.1e-65	blink		Vibrio_parahaemolyticus_AQ3810	Bacteria-Proteobacteria
91794014	7.2e-65	blink		Shewanella_denitrificans_OS217	Bacteria-Proteobacteria
148259628	8e-65	blink		Acidiphilium_cryptum_JF-5	Bacteria-Proteobacteria
260581701	9.4e-65	blink		Haemophilus_influenzae_NT127	Bacteria-Proteobacteria
73540418	9.7e-65	blink		Ralstonia_eutropha_JMP134	Bacteria-Proteobacteria
114563925	9.9e-65	blink		Shewanella_frigidimarina_NCIMB_400	Bacteria-Proteobacteria
117919827	1e-64	blink		Shewanella_sp._ANA-3	Bacteria-Proteobacteria
120612803	1.1e-64	blink		Acidovorax_citrulli_AAC00-1	Bacteria-Proteobacteria
150864748	1.1e-64	blink	17334359	Pichia_stipitis_CBS_6054	Eukaryota-Fungi
30248485	1.1e-64	blink	12700255	Nitrosomonas_europaea_ATCC_19718	Bacteria-Proteobacteria
171686508	1.2e-64	blink		Podospora_anserina_DSM_980	Eukaryota-Fungi
260591003	1.2e-64	blink		Prevotella_veroralis_F0319	Bacteria-Bacteroidetes
23013428	1.3e-64	blink		Magnetospirillum_magnetotacticum_MS-1	Bacteria-Proteobacteria
209696410	1.5e-64	blink		Aliivibrio_salmonicida_LFI1238	Bacteria-Proteobacteria
212710193	1.5e-64	blink		Providencia_alcalifaciens_DSM_30120	Bacteria-Proteobacteria
262163805	1.5e-64	blink		Vibrio_mimicus_VM223	Bacteria-Proteobacteria
66044181	1.5e-64	blink	16043691	Pseudomonas_syringae_pv._syringae_B728a	Bacteria-Proteobacteria
150376857	1.6e-64	blink		Sinorhizobium_medicae_WSM419	Bacteria-Proteobacteria
9957813	1.6e-64	blink	10974117	Salmonella_enterica	Bacteria-Proteobacteria
27753572	1.8e-64	blink	12617516	Streptomyces_sp._TP-A0274	Bacteria-Actinobacteria
			12619684
			16195595
145628207	1.9e-64	blink		Haemophilus_influenzae_22.1-21	Bacteria-Proteobacteria
161367405	1.9e-64	blink	18070976	Streptomyces_rishiriensis	Bacteria-Actinobacteria
239983208	1.9e-64	blink		Streptomyces_albus_J1074	Bacteria-Actinobacteria
24374701	1.9e-64	blink	14506846	Shewanella_oneidensis_MR-1	Bacteria-Proteobacteria
			12368813
83746223	2.1e-64	blink		Ralstonia_solanacearum_UW551	Bacteria-Proteobacteria
94311667	2.1e-64	blink		Cupriavidus_metallidurans_CH34	Bacteria-Proteobacteria
148976932	2.2e-64	blink		Vibrionales_bacterium_SWAT-3	Bacteria-Proteobacteria
217970541	2.2e-64	blink		Thauera_sp._MZ1T	Bacteria-Proteobacteria
23013800	2.5e-64	blink		Magnetospirillum_magnetotacticum_MS-1	Bacteria-Proteobacteria
167837613	2.6e-64	blink		Burkholderia_thailandensis_MSMB43	Bacteria-Proteobacteria
126175093	2.7e-64	blink		Shewanella_baltica_OS155	Bacteria-Proteobacteria
46133175	2.8e-64	blink		Haemophilus_influenzae_R2866	Bacteria-Proteobacteria
218894261	2.9e-64	blink		Pseudomonas_aeruginosa_LESB58	Bacteria-Proteobacteria
222087847	2.9e-64	blink		Agrobacterium_radiobacter_K84	Bacteria-Proteobacteria
90021776	2.9e-64	blink	18516288	Saccharophagus_degradans_2-40	Bacteria-Proteobacteria
16264650	3e-64	blink	11481431	Sinorhizobium_meliloti_1021	Bacteria-Proteobacteria
206561479	3.2e-64	blink		Burkholderia_cenocepacia_J2315	Bacteria-Proteobacteria
258596149	3.3e-64	blink		Desulfurivibrio_alkaliphilus_AHT2	Bacteria-Proteobacteria
88319781	3.3e-64	blink		Streptomyces_sp._SCC_2136	Bacteria-Actinobacteria
86147261	3.4e-64	blink		Vibrio_sp._MED222	Bacteria-Proteobacteria
221134345	3.5e-64	blink		Glaciecola_sp._HTCC2999	Bacteria-Proteobacteria
46129153	3.6e-64	blink		Haemophilus_influenzae_R2846	Bacteria-Proteobacteria
152986443	3.7e-64	blink		Pseudomonas_aeruginosa_PA7	Bacteria-Proteobacteria
15600354	3.7e-64	blink	15608211	Pseudomonas_aeruginosa_PAO1	Bacteria-Proteobacteria
			10984043
49086616	3.7e-64	blink		synthetic_construct	other sequences-artificial sequences.
107104262	3.9e-64	blink		Pseudomonas_aeruginosa_PACS2	Bacteria-Proteobacteria
124265821	3.9e-64	blink	17158667	Methylibium_petroleiphilum_PM1	Bacteria-Proteobacteria
171319434	4e-64	blink		Burkholderia_ambifaria_MEX-5	Bacteria-Proteobacteria
190349164	4.1e-64	blink		Pichia_guilliermondii_ATCC_6260	Eukaryota-Fungi
190891198	4.1e-64	blink		Rhizobium_etli_CIAT_652	Bacteria-Proteobacteria
42526949	4.5e-64	blink	15064399	Treponema_denticola_ATCC_35405	Bacteria-Spirochaetes
188581604	5.1e-64	blink		Methylobacterium_populi_BJ001	Bacteria-Proteobacteria
270280187	5.1e-64	blink		Pediococcus_acidilactici_7_4	Bacteria-Firmicutes
114321464	5.3e-64	blink		Alkalilimnicola_ehrlichii_MLHE-1	Bacteria-Proteobacteria
91776360	5.3e-64	blink	17416667	Methylobacillus_flagellatus_KT	Bacteria-Proteobacteria
251771901	5.4e-64	blink		Leptospirillum_ferrodiazotrophum	Bacteria-Nitrospirae
87303234	6.1e-64	blink		Synechococcus_sp._WH_5701	Bacteria-Cyanobacteria
260899556	6.2e-64	blink		Vibrio_parahaemolyticus_AQ4037	Bacteria-Proteobacteria
28896996	6.2e-64	blink	12620739	Vibrio_parahaemolyticus_RIMD_2210633	Bacteria-Proteobacteria
			10834969
6002934	7e-64	blink	10658661	Streptomyces_fradiae	Bacteria-Actinobacteria
148272190	7.2e-64	blink	18192381	Clavibacter_michiganensis_subsp._michiganensis_NCPPB_382	Bacteria-Actinobacteria
268592928	7.3e-64	blink		Providencia_rettgeri_DSM_1131	Bacteria-Proteobacteria
6478779	7.4e-64	blink	10639366	Streptomyces_globisporus	Bacteria-Actinobacteria
252118631	7.5e-64	blink		Prevotella_melaninogenica_ATCC_25845	Bacteria-Bacteroidetes
266631460	7.6e-64	blink		Streptomyces_lydicus	Bacteria-Actinobacteria
146412261	8.3e-64	blink		Pichia_guilliermondii_ATCC_6260	Eukaryota-Fungi
228912335	9.3e-64	blink		Bacillus_thuringiensis_IBL_200	Bacteria-Firmicutes
92118531	9.4e-64	blink		Nitrobacter_hamburgensis_X14	Bacteria-Proteobacteria
14601230	9.7e-64	blink	16455681	Aeropyrum_pernix_K1	Archaea-Crenarchaeota
			16769697
			10382966
50418499	1e-63	blink	15229592	Debaryomyces_hansenii_CBS767	Eukaryota-Fungi
149050199	1.1e-63	blink	15632090	Rattus_norvegicus	Eukaryota-Metazoa
167623417	1.1e-63	blink		Shewanella_halifaxensis_HAW-EB4	Bacteria-Proteobacteria
17545401	1.1e-63	blink	11823852	Ralstonia_solanacearum_GMI1000	Bacteria-Proteobacteria
260576535	1.1e-63	blink		Rhodobacter_sp._SW2	Bacteria-Proteobacteria
114769672	1.2e-63	blink		Rhodobacterales_bacterium_HTCC2255	Bacteria-Proteobacteria
158423457	1.2e-63	blink	17720818	Azorhizobium_caulinodans_ORS_571	Bacteria-Proteobacteria
267040	1.3e-63	blink	1661369	Streptomyces_griseus	Bacteria-Actinobacteria
38145976	1.3e-63	blink		Haemophilus_influenzae	Bacteria-Proteobacteria
115350805	1.4e-63	blink		Burkholderia_ambifaria_AMMD	Bacteria-Proteobacteria
254243958	1.4e-63	blink		Pseudomonas_aeruginosa_2192	Bacteria-Proteobacteria
209518630	1.6e-63	blink		Burkholderia_sp._H160	Bacteria-Proteobacteria
229845924	1.8e-63	blink		Haemophilus_influenzae_7P49H1	Bacteria-Proteobacteria
40644835	1.9e-63	blink		Streptomyces_griseus_subsp._griseus	Bacteria-Actinobacteria
74026487	1.9e-63	blink	16207901	Streptomyces_neyagawaensis	Bacteria-Actinobacteria
120431552	2e-63	blink		Actinomadura_hibisca	Bacteria-Actinobacteria
225199059	2e-63	blink		Desulfonatronospira_thiodismutans_ASO3-1	Bacteria-Proteobacteria
224812403	2.2e-63	blink		Streptomyces_diastatochromogenes	Bacteria-Actinobacteria
73537109	2.2e-63	blink	16793515	Streptomyces_antibioticus	Bacteria-Actinobacteria
254558141	2.3e-63	blink		Methylobacterium_extorquens_DM4	Bacteria-Proteobacteria
19909978	2.5e-63	blink		Streptomyces_violaceus	Bacteria-Actinobacteria
264678897	2.5e-63	blink		Comamonas_testosteroni_CNB-2	Bacteria-Proteobacteria
188583449	2.8e-63	blink		Methylobacterium_populi_BJ001	Bacteria-Proteobacteria
145594777	2.9e-63	blink		Salinispora_tropica_CNB-440	Bacteria-Actinobacteria
5902170	3.1e-63	blink		Streptomyces_antibioticus	Bacteria-Actinobacteria
84386900	3.4e-63	blink		Vibrio_splendidus_12B01	Bacteria-Proteobacteria
76666635	3.6e-63	blink	16199583	uncultured_sulfate-reducing_bacterium	Bacteria-environmental samples.
258596764	3.7e-63	blink		Desulfurivibrio_alkaliphilus_AHT2	Bacteria-Proteobacteria
86740374	3.7e-63	blink	17151343	Frankia_sp._CcI3	Bacteria-Actinobacteria
120555542	4.2e-63	blink		Marinobacter_aquaeolei_VT8	Bacteria-Proteobacteria
237737859	4.2e-63	blink		Fusobacterium_mortiferum_ATCC_9817	Bacteria-Fusobacteria
261345263	4.5e-63	blink		Providencia_rustigianii_DSM_4541	Bacteria-Proteobacteria
28198136	4.8e-63	blink	12533478	Xylella_fastidiosa_Temecula1	Bacteria-Proteobacteria
71898668	4.8e-63	blink		Xylella_fastidiosa_subsp._sandyi_Ann-1	Bacteria-Proteobacteria
256776328	5.1e-63	blink		Streptomyces_hygroscopicus_ATCC_53653	Bacteria-Actinobacteria
159037932	5.2e-63	blink		Salinispora_arenicola_CNS-205	Bacteria-Actinobacteria
15836860	5.9e-63	blink	10910347	Xylella_fastidiosa_9a5c	Bacteria-Proteobacteria
145594754	6e-63	blink		Salinispora_tropica_CNB-440	Bacteria-Actinobacteria
154174154	6e-63	blink		Campylobacter_curvus_525.92	Bacteria-Proteobacteria
8133009	6.1e-63	blink	11016846	Streptomyces_galilaeus	Bacteria-Actinobacteria
85859148	6.3e-63	blink	17442750	Syntrophus_aciditrophicus_SB	Bacteria-Proteobacteria
264680364	6.4e-63	blink		Comamonas_testosteroni_CNB-2	Bacteria-Proteobacteria
257462296	6.6e-63	blink		Fusobacterium_sp._D12	Bacteria-Fusobacteria
221065024	7.1e-63	blink		Comamonas_testosteroni_KF-1	Bacteria-Proteobacteria
257784808	7.5e-63	blink		Atopobium_parvulum_DSM_20469	Bacteria-Actinobacteria
118616617	8.7e-63	blink	17210928	Mycobacterium_ulcerans_Agy99	Bacteria-Actinobacteria
154253744	8.8e-63	blink	17557839	Parvibaculum_lavamentivorans_DS-1	Bacteria-Proteobacteria
			16075201
			15388700
			15240283
			14962144
			12571015
			10788359
32472000	8.8e-63	blink	12835416	Rhodopirellula_baltica_SH_1	Bacteria-Planctomycetes
209964145	8.9e-63	blink		Rhodospirillum_centenum_SW	Bacteria-Proteobacteria
86357152	9.4e-63	blink	16505379	Rhizobium_etli_CFN_42	Bacteria-Proteobacteria
149913027	9.8e-63	blink		Roseobacter_sp._AzwK-3b	Bacteria-Proteobacteria
6018308	9.8e-63	blink	9349712	Streptomyces_nogalater	Bacteria-Actinobacteria
			10639368
167933028	1.2e-62	blink	17620602	candidate_division_TM7_single-cell_isolate_TM7b	Bacteria-candidate division TM7.
260652221	1.2e-62	blink		Streptomyces_scabiei_87.22	Bacteria-Actinobacteria
763511	1.3e-62	blink	7476861	Streptomyces_violaceoruber	Bacteria-Actinobacteria
189092398	1.4e-62	blink		Escherichia_coli	Bacteria-Proteobacteria
217426237	1.4e-62	blink		Escherichia_coli	Bacteria-Proteobacteria
7329195	1.4e-62	blink		Streptomyces_antibioticus	Bacteria-Actinobacteria
113868864	1.7e-62	blink	16964242	Ralstonia_eutropha_H16	Bacteria-Proteobacteria
110333709	2e-62	blink	17342257	Streptomyces_mycarofaciens	Bacteria-Actinobacteria
240140507	2.2e-62	blink		Methylobacterium_extorquens_AM1	Bacteria-Proteobacteria
256759452	2.8e-62	blink		Thiomonas_intermedia_K12	Bacteria-Proteobacteria
117164954	2.9e-62	blink	17074905	Streptomyces_ambofaciens_ATCC_23877	Bacteria-Actinobacteria
			16956972
187734722	2.9e-62	blink		Akkermansia_muciniphila_ATCC_BAA-835	Bacteria-Verrucomicrobia
92116637	3.2e-62	blink		Nitrobacter_hamburgensis_X14	Bacteria-Proteobacteria
170729448	3.4e-62	blink		Xylella_fastidiosa_M12	Bacteria-Proteobacteria
71276347	3.4e-62	blink		Xylella_fastidiosa_Dixon	Bacteria-Proteobacteria
256371533	4.4e-62	blink		Acidimicrobium_ferrooxidans_DSM_10331	Bacteria-Actinobacteria
68146481	4.5e-62	blink	15911378	Streptomyces_chartreusis	Bacteria-Actinobacteria
146343782	4.9e-62	blink	17540897	Bradyrhizobium_sp._ORS278	Bacteria-Proteobacteria
217978848	4.9e-62	blink		Methylocella_silvestris_BL2	Bacteria-Proteobacteria
158521027	5.6e-62	blink		Desulfococcus_oleovorans_Hxd3	Bacteria-Proteobacteria
89889754	5.7e-62	blink		Flavobacteria_bacterium_BBFL7	Bacteria-Bacteroidetes
149925745	5.9e-62	blink		Limnobacter_sp._MED105	Bacteria-Proteobacteria
215413378	6.4e-62	blink		Mycobacterium_tuberculosis_94_M4241A	Bacteria-Actinobacteria
15610600	7.4e-62	blink	12368430	Mycobacterium_tuberculosis_H37Rv	Bacteria-Actinobacteria
			9634230
224826611	7.5e-62	blink		Lutiella_nitroferrum_2002	Bacteria-Proteobacteria
167957267	7.6e-62	blink	17620602	candidate_division_TM7_single-cell_isolate_TM7c	Bacteria-candidate division TM7.
16519748	9.4e-62	blink	9163424	Rhizobium_sp._NGR234	Bacteria-Proteobacteria
254561588	9.6e-62	blink		Methylobacterium_extorquens_DM4	Bacteria-Proteobacteria
218681702	1e-61	blink		Rhizobium_etli_CIAT_894	Bacteria-Proteobacteria
229851031	1.4e-61	blink		Streptosporangium_roseum_DSM_43021	Bacteria-Actinobacteria
16127859	1.5e-61	blink	17360486	Caulobacter_crescentus_CB15	Bacteria-Proteobacteria
			16829582
			11259647
90425660	2e-61	blink		Rhodopseudomonas_palustris_BisB18	Bacteria-Proteobacteria
183600264	2.2e-61	blink		Providencia_stuartii_ATCC_25827	Bacteria-Proteobacteria
75674742	2.2e-61	blink	16517654	Nitrobacter_winogradskyi_Nb-255	Bacteria-Proteobacteria
159232400	2.8e-61	blink	18048924	Streptomyces_ambofaciens	Bacteria-Actinobacteria
94264211	3.1e-61	blink		delta_proteobacterium_MLMS-1	Bacteria-Proteobacteria
227832079	3.7e-61	blink		Corynebacterium_aurimucosum_ATCC_700975	Bacteria-Actinobacteria
158313931	3.9e-61	blink		Frankia_sp._EAN1pec	Bacteria-Actinobacteria
262276762	4.1e-61	blink		alpha_proteobacterium_HIMB114	Bacteria-Proteobacteria
111223942	4.5e-61	blink	17151343	Frankia_alni_ACN14a	Bacteria-Actinobacteria
163851816	5.3e-61	blink		Methylobacterium_extorquens_PA1	Bacteria-Proteobacteria
229537475	6.7e-61	blink		Planctomyces_limnophilus_DSM_3776	Bacteria-Planctomycetes
109898449	7.6e-61	blink		Pseudoalteromonas_atlantica_T6c	Bacteria-Proteobacteria
218530622	7.7e-61	blink		Methylobacterium_chloromethanicum_CM4	Bacteria-Proteobacteria
222873087	7.7e-61	blink		Populus_trichocarpa	Eukaryota-Viridiplantae
240138980	7.7e-61	blink		Methylobacterium_extorquens_AM1	Bacteria-Proteobacteria
227505631	8.7e-61	blink		Corynebacterium_striatum_ATCC_6940	Bacteria-Actinobacteria
225164004	1.4e-60	blink		Opitutaceae_bacterium_TAV2	Bacteria-Verrucomicrobia
254375798	1.4e-60	blink		Streptomyces_sp._SPB74	Bacteria-Actinobacteria
256680781	1.4e-60	blink		Streptomyces_sp._SPB78	Bacteria-Actinobacteria
225575213	1.8e-60	blink		Blautia_hydrogenotrophica_DSM_10507	Bacteria-Firmicutes
123965387	1.9e-60	blink		Prochlorococcus_marinus_str._MIT_9515	Bacteria-Cyanobacteria
260774439	2.4e-60	blink		Vibrio_metschnikovii_CIP_69.14	Bacteria-Proteobacteria
170748797	2.5e-60	blink		Methylobacterium_radiotolerans_JCM_2831	Bacteria-Proteobacteria
257791791	2.6e-60	blink		Eggerthella_lenta_DSM_2243	Bacteria-Actinobacteria
163859121	2.9e-60	blink		Bordetella_petrii_DSM_12804	Bacteria-Proteobacteria
260584908	2.9e-60	blink		Granulicatella_elegans_ATCC_700633	Bacteria-Firmicutes
262186158	2.9e-60	blink		Aeromicrobium_marinum_DSM_15272	Bacteria-Actinobacteria
254780920	4.7e-60	blink		Candidatus_Liberibacter_asiaticus_str._psy62	Bacteria-Proteobacteria
2326950	5.7e-60	blink		Mycobacterium_tuberculosis	Bacteria-Actinobacteria
266626764	5.8e-60	blink		Caulobacter_segnis_ATCC_21756	Bacteria-Proteobacteria
257465950	5.9e-60	blink		Fusobacterium_gonidiaformans_ATCC_25563	Bacteria-Fusobacteria
145225583	6.2e-60	blink		Mycobacterium_gilvum_PYR-GCK	Bacteria-Actinobacteria
238063662	6.3e-60	blink		Micromonospora_sp._ATCC_39149	Bacteria-Actinobacteria
160896722	7e-60	blink	15240283	Delftia_acidovorans_SPH-1	Bacteria-Proteobacteria
119962227	7.7e-60	blink	17194220	Arthrobacter_aurescens_TC1	Bacteria-Actinobacteria
145294462	9.7e-60	blink	17379713	Corynebacterium_glutamicum_R	Bacteria-Actinobacteria
113867833	1.1e-59	blink	16964242	Ralstonia_eutropha_H16	Bacteria-Proteobacteria
170590272	1.2e-59	blink	17885136	Brugia_malayi	Eukaryota-Metazoa
19551583	1.2e-59	blink	12743753	Corynebacterium_glutamicum_ATCC_13032	Bacteria-Actinobacteria
206601948	1.2e-59	blink	14961025	Leptospirillum_sp._Group_II_'5-way_CG'	Bacteria-Nitrospirae
			18651792
21323099	1.2e-59	blink		Corynebacterium_glutamicum_ATCC_13032	Bacteria-Actinobacteria
124515992	1.5e-59	blink	17344860	Leptospirillum_rubarum	Bacteria-Nitrospirae
229815503	1.5e-59	blink		Collinsella_intestinalis_DSM_13280	Bacteria-Actinobacteria
254446690	1.9e-59	blink		Verrucomicrobiae_bacterium_DG1235	Bacteria-Verrucomicrobia
260949070	2e-59	blink		Clavispora_lusitaniae_ATCC_42720	Eukaryota-Fungi
38232978	2.3e-59	blink	14602910	Corynebacterium_diphtheriae_NCTC_13129	Bacteria-Actinobacteria
116671225	2.6e-59	blink		Arthrobacter_sp._FB24	Bacteria-Actinobacteria
108798039	3.1e-59	blink		Mycobacterium_sp._MCS	Bacteria-Actinobacteria
85713614	3.2e-59	blink		Nitrobacter_sp._Nb-311A	Bacteria-Proteobacteria
126433700	3.7e-59	blink		Mycobacterium_sp._JLS	Bacteria-Actinobacteria
241895949	4e-59	blink		Weissella_paramesenteroides_ATCC_33313	Bacteria-Firmicutes
145223883	5.1e-59	blink		Mycobacterium_gilvum_PYR-GCK	Bacteria-Actinobacteria
15077469	5.1e-59	blink	11410376	Streptomyces_viridochromogenes	Bacteria-Actinobacteria
			15489167
201067859	5.1e-59	blink		Campylobacter_jejuni_subsp._jejuni_BH-01-0142	Bacteria-Proteobacteria
227490124	5.1e-59	blink		Corynebacterium_pseudogenitalium_ATCC_33035	Bacteria-Actinobacteria
221194432	5.5e-59	blink		Atopobium_rimae_ATCC_49626	Bacteria-Actinobacteria
225020237	8.2e-59	blink		Corynebacterium_matruchotii_ATCC_33806	Bacteria-Actinobacteria
33862388	8.9e-59	blink	12917642	Prochlorococcus_marinus_str._MIT_9313	Bacteria-Cyanobacteria
41410323	9.7e-59	blink	16116077	Mycobacterium_avium_subsp._paratuberculosis_K-10	Bacteria-Actinobacteria
119961190	1.1e-58	blink	17194220	Arthrobacter_aurescens_TC1	Bacteria-Actinobacteria
125381143	1.1e-58	blink		Campylobacter_jejuni	Bacteria-Proteobacteria
157413786	1.1e-58	blink		Prochlorococcus_marinus_str._MIT_9215	Bacteria-Cyanobacteria
262066739	1.1e-58	blink		Fusobacterium_periodonticum_ATCC_33693	Bacteria-Fusobacteria
262200608	1.4e-58	blink		Gordonia_bronchialis_DSM_43247	Bacteria-Actinobacteria
254393379	1.7e-58	blink		Streptomyces_clavuligerus_ATCC_27064	Bacteria-Actinobacteria
210633569	1.8e-58	blink		Collinsella_stercoris_DSM_13279	Bacteria-Actinobacteria
170290459	2.1e-58	blink	18535141	Candidatus_Korarchaeum_cryptofilum_OPF8	Archaea-Korarchaeota
154509517	2.2e-58	blink		Actinomyces_odontolyticus_ATCC_17982	Bacteria-Actinobacteria
187920921	2.3e-58	blink		Burkholderia_phytofirmans_PsJN	Bacteria-Proteobacteria
120402376	2.5e-58	blink		Mycobacterium_vanbaalenii_PYR-1	Bacteria-Actinobacteria
241889294	2.6e-58	blink		Gemella_haemolysans_ATCC_10379	Bacteria-Firmicutes
229549529	2.7e-58	blink		Enterococcus_faecalis_ATCC_29200	Bacteria-Firmicutes
252125053	2.7e-58	blink		Corynebacterium_matruchotii_ATCC_14266	Bacteria-Actinobacteria
257082115	2.7e-58	blink		Enterococcus_faecalis_E1Sol	Bacteria-Firmicutes
257087324	2.7e-58	blink		Enterococcus_faecalis_D6	Bacteria-Firmicutes
29376700	2.7e-58	blink	12663927	Enterococcus_faecalis_V583	Bacteria-Firmicutes
257867754	3.8e-58	blink		Enterococcus_casseliflavus_EC30	Bacteria-Firmicutes
157415397	4.3e-58	blink	17873037	Campylobacter_jejuni_subsp._jejuni_81116	Bacteria-Proteobacteria
210633779	5.8e-58	blink		Collinsella_stercoris_DSM_13279	Bacteria-Actinobacteria
225350725	5.8e-58	blink		Brachyspira_hyodysenteriae_WA1	Bacteria-Spirochaetes
254819211	6.3e-58	blink		Mycobacterium_intracellulare_ATCC_13950	Bacteria-Actinobacteria
225352533	8.5e-58	blink		Bifidobacterium_pseudocatenulatum_DSM_20438	Bacteria-Actinobacteria
196253094	9.1e-58	blink		Clostridium_thermocellum_JW20	Bacteria-Firmicutes
144901295	9.4e-58	blink	17449609	Magnetospirillum_gryphiswaldense_MSR-1	Bacteria-Proteobacteria
228994850	9.4e-58	blink		Bacillus_pseudomycoides_DSM_12442	Bacteria-Firmicutes
220913156	1.3e-57	blink		Arthrobacter_chlorophenolicus_A6	Bacteria-Actinobacteria
23465806	1.3e-57	blink	12381787	Bifidobacterium_longum_NCC2705	Bacteria-Actinobacteria
213693237	1.4e-57	blink		Bifidobacterium_longum_subsp._infantis_ATCC_15697	Bacteria-Actinobacteria
224284000	1.4e-57	blink		Bifidobacterium_bifidum_NCIMB_41171	Bacteria-Actinobacteria
257893559	1.4e-57	blink		Enterococcus_faecium_1,231,408	Bacteria-Firmicutes
255324211	1.5e-57	blink		Corynebacterium_tuberculostearicum_SK141	Bacteria-Actinobacteria
148241183	1.6e-57	blink		Synechococcus_sp._RCC307	Bacteria-Cyanobacteria
255327300	1.6e-57	blink		Rothia_mucilaginosa_ATCC_25296	Bacteria-Actinobacteria
258561503	1.6e-57	blink		Corynebacterium_genitalium_ATCC_33030	Bacteria-Actinobacteria
227550497	1.8e-57	blink		Enterococcus_faecium_TX1330	Bacteria-Firmicutes
257880164	1.8e-57	blink		Enterococcus_faecium_1,230,933	Bacteria-Firmicutes
183602163	2e-57	blink		Bifidobacterium_animalis_subsp._lactis_HN019	Bacteria-Actinobacteria
219683073	2e-57	blink		Bifidobacterium_animalis_subsp._lactis_AD011	Bacteria-Actinobacteria
224283995	2e-57	blink		Bifidobacterium_bifidum_NCIMB_41171	Bacteria-Actinobacteria
212715413	2.2e-57	blink		Bifidobacterium_catenulatum_DSM_16992	Bacteria-Actinobacteria
15828065	2.5e-57	blink	11234002	Mycobacterium_leprae_TN	Bacteria-Actinobacteria
4539118	2.5e-57	blink	8446027	Mycobacterium_leprae	Bacteria-Actinobacteria
41033611	2.6e-57	blink	15028704	Thermoproteus_tenax	Archaea-Crenarchaeota
16224029	2.7e-57	blink	12115055	Streptomyces_antibioticus	Bacteria-Actinobacteria
119775377	2.8e-57	blink		Shewanella_amazonensis_SB2B	Bacteria-Proteobacteria
119026525	3.3e-57	blink		Bifidobacterium_adolescentis_ATCC_15703	Bacteria-Actinobacteria
13650068	3.7e-57	blink	14987774	Azospirillum_brasilense	Bacteria-Proteobacteria
125973601	5.9e-57	blink		Clostridium_thermocellum_ATCC_27405	Bacteria-Firmicutes
227502494	6.9e-57	blink		Corynebacterium_accolens_ATCC_49725	Bacteria-Actinobacteria
228000171	9e-57	blink		Brachyspira_murdochii_DSM_12563	Bacteria-Spirochaetes
218960618	1e-56	blink		Candidatus_Cloacamonas_acidaminovorans	Bacteria-candidate division WWE1
169630859	1.1e-56	blink		Mycobacterium_abscessus_ATCC_19977	Bacteria-Actinobacteria
239620935	1.1e-56	blink		Bifidobacterium_longum_subsp._infantis_CCUG_52486	Bacteria-Actinobacteria
3608396	1.2e-56	blink	9712783	Enterococcus_faecalis_OG1RF	Bacteria-Firmicutes
227507732	1.4e-56	blink		Gardnerella_vaginalis_ATCC_14019	Bacteria-Actinobacteria
237743339	1.4e-56	blink		Fusobacterium_sp._7_1	Bacteria-Fusobacteria
116618516	1.7e-56	blink	17030793	Leuconostoc_mesenteroides_subsp._mesenteroides_ATCC_8293	Bacteria-Firmicutes
227549715	1.8e-56	blink		Corynebacterium_lipophiloflavum_DSM_44291	Bacteria-Actinobacteria
42523349	1.8e-56	blink	14752164	Bdellovibrio_bacteriovorus_HD100	Bacteria-Proteobacteria
159897768	2.1e-56	blink		Herpetosiphon_aurantiacus_ATCC_23779	Bacteria-Chloroflexi
237739586	2.1e-56	blink		Fusobacterium_sp._2_1_31	Bacteria-Fusobacteria
256028450	2.1e-56	blink		Fusobacterium_sp._D11	Bacteria-Fusobacteria
269794222	2.2e-56	blink		Sanguibacter_keddieii_DSM_10542	Bacteria-Actinobacteria
223954222	2.7e-56	blink		Nonomuraea_longicatena	Bacteria-Actinobacteria
256028457	2.8e-56	blink		Fusobacterium_sp._D11	Bacteria-Fusobacteria
257077380	3e-56	blink		Ferroplasma_acidarmanus_fer1	Archaea-Euryarchaeota
256846090	3.1e-56	blink		Fusobacterium_sp._3_1_36A2	Bacteria-Fusobacteria
13541733	3.6e-56	blink	11121031	Thermoplasma_volcanium_GSS1	Archaea-Euryarchaeota
171740945	4.2e-56	blink		Bifidobacterium_dentium_ATCC_27678	Bacteria-Actinobacteria
241761598	4.8e-56	blink		Zymomonas_mobilis_subsp._mobilis_ATCC_10988	Bacteria-Proteobacteria
171184952	5.5e-56	blink		Thermoproteus_neutrophilus_V24Sta	Archaea-Crenarchaeota
257357704	5.7e-56	blink		Streptomyces_griseus	Bacteria-Actinobacteria
154488171	5.9e-56	blink		Bifidobacterium_adolescentis_L2-32	Bacteria-Actinobacteria
226225995	6.1e-56	blink		Gemmatimonas_aurantiaca_T-27	Bacteria-Gemmatimonadetes
237742696	6.3e-56	blink		Fusobacterium_sp._4_1_13	Bacteria-Fusobacteria
111021081	6.5e-56	blink	17030794	Rhodococcus_jostii_RHA1	Bacteria-Actinobacteria
72383074	7.3e-56	blink		Prochlorococcus_marinus_str._NATL2A	Bacteria-Cyanobacteria
170017545	7.5e-56	blink	18281406	Leuconostoc_citreum_KM20	Bacteria-Firmicutes
25026900	7.9e-56	blink	12840036	Corynebacterium_efficiens_YS-314	Bacteria-Actinobacteria
259506037	7.9e-56	blink		Corynebacterium_efficiens_YS-314	Bacteria-Actinobacteria
269957347	8.4e-56	blink		Xylanimonas_cellulosilytica_DSM_15894	Bacteria-Actinobacteria
227431062	9.8e-56	blink		Leuconostoc_mesenteroides_subsp._cremoris_ATCC_19254	Bacteria-Firmicutes
209545108	1.1e-55	blink		Gluconacetobacter_diazotrophicus_PAl_5	Bacteria-Proteobacteria
229816868	1.1e-55	blink		Bifidobacterium_angulatum_DSM_20098	Bacteria-Actinobacteria
226363371	1.6e-55	blink		Rhodococcus_opacus_B4	Bacteria-Actinobacteria
261337633	2.3e-55	blink		Bifidobacterium_gallicum_DSM_20093	Bacteria-Actinobacteria
118467903	2.5e-55	blink		Mycobacterium_smegmatis_str._MC2_155	Bacteria-Actinobacteria
125625378	2.5e-55	blink		Nocardia_brasiliensis	Bacteria-Actinobacteria
258540229	2.5e-55	blink		Lactobacillus_rhamnosus_Lc_705	Bacteria-Firmicutes
56684496	2.5e-55	blink	15941992	Lactobacillus_rhamnosus	Bacteria-Firmicutes
56684516	2.5e-55	blink	15941992	Lactobacillus_rhamnosus	Bacteria-Firmicutes
225352523	2.7e-55	blink		Bifidobacterium_pseudocatenulatum_DSM_20438	Bacteria-Actinobacteria
258508992	3.7e-55	blink		Lactobacillus_rhamnosus_GG	Bacteria-Firmicutes
104783689	3.9e-55	blink	16699499	Pseudomonas_entomophila_L48	Bacteria-Proteobacteria
48477382	5e-55	blink	15184674	Picrophilus_torridus_DSM_9790	Archaea-Euryarchaeota
262037152	6.2e-55	blink		Leptotrichia_goodfellowii_F0264	Bacteria-Fusobacteria
227546957	6.7e-55	blink		Bifidobacterium_longum_subsp._infantis_ATCC_55813	Bacteria-Actinobacteria
89001374	6.9e-55	blink		Nonomuraea_longicatena	Bacteria-Actinobacteria
222831832	7.7e-55	blink		Populus_trichocarpa	Eukaryota-Viridiplantae
254462677	7.9e-55	blink		Rhodobacterales_bacterium_HTCC2083	Bacteria-Proteobacteria
227493303	9.9e-55	blink		Mobiluncus_curtisii_ATCC_43063	Bacteria-Actinobacteria
139439924	1e-54	blink		Collinsella_aerofaciens_ATCC_25986	Bacteria-Actinobacteria
219871176	1e-54	blink		Haemophilus_parasuis_SH0165	Bacteria-Proteobacteria
227422864	1e-54	blink		Denitrovibrio_acetiphilus_DSM_12809	Bacteria-Deferribacteres
226726336	1.1e-54	blink		Herbaspirillum_seropedicae	Bacteria-Proteobacteria
238750660	1.1e-54	blink		Yersinia_rohdei_ATCC_43380	Bacteria-Proteobacteria
238755770	1.5e-54	blink		Yersinia_ruckeri_ATCC_29473	Bacteria-Proteobacteria
15922289	1.8e-54	blink	11572479	Sulfolobus_tokodaii_str._7	Archaea-Crenarchaeota
23464836	2.1e-54	blink	12381787	Bifidobacterium_longum_NCC2705	Bacteria-Actinobacteria
254303438	2.1e-54	blink		Fusobacterium_nucleatum_subsp._polymorphum_ATCC_10953	Bacteria-Fusobacteria
116074422	2.3e-54	blink		Synechococcus_sp._RS9916	Bacteria-Cyanobacteria
238784750	2.3e-54	blink		Yersinia_bercovieri_ATCC_43970	Bacteria-Proteobacteria
254523027	2.7e-54	blink		Stenotrophomonas_sp._SKA14	Bacteria-Proteobacteria
268680838	2.9e-54	blink		Sulfurospirillum_deleyianum_DSM_6946	Bacteria-Proteobacteria
226303739	3e-54	blink		Rhodococcus_erythropolis_PR4	Bacteria-Actinobacteria
146280481	3.3e-54	blink	18495935	Pseudomonas_stutzeri_A1501	Bacteria-Proteobacteria
119026513	3.5e-54	blink		Bifidobacterium_adolescentis_ATCC_15703	Bacteria-Actinobacteria
238794279	3.9e-54	blink		Yersinia_intermedia_ATCC_29909	Bacteria-Proteobacteria
227826953	4.2e-54	blink		Sulfolobus_islandicus_M.14.25	Archaea-Crenarchaeota
229582798	4.2e-54	blink		Sulfolobus_islandicus_Y.N.15.51	Archaea-Crenarchaeota
238619096	4.2e-54	blink		Sulfolobus_islandicus_M.16.4	Archaea-Crenarchaeota
50551569	4.2e-54	blink	15229592	Yarrowia_lipolytica_CLIB122	Eukaryota-Fungi
54022174	6.4e-54	blink	15466710	Nocardia_farcinica_IFM_10152	Bacteria-Actinobacteria
258509033	6.5e-54	blink		Lactobacillus_rhamnosus_GG	Bacteria-Firmicutes
227829949	6.7e-54	blink		Sulfolobus_islandicus_L.S.2.15	Archaea-Crenarchaeota
124025564	7.9e-54	blink		Prochlorococcus_marinus_str._NATL1A	Bacteria-Cyanobacteria
229241682	8.7e-54	blink		Cellulomonas_flavigena_DSM_20109	Bacteria-Actinobacteria
19704988	8.8e-54	blink	11889109	Fusobacterium_nucleatum_subsp._nucleatum_ATCC_25586	Bacteria-Fusobacteria
78213551	9.2e-54	blink		Synechococcus_sp._CC9605	Bacteria-Cyanobacteria
260890571	1e-53	blink		Leptotrichia_hofstadii_F0254	Bacteria-Fusobacteria
269219080	1.1e-53	blink		Actinomyces_sp._oral_taxon_848_str._F0332	Bacteria-Actinobacteria
227534052	1.2e-53	blink		Lactobacillus_paracasei_subsp._paracasei_ATCC_25302	Bacteria-Firmicutes
227497956	1.5e-53	blink		Actinomyces_urogenitalis_DSM_15434	Bacteria-Actinobacteria
254431537	1.5e-53	blink		Cyanobium_sp._PCC_7001	Bacteria-Cyanobacteria
184154574	1.7e-53	blink	18487258	Lactobacillus_fermentum_IFO_3956	Bacteria-Firmicutes
125623086	2e-53	blink	17307855	Lactococcus_lactis_subsp._cremoris_MG1363	Bacteria-Firmicutes
229492624	2.2e-53	blink		Rhodococcus_erythropolis_SK121	Bacteria-Actinobacteria
116511028	2.5e-53	blink	17030793	Lactococcus_lactis_subsp._cremoris_SK11	Bacteria-Firmicutes
257067485	2.5e-53	blink		Brachybacterium_faecium_DSM_4810	Bacteria-Actinobacteria
15672180	2.7e-53	blink	11337471	Lactococcus_lactis_subsp._lactis_Il1403	Bacteria-Firmicutes
227891400	2.7e-53	blink		Lactobacillus_salivarius_ATCC_11741	Bacteria-Firmicutes
10800781	2.9e-53	blink		Gluconacetobacter_xylinus	Bacteria-Proteobacteria
238798900	2.9e-53	blink		Yersinia_mollaretii_ATCC_43969	Bacteria-Proteobacteria
84498710	2.9e-53	blink		Janibacter_sp._HTCC2649	Bacteria-Actinobacteria
154488288	3e-53	blink		Bifidobacterium_adolescentis_L2-32	Bacteria-Actinobacteria
81429104	3.3e-53	blink	16273110	Lactobacillus_sakei_subsp._sakei_23K	Bacteria-Firmicutes
90962541	3.3e-53	blink	16617113	Lactobacillus_salivarius_UCC118	Bacteria-Firmicutes
213964772	3.6e-53	blink		Corynebacterium_amycolatum_SK46	Bacteria-Actinobacteria
254455841	3.8e-53	blink		Candidatus_Pelagibacter_sp._HTCC7211	Bacteria-Proteobacteria
19113649	4.5e-53	blink	11859360	Schizosaccharomyces_pombe	Eukaryota-Fungi
229819685	5.2e-53	blink		Beutenbergia_cavernae_DSM_12333	Bacteria-Actinobacteria
227487173	9.5e-53	blink		Corynebacterium_glucuronolyticum_ATCC_51867	Bacteria-Actinobacteria
240167775	1e-52	blink		Mycobacterium_kansasii_ATCC_12478	Bacteria-Actinobacteria
260436557	1e-52	blink		Synechococcus_sp._WH_8109	Bacteria-Cyanobacteria
58039515	1.5e-52	blink	15665824	Gluconobacter_oxydans_621H	Bacteria-Proteobacteria
239629916	1.6e-52	blink		Lactobacillus_paracasei_subsp._paracasei_8700:2	Bacteria-Firmicutes
189440430	1.8e-52	blink	18505588	Bifidobacterium_longum_DJO10A	Bacteria-Actinobacteria
			16391088
227895837	1.8e-52	blink		Lactobacillus_plantarum_subsp._plantarum_ATCC_14917	Bacteria-Firmicutes
28377963	2.1e-52	blink	12566566	Lactobacillus_plantarum_WCFS1	Bacteria-Firmicutes
169783656	2.2e-52	blink	16372010	Aspergillus_oryzae_RIB40	Eukaryota-Fungi
238493487	2.9e-52	blink		Aspergillus_flavus_NRRL3357	Eukaryota-Fungi
228469686	3.3e-52	blink		Porphyromonas_uenonis_60-3	Bacteria-Bacteroidetes
33865180	3.8e-52	blink	12917641	Synechococcus_sp._WH_8102	Bacteria-Cyanobacteria
227526330	4.4e-52	blink		Lactobacillus_jensenii_JV-V16	Bacteria-Firmicutes
15897730	4.9e-52	blink	11427726	Sulfolobus_solfataricus_P2	Archaea-Crenarchaeota
258542880	5.4e-52	blink		Acetobacter_pasteurianus_IFO_3283-01	Bacteria-Proteobacteria
206890353	5.5e-52	blink		Thermodesulfovibrio_yellowstonii_DSM_11347	Bacteria-Nitrospirae
258543634	6.1e-52	blink		Acetobacter_pasteurianus_IFO_3283-01	Bacteria-Proteobacteria
70607433	6.1e-52	blink	15995215	Sulfolobus_acidocaldarius_DSM_639	Archaea-Crenarchaeota
116495476	6.5e-52	blink	17030793	Lactobacillus_casei_ATCC_334	Bacteria-Firmicutes
171779672	7.1e-52	blink		Streptococcus_infantarius_subsp._infantarius_ATCC_BAA-102	Bacteria-Firmicutes
238759808	8.7e-52	blink		Yersinia_aldovae_ATCC_35236	Bacteria-Proteobacteria
68642488	1.1e-51	blink	16532061	Streptococcus_pneumoniae	Bacteria-Firmicutes
146304598	1.5e-51	blink	18083856	Metallosphaera_sedula_DSM_5348	Archaea-Crenarchaeota
254556201	1.7e-51	blink		Lactobacillus_plantarum_JDM1	Bacteria-Firmicutes
88808164	1.8e-51	blink		Synechococcus_sp._WH_7805	Bacteria-Cyanobacteria
13377464	2.4e-51	blink	11179285	Streptococcus_pneumoniae	Bacteria-Firmicutes
148238443	2.4e-51	blink		Synechococcus_sp._WH_7803	Bacteria-Cyanobacteria
2804691	2.5e-51	blink	9466257	Streptococcus_pneumoniae	Bacteria-Firmicutes
1881546	2.9e-51	blink		Streptococcus_pneumoniae	Bacteria-Firmicutes
68644531	3.1e-51	blink	16532061	Streptococcus_pneumoniae	Bacteria-Firmicutes
48474181	3.2e-51	blink	16164562	Streptococcus_mitis	Bacteria-Firmicutes
227875199	3.6e-51	blink		Mobiluncus_mulieris_ATCC_35243	Bacteria-Actinobacteria
227978069	4.5e-51	blink		Tsukamurella_paurometabola_DSM_20162	Bacteria-Actinobacteria
68644634	5.9e-51	blink	16532061	Streptococcus_pneumoniae	Bacteria-Firmicutes
262282421	6.2e-51	blink		Streptococcus_sp._2_1_36FAA	Bacteria-Firmicutes
13377432	6.3e-51	blink	11179285	Streptococcus_pneumoniae	Bacteria-Firmicutes
148988117	6.3e-51	blink		Streptococcus_pneumoniae_SP6-BS73	Bacteria-Firmicutes
15902366	6.3e-51	blink	11544234	Streptococcus_pneumoniae_R6	Bacteria-Firmicutes
225860394	6.3e-51	blink		Streptococcus_pneumoniae_Taiwan19F-14	Bacteria-Firmicutes
3907612	6.3e-51	blink	10348877	Streptococcus_pneumoniae	Bacteria-Firmicutes
			10464207
55821249	7.7e-51	blink	15543133	Streptococcus_thermophilus_LMG_18311	Bacteria-Firmicutes
261338605	8.1e-51	blink		Bifidobacterium_gallicum_DSM_20093	Bacteria-Actinobacteria
77407805	8.7e-51	blink	16172379	Streptococcus_agalactiae_COH1	Bacteria-Firmicutes
22537356	9.2e-51	blink	12200547	Streptococcus_agalactiae_2603V/R	Bacteria-Firmicutes
125718223	1e-50	blink	17277061	Streptococcus_sanguinis_SK36	Bacteria-Firmicutes
251782675	1.1e-50	blink		Streptococcus_dysgalactiae_subsp._equisimilis_GGS_124	Bacteria-Firmicutes
157151431	1.2e-50	blink	17720781	Streptococcus_gordonii_str._Challis_substr._CH1	Bacteria-Firmicutes
28849789	1.2e-50	blink	12949094	Streptococcus_gordonii	Bacteria-Firmicutes
121310081	1.3e-50	blink	18303023	Streptococcus_oralis	Bacteria-Firmicutes
191638939	1.5e-50	blink		Lactobacillus_casei_BL23	Bacteria-Firmicutes
191638980	1.5e-50	blink		Lactobacillus_casei_BL23	Bacteria-Firmicutes
257126939	1.5e-50	blink		Leptotrichia_buccalis_C-1013-b	Bacteria-Fusobacteria
24379855	1.6e-50	blink	12397186	Streptococcus_mutans_UA159	Bacteria-Firmicutes
71903381	1.8e-50	blink	16088825	Streptococcus_pyogenes_MGAS6180	Bacteria-Firmicutes
48474159	2.4e-50	blink	16707704	Streptococcus_oralis	Bacteria-Firmicutes
68643514	2.5e-50	blink	16532061	Streptococcus_pneumoniae	Bacteria-Firmicutes
4406251	2.6e-50	blink	10464207	Streptococcus_pneumoniae	Bacteria-Firmicutes
15674955	3e-50	blink	11296296	Streptococcus_pyogenes_M1_GAS	Bacteria-Firmicutes
19745997	3e-50	blink	12122206	Streptococcus_pyogenes_MGAS8232	Bacteria-Firmicutes
			11917108
68643433	3e-50	blink	16532061	Streptococcus_pneumoniae	Bacteria-Firmicutes
77412865	3.3e-50	blink	16172379	Streptococcus_agalactiae_515	Bacteria-Firmicutes
68643825	3.5e-50	blink	16532061	Streptococcus_pneumoniae	Bacteria-Firmicutes
68644388	3.5e-50	blink	16532061	Streptococcus_pneumoniae	Bacteria-Firmicutes
168485502	3.6e-50	blink		Streptococcus_pneumoniae_CDC1087-00	Bacteria-Firmicutes
68643149	3.6e-50	blink	16532061	Streptococcus_pneumoniae	Bacteria-Firmicutes
94988425	4.2e-50	blink	16636287	Streptococcus_pyogenes_MGAS9429	Bacteria-Firmicutes
146321160	4.7e-50	blink	17375201	Streptococcus_suis_98HAH33	Bacteria-Firmicutes
18655655	4.7e-50	blink	11796113	Streptococcus_suis	Bacteria-Firmicutes
223933260	4.7e-50	blink		Streptococcus_suis_89/1591	Bacteria-Firmicutes
71910549	4.7e-50	blink	16088826	Streptococcus_pyogenes_MGAS5005	Bacteria-Firmicutes
78184211	4.8e-50	blink		Synechococcus_sp._CC9902	Bacteria-Cyanobacteria
222153257	4.9e-50	blink		Streptococcus_uberis_0140J	Bacteria-Firmicutes
228476914	4.9e-50	blink		Streptococcus_salivarius_SK126	Bacteria-Firmicutes
225856103	5.3e-50	blink		Streptococcus_pneumoniae_P1031	Bacteria-Firmicutes
254997074	5.4e-50	blink		Streptococcus_mutans_NN2025	Bacteria-Firmicutes
76788555	5.5e-50	blink	16172379	Streptococcus_agalactiae_A909	Bacteria-Firmicutes
25011320	7e-50	blink	12354221	Streptococcus_agalactiae_NEM316	Bacteria-Firmicutes
1813347	7.2e-50	blink	9023194	Streptococcus_mutans	Bacteria-Firmicutes
194466301	9.7e-50	blink		Lactobacillus_reuteri_100-23	Bacteria-Firmicutes
238789363	1.3e-49	blink		Yersinia_frederiksenii_ATCC_33641	Bacteria-Proteobacteria
15898578	1.7e-49	blink	11427726	Sulfolobus_solfataricus_P2	Archaea-Crenarchaeota
227827278	2.4e-49	blink		Sulfolobus_islandicus_M.14.25	Archaea-Crenarchaeota
9714085	2.7e-49	blink		Campylobacter_jejuni	Bacteria-Proteobacteria
225870741	2.9e-49	blink		Streptococcus_equi_subsp._equi_4047	Bacteria-Firmicutes
168494598	3.5e-49	blink		Streptococcus_pneumoniae_CDC3059-06	Bacteria-Firmicutes
270278207	3.5e-49	blink		Streptococcus_sp._M143	Bacteria-Firmicutes
242246071	3.8e-49	blink		Streptococcus_pneumoniae_TCH8431/19A	Bacteria-Firmicutes
229578477	4.8e-49	blink		Sulfolobus_islandicus_Y.G.57.14	Archaea-Crenarchaeota
195978345	5.3e-49	blink	18716664	Streptococcus_equi_subsp._zooepidemicus_MGCS10565	Bacteria-Firmicutes
68644417	9.8e-49	blink	16532061	Streptococcus_pneumoniae	Bacteria-Firmicutes
194466817	1e-48	blink		Lactobacillus_reuteri_100-23	Bacteria-Firmicutes
124021831	1.5e-48	blink		Prochlorococcus_marinus_str._MIT_9303	Bacteria-Cyanobacteria
116071142	1.8e-48	blink		Synechococcus_sp._BL107	Bacteria-Cyanobacteria
146318952	1.9e-48	blink	17375201	Streptococcus_suis_05ZYH33	Bacteria-Firmicutes
169832836	1.9e-48	blink		Streptococcus_pneumoniae_Hungary19A-6	Bacteria-Firmicutes
229584492	4.6e-48	blink		Sulfolobus_islandicus_M.16.27	Archaea-Crenarchaeota
87123107	5.1e-48	blink		Synechococcus_sp._RS9917	Bacteria-Cyanobacteria
238765343	2e-47	blink		Yersinia_kristensenii_ATCC_33638	Bacteria-Proteobacteria
256833082	8.1e-47	blink		Jonesia_denitrificans_DSM_20603	Bacteria-Actinobacteria
16082675	2.7e-46	blink	11932454	Streptomyces_venezuelae	Bacteria-Actinobacteria
118591832	5.7e-46	blink		Labrenzia_aggregata_IAM_12614	Bacteria-Proteobacteria
172039918	5.5e-45	blink	18367281	Corynebacterium_urealyticum_DSM_7109	Bacteria-Actinobacteria
213616299	2.9e-44	blink		Salmonella_enterica_subsp._enterica_serovar_Typhi_str._E98-2068	Bacteria-Proteobacteria
152993139	7.8e-44	blink	17615243	Sulfurovum_sp._NBC37-1	Bacteria-Proteobacteria
			16156735
237786451	1e-43	blink		Corynebacterium_kroppenstedtii_DSM_44385	Bacteria-Actinobacteria
260579327	2.1e-43	blink		Corynebacterium_jeikeium_ATCC_43734	Bacteria-Actinobacteria
162149148	6.3e-43	blink		Gluconacetobacter_diazotrophicus_PAl_5	Bacteria-Proteobacteria
1588470	1.3e-42	blink	8932700	Streptomyces_peucetius	Bacteria-Actinobacteria
16080139	5.3e-42	blink	9384377	Bacillus_subtilis_subsp._subtilis_str._168	Bacteria-Firmicutes
162455659	7.6e-42	blink		Sorangium_cellulosum_'So_ce_56'	Bacteria-Proteobacteria
254171301	1.5e-41	blink		Thermococcus_barophilus_MP	Archaea-Euryarchaeota
225013157	2.1e-41	blink		Flavobacteria_bacterium_MS024-2A	Bacteria-Bacteroidetes
57505565	9.6e-41	blink		Campylobacter_upsaliensis_RM3195	Bacteria-Proteobacteria
218506943	3.7e-40	blink		Rhizobium_etli_Brasil_5	Bacteria-Proteobacteria
163943516	8e-40	blink		Bacillus_weihenstephanensis_KBAB4	Bacteria-Firmicutes
170516927	1.9e-39	blink		Bifidobacterium_longum	Bacteria-Actinobacteria
68536982	4.5e-39	blink	15968079	Corynebacterium_jeikeium_K411	Bacteria-Actinobacteria
255073039	7.6e-39	blink		Micromonas_sp._RCC299	Eukaryota-Viridiplantae
46190661	2.3e-38	blink		Bifidobacterium_longum_DJO10A	Bacteria-Actinobacteria
262193621	4.3e-38	blink		Haliangium_ochraceum_DSM_14365	Bacteria-Proteobacteria
213582939	4.6e-38	blink		Salmonella_enterica_subsp._enterica_serovar_Typhi_str._E98-0664	Bacteria-Proteobacteria
206972933	8.1e-38	blink		Bacillus_cereus_AH1134	Bacteria-Firmicutes
189220406	1e-37	blink		Methylacidiphilum_infernorum_V4	Bacteria-Verrucomicrobia
212639920	1.7e-37	blink	19014707	Anoxybacillus_flavithermus_WK1	Bacteria-Firmicutes
226453609	1.7e-37	blink		Micromonas_pusilla_CCMP1545	Eukaryota-Viridiplantae
168702107	3.6e-36	blink		Gemmata_obscuriglobus_UQM_2246	Bacteria-Planctomycetes
78044276	6.1e-36	blink	16311624	Carboxydothermus_hydrogenoformans_Z-2901	Bacteria-Firmicutes
56419374	9e-36	blink	15576355	Geobacillus_kaustophilus_HTA426	Bacteria-Firmicutes
229498795	1.3e-35	blink		Geobacillus_sp._Y412MC52	Bacteria-Firmicutes
15718523	1.4e-35	blink		Campylobacter_jejuni	Bacteria-Proteobacteria
229008636	1.7e-35	blink		Bacillus_mycoides_Rock1-4	Bacteria-Firmicutes
15843407	2.9e-35	blink	12218036	Mycobacterium_tuberculosis_CDC1551	Bacteria-Actinobacteria
219559871	2.9e-35	blink		Mycobacterium_tuberculosis_T17	Bacteria-Actinobacteria
31794957	2.9e-35	blink	12788972	Mycobacterium_bovis_AF2122/97	Bacteria-Actinobacteria
228996410	4.7e-35	blink		Bacillus_mycoides_Rock3-17	Bacteria-Firmicutes
71083246	1.1e-34	blink	16267553	Candidatus_Pelagibacter_ubique_HTCC1062	Bacteria-Proteobacteria
			16109880
91762324	1.1e-34	blink		Candidatus_Pelagibacter_ubique_HTCC1002	Bacteria-Proteobacteria
126465202	1.7e-34	blink		Staphylothermus_marinus_F1	Archaea-Crenarchaeota
260184709	1.7e-34	blink		Mycobacterium_tuberculosis_CPHL_A	Bacteria-Actinobacteria
13475647	3.4e-34	blink	11214968	Mesorhizobium_loti_MAFF303099	Bacteria-Proteobacteria
108804019	3.5e-34	blink		Rubrobacter_xylanophilus_DSM_9941	Bacteria-Actinobacteria
57238370	5.1e-34	blink	15660156	Campylobacter_jejuni_RM1221	Bacteria-Proteobacteria
86150012	5.2e-34	blink		Campylobacter_jejuni_subsp._jejuni_CF93-6	Bacteria-Proteobacteria
138894393	6.4e-34	blink	17372208	Geobacillus_thermodenitrificans_NG80-2	Bacteria-Firmicutes
205356823	6.4e-34	blink		Campylobacter_jejuni_subsp._jejuni_CG8421	Bacteria-Proteobacteria
218562930	6.4e-34	blink		Campylobacter_jejuni_subsp._jejuni_NCTC_11168	Bacteria-Proteobacteria
57168235	6.4e-34	blink		Campylobacter_coli_RM2228	Bacteria-Proteobacteria
78776380	7.1e-34	blink	18065616	Sulfurimonas_denitrificans_DSM_1251	Bacteria-Proteobacteria
153952532	7.6e-34	blink		Campylobacter_jejuni_subsp._doylei_269.97	Bacteria-Proteobacteria
205375018	9.5e-34	blink	18408155	Bacillus_coahuilensis_m4-4	Bacteria-Firmicutes
88858128	1.1e-33	blink		Pseudoalteromonas_tunicata_D2	Bacteria-Proteobacteria
185479423	1.4e-33	blink		Campylobacter_jejuni	Bacteria-Proteobacteria
15672193	1.6e-33	blink	11337471	Lactococcus_lactis_subsp._lactis_Il1403	Bacteria-Firmicutes
121534554	1.8e-33	blink		Thermosinus_carboxydivorans_Nor1	Bacteria-Firmicutes
134299746	2e-33	blink		Desulfotomaculum_reducens_MI-1	Bacteria-Firmicutes
15614867	2.3e-33	blink	11058132	Bacillus_halodurans_C-125	Bacteria-Firmicutes
			10972189
			10805564
			10484179
			10427704
			10192928
			10086842
			10086841
182419742	2.6e-33	blink		Clostridium_butyricum_5521	Bacteria-Firmicutes
158312817	3.2e-33	blink		Frankia_sp._EAN1pec	Bacteria-Actinobacteria
257869641	3.8e-33	blink		Enterococcus_gallinarum_EG2	Bacteria-Firmicutes
146342050	5.6e-33	blink	17540897	Bradyrhizobium_sp._ORS278	Bacteria-Proteobacteria
152975819	1.2e-32	blink		Bacillus_cytotoxicus_NVH_391-98	Bacteria-Firmicutes
154685208	1.8e-32	blink	17704766	Bacillus_amyloliquefaciens_FZB42	Bacteria-Firmicutes
83859878	3.4e-32	blink		Oceanicaulis_alexandrii_HTCC2633	Bacteria-Proteobacteria
221312890	3.6e-32	blink		Bacillus_subtilis_subsp._subtilis_str._NCIB_3610	Bacteria-Firmicutes
167957191	6.8e-32	blink	17620602	candidate_division_TM7_single-cell_isolate_TM7c	Bacteria-candidate division TM7.
148269553	7.4e-32	blink		Thermotoga_petrophila_RKU-1	Bacteria-Thermotogae
170288229	7.4e-32	blink		Thermotoga_sp._RQ2	Bacteria-Thermotogae
15643275	1e-31	blink	10360571	Thermotoga_maritima_MSB8	Bacteria-Thermotogae
39936986	1e-31	blink	14704707	Rhodopseudomonas_palustris_CGA009	Bacteria-Proteobacteria
153217114	1.1e-31	blink		Vibrio_cholerae_1587	Bacteria-Proteobacteria
192292814	1.6e-31	blink		Rhodopseudomonas_palustris_TIE-1	Bacteria-Proteobacteria
220924197	1.7e-31	blink		Methylobacterium_nodulans_ORS_2060	Bacteria-Proteobacteria
218960972	3.9e-31	blink		Candidatus_Cloacamonas_acidaminovorans	Bacteria-candidate division WWE1
183985314	4.6e-31	blink	18403782	Mycobacterium_marinum_M	Bacteria-Actinobacteria
222099136	7.4e-31	blink		Thermotoga_neapolitana_DSM_4359	Bacteria-Thermotogae
168187394	7.6e-31	blink		Clostridium_botulinum_C_str._Eklund	Bacteria-Firmicutes
118443711	1.5e-30	blink	17115055	Clostridium_novyi_NT	Bacteria-Firmicutes
163852968	1.8e-30	blink		Methylobacterium_extorquens_PA1	Bacteria-Proteobacteria
206890820	1.9e-30	blink		Thermodesulfovibrio_yellowstonii_DSM_11347	Bacteria-Nitrospirae
72132989	2e-30	blink	16113305	Listonella_anguillarum	Bacteria-Proteobacteria
260174461	2.5e-30	blink		Bacteroides_sp._D2	Bacteria-Bacteroidetes
111225353	3.4e-30	blink	17151343	Frankia_alni_ACN14a	Bacteria-Actinobacteria
125974705	3.4e-30	blink		Clostridium_thermocellum_ATCC_27405	Bacteria-Firmicutes
93005447	4.6e-30	blink		Psychrobacter_cryohalolentis_K5	Bacteria-Proteobacteria
229498649	4.8e-30	blink		Geobacillus_sp._Y412MC52	Bacteria-Firmicutes
261855245	4.8e-30	blink		Halothiobacillus_neapolitanus_c2	Bacteria-Proteobacteria
257090435	5.7e-30	blink		Enterococcus_faecalis_CH188	Bacteria-Firmicutes
29376673	5.7e-30	blink	12663927	Enterococcus_faecalis_V583	Bacteria-Firmicutes
229545315	6.2e-30	blink		Enterococcus_faecalis_TX1322	Bacteria-Firmicutes
194016028	7.5e-30	blink		Bacillus_pumilus_ATCC_7061	Bacteria-Firmicutes
256853617	8.6e-30	blink		Enterococcus_faecalis_T8	Bacteria-Firmicutes
157691465	9.8e-30	blink	17895969	Bacillus_pumilus_SAFR-032	Bacteria-Firmicutes
254518142	1.1e-29	blink		Clostridium_sp._7_2_43FAA	Bacteria-Firmicutes
256544339	1.1e-29	blink		Thermotoga_naphthophila_RKU-10	Bacteria-Thermotogae
19551573	1.2e-29	blink	12743753	Corynebacterium_glutamicum_ATCC_13032	Bacteria-Actinobacteria
256762972	1.3e-29	blink		Enterococcus_faecalis_T3	Bacteria-Firmicutes
257084754	1.5e-29	blink		Enterococcus_faecalis_Fly1	Bacteria-Firmicutes
260887634	1.5e-29	blink		Selenomonas_sputigena_ATCC_35185	Bacteria-Firmicutes
89897186	1.5e-29	blink	16513756	Desulfitobacterium_hafniense_Y51	Bacteria-Firmicutes
257422118	1.6e-29	blink		Enterococcus_faecalis_X98	Bacteria-Firmicutes
229549557	1.8e-29	blink		Enterococcus_faecalis_ATCC_29200	Bacteria-Firmicutes
255975365	1.8e-29	blink		Enterococcus_faecalis_T2	Bacteria-Firmicutes
256619578	1.8e-29	blink		Enterococcus_faecalis_ATCC_4200	Bacteria-Firmicutes
256961465	1.8e-29	blink		Enterococcus_faecalis_Merz96	Bacteria-Firmicutes
257079479	1.8e-29	blink		Enterococcus_faecalis_JH1	Bacteria-Firmicutes
257082139	1.8e-29	blink		Enterococcus_faecalis_E1Sol	Bacteria-Firmicutes
257416481	1.8e-29	blink		Enterococcus_faecalis_AR01/DG	Bacteria-Firmicutes
83589603	1.8e-29	blink		Moorella_thermoacetica_ATCC_39073	Bacteria-Firmicutes
227517609	2.1e-29	blink		Enterococcus_faecalis_TX0104	Bacteria-Firmicutes
256761418	2.3e-29	blink		Enterococcus_faecalis_T3	Bacteria-Firmicutes
15805738	2.5e-29	blink	10567266	Deinococcus_radiodurans_R1	Bacteria-Deinococcus-Thermus
256959779	2.6e-29	blink		Enterococcus_faecalis_Merz96	Bacteria-Firmicutes
253682392	3.1e-29	blink		Clostridium_botulinum_D_str._1873	Bacteria-Firmicutes
116804301	3.2e-29	blink		Escherichia_coli	Bacteria-Proteobacteria
261877790	3.4e-29	blink		Selenomonas_noxia_ATCC_43541	Bacteria-Firmicutes
255971106	3.6e-29	blink		Enterococcus_faecalis_T1	Bacteria-Firmicutes
257083577	3.6e-29	blink		Enterococcus_faecalis_Fly1	Bacteria-Firmicutes
238857728	4.3e-29	blink		Enterococcus_faecalis_TUSoD_Ef11	Bacteria-Firmicutes
257087302	6e-29	blink		Enterococcus_faecalis_D6	Bacteria-Firmicutes
229546472	6.1e-29	blink		Enterococcus_faecalis_TX1322	Bacteria-Firmicutes
255973718	8.5e-29	blink		Enterococcus_faecalis_T2	Bacteria-Firmicutes
257080888	8.5e-29	blink		Enterococcus_faecalis_E1Sol	Bacteria-Firmicutes
213966020	8.9e-29	blink		Corynebacterium_amycolatum_SK46	Bacteria-Actinobacteria
169836771	9.8e-29	blink	17620602	candidate_division_TM7_single-cell_isolate_TM7a	Bacteria-candidate division TM7.
224437522	1e-28	blink		Helicobacter_cinaedi_CCUG_18818	Bacteria-Proteobacteria
256617528	1.4e-28	blink		Enterococcus_faecalis_ATCC_4200	Bacteria-Firmicutes
93115446	1.5e-28	blink	17452091	Escherichia_coli	Bacteria-Proteobacteria
255252804	1.6e-28	blink		Thermoanaerobacter_italicus_Ab9	Bacteria-Firmicutes
238856078	1.8e-28	blink		Enterococcus_faecalis_TUSoD_Ef11	Bacteria-Firmicutes
150019522	1.9e-28	blink		Clostridium_beijerinckii_NCIMB_8052	Bacteria-Firmicutes
145294452	2e-28	blink	17379713	Corynebacterium_glutamicum_R	Bacteria-Actinobacteria
257077521	2e-28	blink		Enterococcus_faecalis_JH1	Bacteria-Firmicutes
254390054	2.2e-28	blink		Streptomyces_clavuligerus_ATCC_27064	Bacteria-Actinobacteria
93115469	2.4e-28	blink	17452091	Escherichia_coli	Bacteria-Proteobacteria
118471043	2.6e-28	blink		Mycobacterium_smegmatis_str._MC2_155	Bacteria-Actinobacteria
256957490	3.1e-28	blink		Enterococcus_faecalis_DS5	Bacteria-Firmicutes
150020063	3.2e-28	blink		Thermosipho_melanesiensis_BI429	Bacteria-Thermotogae
257415217	3.7e-28	blink		Enterococcus_faecalis_AR01/DG	Bacteria-Firmicutes
75761580	4e-28	blink		Bacillus_thuringiensis_serovar_israelensis_ATCC_35646	Bacteria-Firmicutes
150376037	9.2e-28	blink		Sinorhizobium_medicae_WSM419	Bacteria-Proteobacteria
257418263	1.2e-27	blink		Enterococcus_faecalis_T11	Bacteria-Firmicutes
153939585	3e-27	blink		Clostridium_botulinum_F_str._Langeland	Bacteria-Firmicutes
227550515	3e-27	blink		Enterococcus_faecium_TX1330	Bacteria-Firmicutes
252125062	3.1e-27	blink		Corynebacterium_matruchotii_ATCC_14266	Bacteria-Actinobacteria
116621368	3.3e-27	blink		Candidatus_Solibacter_usitatus_Ellin6076	Bacteria-Acidobacteria
220923106	3.3e-27	blink		Methylobacterium_nodulans_ORS_2060	Bacteria-Proteobacteria
56421663	7e-27	blink	15576355	Geobacillus_kaustophilus_HTA426	Bacteria-Firmicutes
116327928	1.1e-26	blink	16973745	Leptospira_borgpetersenii_serovar_Hardjo-bovis_L550	Bacteria-Spirochaetes
29375247	1.3e-26	blink	12663927	Enterococcus_faecalis_V583	Bacteria-Firmicutes
86750919	1.5e-26	blink		Rhodopseudomonas_palustris_HaA2	Bacteria-Proteobacteria
168180874	1.7e-26	blink		Clostridium_botulinum_NCTC_2916	Bacteria-Firmicutes
254478847	2.1e-26	blink		Carboxydibrachium_pacificum_DSM_12653	Bacteria-Firmicutes
257893578	2.3e-26	blink		Enterococcus_faecium_1,231,408	Bacteria-Firmicutes
257899022	2.4e-26	blink		Enterococcus_faecium_Com15	Bacteria-Firmicutes
110597142	2.6e-26	blink		Chlorobium_ferrooxidans_DSM_13031	Bacteria-Chlorobi
25026889	2.9e-26	blink	12840036	Corynebacterium_efficiens_YS-314	Bacteria-Actinobacteria
160876223	3.4e-26	blink		Shewanella_baltica_OS195	Bacteria-Proteobacteria
146339114	4.5e-26	blink	17540897	Bradyrhizobium_sp._ORS278	Bacteria-Proteobacteria
153001486	4.9e-26	blink		Shewanella_baltica_OS185	Bacteria-Proteobacteria
15843246	5.7e-26	blink	12218036	Mycobacterium_tuberculosis_CDC1551	Bacteria-Actinobacteria
31794804	5.7e-26	blink	12788972	Mycobacterium_bovis_AF2122/97	Bacteria-Actinobacteria
239637688	6.6e-26	blink		Staphylococcus_warneri_L37603	Bacteria-Firmicutes
241778452	6.8e-26	blink		Allochromatium_vinosum_DSM_180	Bacteria-Proteobacteria
255523726	6.9e-26	blink		Clostridium_carboxidivorans_P7	Bacteria-Firmicutes
169627607	8.3e-26	blink		Mycobacterium_abscessus_ATCC_19977	Bacteria-Actinobacteria
168701899	9.8e-26	blink		Gemmata_obscuriglobus_UQM_2246	Bacteria-Planctomycetes
170757627	1e-25	blink	18060065	Clostridium_botulinum_B1_str._Okra	Bacteria-Firmicutes
256828185	1.2e-25	blink		Desulfomicrobium_baculatum_DSM_4028	Bacteria-Proteobacteria
78485803	1.3e-25	blink	17105352	Thiomicrospira_crunogena_XCL-2	Bacteria-Proteobacteria
118497997	1.4e-25	blink	17550600	Francisella_novicida_U112	Bacteria-Proteobacteria
115314475	1.5e-25	blink	16980500	Francisella_tularensis_subsp._holarctica_OSU18	Bacteria-Proteobacteria
134301497	1.5e-25	blink	17895988	Francisella_tularensis_subsp._tularensis_WY96-3418	Bacteria-Proteobacteria
225020229	1.5e-25	blink		Corynebacterium_matruchotii_ATCC_33806	Bacteria-Actinobacteria
254368827	1.5e-25	blink		Francisella_tularensis_subsp._holarctica_FSC022	Bacteria-Proteobacteria
89255995	1.5e-25	blink		Francisella_tularensis_subsp._holarctica	Bacteria-Proteobacteria
157413781	1.8e-25	blink		Prochlorococcus_marinus_str._MIT_9215	Bacteria-Cyanobacteria
91773545	1.8e-25	blink		Methanococcoides_burtonii_DSM_6242	Archaea-Euryarchaeota
170742172	1.9e-25	blink		Methylobacterium_sp._4-46	Bacteria-Proteobacteria
239945360	2.1e-25	blink		Streptomyces_roseosporus_NRRL_15998	Bacteria-Actinobacteria
148265804	2.2e-25	blink		Geobacter_uraniireducens_Rf4	Bacteria-Proteobacteria
118412460	2.6e-25	blink	17074846	Francisella_novicida_U112	Bacteria-Proteobacteria
188586990	3.1e-25	blink		Natranaerobius_thermophilus_JW/NM-WN-LF	Bacteria-Firmicutes
194335671	3.9e-25	blink		Pelodictyon_phaeoclathratiforme_BU-1	Bacteria-Chlorobi
29826897	5.2e-25	blink	12692562	Streptomyces_avermitilis_MA-4680	Bacteria-Actinobacteria
			11572948
227825049	6.7e-25	blink		Acidaminococcus_sp._D21	Bacteria-Firmicutes
5814300	7e-25	blink	10474199	Leptospira_interrogans	Bacteria-Spirochaetes
229853714	7.5e-25	blink		Streptosporangium_roseum_DSM_43021	Bacteria-Actinobacteria
228912645	8.1e-25	blink		Bacillus_thuringiensis_IBL_200	Bacteria-Firmicutes
269924697	8.5e-25	blink		Brevundimonas_subvibrioides_ATCC_15264	Bacteria-Proteobacteria
83647522	8.9e-25	blink	16352867	Hahella_chejuensis_KCTC_2396	Bacteria-Proteobacteria
257885234	9.6e-25	blink		Enterococcus_faecium_1,231,501	Bacteria-Firmicutes
168187551	1.3e-24	blink		Clostridium_botulinum_C_str._Eklund	Bacteria-Firmicutes
254371126	1.3e-24	blink		Francisella_tularensis_subsp._tularensis_FSC033	Bacteria-Proteobacteria
56708500	1.3e-24	blink	15640799	Francisella_tularensis_subsp._tularensis_SCHU_S4	Bacteria-Proteobacteria
62259594	1.3e-24	blink	15647345	synthetic_construct	other sequences-artificial sequences.
118443902	1.6e-24	blink	17115055	Clostridium_novyi_NT	Bacteria-Firmicutes
227491027	2.1e-24	blink		Corynebacterium_pseudogenitalium_ATCC_33035	Bacteria-Actinobacteria
218674763	2.2e-24	blink		Rhizobium_etli_GR56	Bacteria-Proteobacteria
241518318	2.8e-24	blink		Rhizobium_leguminosarum_bv._trifolii_WSM1325	Bacteria-Proteobacteria
120603628	3.7e-24	blink		Desulfovibrio_vulgaris_DP4	Bacteria-Proteobacteria
222824235	4.1e-24	blink		Campylobacter_lari_RM2100	Bacteria-Proteobacteria
170761061	4.5e-24	blink	18060065	Clostridium_botulinum_A3_str._Loch_Maree	Bacteria-Firmicutes
124004204	4.6e-24	blink		Microscilla_marina_ATCC_23134	Bacteria-Bacteroidetes
91214608	4.7e-24	blink		Psychroflexus_torquis_ATCC_700755	Bacteria-Bacteroidetes
229083134	5.8e-24	blink		Bacillus_cereus_Rock4-2	Bacteria-Firmicutes
159041127	7.5e-24	blink		Caldivirga_maquilingensis_IC-167	Archaea-Crenarchaeota
226227352	7.6e-24	blink		Gemmatimonas_aurantiaca_T-27	Bacteria-Gemmatimonadetes
194323222	8.4e-24	blink		Francisella_novicida_FTE	Bacteria-Proteobacteria
253575887	1e-23	blink		Paenibacillus_sp._oral_taxon_786_str._D14	Bacteria-Firmicutes
126696749	1.2e-23	blink		Prochlorococcus_marinus_str._MIT_9301	Bacteria-Cyanobacteria
152984520	1.2e-23	blink		Pseudomonas_aeruginosa_PA7	Bacteria-Proteobacteria
20559811	1.3e-23	blink	12057956	Pseudomonas_aeruginosa	Bacteria-Proteobacteria
268608359	1.5e-23	blink		Ruminococcus_flavefaciens_FD-1	Bacteria-Firmicutes
86359934	1.5e-23	blink	16505379	Rhizobium_etli_CFN_42	Bacteria-Proteobacteria
170759694	1.8e-23	blink	18060065	Clostridium_botulinum_A3_str._Loch_Maree	Bacteria-Firmicutes
27381100	2.5e-23	blink	12597279	Bradyrhizobium_japonicum_USDA_110	Bacteria-Proteobacteria
			12597275
69248931	2.7e-23	blink		Enterococcus_faecium_DO	Bacteria-Firmicutes
[truncated: 1,388 more rows]
