# Supplementary material for: Evolution of Plant Nucleotide-Sugar Interconversion Enzymes
Source: PLoS One. 2011 Nov 18;6(11):e27995. doi: 10.1371/journal.pone.0027995 (PMC3220709; doi:10.1371/journal.pone.0027995)
Supplement: Table S5 — NCBI-nr proteins homologous to a self-built plant NRS/ER HMM. (XLS) [file pone.0027995.s020.xls]

## Sheet: 5. NRS-ER
NCBI-nr proteins homologous to a self-built plant NRS/ER HMM (E-value < 1e-2)
Protein ID	E-value	Blink	PubMed ID	Organism	Taxonomy
225426743	4.9e-152	blink		Vitis_vinifera	Eukaryota-Viridiplantae
224071686	1e-151	blink	16973872	Populus_trichocarpa	Eukaryota-Viridiplantae
18407710	1.4e-151	blink		Arabidopsis_thaliana	Eukaryota-Viridiplantae
255537241	5.6e-151	blink		Ricinus_communis	Eukaryota-Viridiplantae
14423536	9.5e-151	blink		Arabidopsis_thaliana	Eukaryota-Viridiplantae
224058615	1.1e-150	blink	16973872	Populus_trichocarpa	Eukaryota-Viridiplantae
21593701	2.3e-150	blink	12093376	Arabidopsis_thaliana	Eukaryota-Viridiplantae
			16463100
211906440	6.6e-150	blink		Gossypium_hirsutum	Eukaryota-Viridiplantae
224119002	8.6e-150	blink	16973872	Populus_trichocarpa	Eukaryota-Viridiplantae
242066382	2.6e-149	blink	19189423	Sorghum_bicolor	Eukaryota-Viridiplantae
168059249	3e-149	blink	18079367	Physcomitrella_patens_subsp._patens	Eukaryota-Viridiplantae
218191355	4.2e-149	blink	15685292	Oryza_sativa_Indica_Group	Eukaryota-Viridiplantae
211906526	4.3e-149	blink		Gossypium_hirsutum	Eukaryota-Viridiplantae
50252992	1.1e-148	blink		Oryza_sativa_Japonica_Group	Eukaryota-Viridiplantae
224121144	1.3e-148	blink	16973872	Populus_trichocarpa	Eukaryota-Viridiplantae
15218420	1.4e-148	blink		Arabidopsis_thaliana	Eukaryota-Viridiplantae
195612828	2e-148	blink	18937034	Zea_mays	Eukaryota-Viridiplantae
226503239	2.6e-148	blink	18937034	Zea_mays	Eukaryota-Viridiplantae
115452247	3e-148	blink	16381971	Oryza_sativa_Japonica_Group	Eukaryota-Viridiplantae
			16100779
226508708	3e-148	blink	18937034	Zea_mays	Eukaryota-Viridiplantae
242041371	3.6e-148	blink	19189423	Sorghum_bicolor	Eukaryota-Viridiplantae
116781270	5.2e-148	blink	18854048	Picea_sitchensis	Eukaryota-Viridiplantae
147846159	9.3e-148	blink	18094749	Vitis_vinifera	Eukaryota-Viridiplantae
225461808	9.3e-148	blink		Vitis_vinifera	Eukaryota-Viridiplantae
242041387	1.7e-147	blink	19189423	Sorghum_bicolor	Eukaryota-Viridiplantae
255580837	3.3e-147	blink		Ricinus_communis	Eukaryota-Viridiplantae
225464343	1.2e-146	blink		Vitis_vinifera	Eukaryota-Viridiplantae
270257058	1.2e-146	blink	17721507	Vitis_vinifera	Eukaryota-Viridiplantae
168028758	1.3e-146	blink	18079367	Physcomitrella_patens_subsp._patens	Eukaryota-Viridiplantae
168054569	2.9e-146	blink	18079367	Physcomitrella_patens_subsp._patens	Eukaryota-Viridiplantae
15231926	7.8e-146	blink		Arabidopsis_thaliana	Eukaryota-Viridiplantae
255645229	1e-145	blink		Glycine_max	Eukaryota-Viridiplantae
168046280	1.9e-145	blink	18079367	Physcomitrella_patens_subsp._patens	Eukaryota-Viridiplantae
212274887	2.1e-145	blink		Zea_mays	Eukaryota-Viridiplantae
195623672	2.1e-145	blink	18937034	Zea_mays	Eukaryota-Viridiplantae
42562732	5.7e-145	blink		Arabidopsis_thaliana	Eukaryota-Viridiplantae
15081769	5.7e-145	blink		Arabidopsis_thaliana	Eukaryota-Viridiplantae
168046471	2e-144	blink	18079367	Physcomitrella_patens_subsp._patens	Eukaryota-Viridiplantae
242090039	4.1e-144	blink	19189423	Sorghum_bicolor	Eukaryota-Viridiplantae
159473821	1.1e-141	blink	17932292	Chlamydomonas_reinhardtii	Eukaryota-Viridiplantae
2982303	7.9e-130	blink	9611216	Picea_mariana	Eukaryota-Viridiplantae
226461672	6.5e-111	blink	19359590	Micromonas_pusilla_CCMP1545	Eukaryota-Viridiplantae
116056148	6.5e-108	blink	16868079	Ostreococcus_tauri	Eukaryota-Viridiplantae
255073829	2.9e-106	blink		Micromonas_sp._RCC299	Eukaryota-Viridiplantae
219127859	7.4e-103	blink	18923393	Phaeodactylum_tricornutum_CCAP_1055/1	Eukaryota-stramenopiles
224001324	7.1e-101	blink	18923393	Thalassiosira_pseudonana_CCMP1335	Eukaryota-stramenopiles
			15459382
147816214	3.5e-99	blink	18094749	Vitis_vinifera	Eukaryota-Viridiplantae
167388865	1.3e-95	blink		Entamoeba_dispar_SAW760	Eukaryota-Amoebozoa
67480921	2.8e-95	blink	15729342	Entamoeba_histolytica_HM-1_IMSS	Eukaryota-Amoebozoa
167392781	4.6e-94	blink		Entamoeba_dispar_SAW760	Eukaryota-Amoebozoa
256725313	1.1e-93	blink	19714214	Nectria_haematococca_mpVI_77-13-4	Eukaryota-Fungi
46127727	2e-93	blink		Gibberella_zeae_PH-1	Eukaryota-Fungi
154322248	3e-93	blink		Botryotinia_fuckeliana_B05.10	Eukaryota-Fungi
156060773	3.6e-93	blink		Sclerotinia_sclerotiorum_1980_UF-70	Eukaryota-Fungi
171680815	2.1e-92	blink		Podospora_anserina_DSM_980	Eukaryota-Fungi
39958226	2.7e-92	blink	15846337	Magnaporthe_grisea_70-15	Eukaryota-Fungi
116200640	1.1e-90	blink		Chaetomium_globosum_CBS_148.51	Eukaryota-Fungi
261358765	3.3e-89	blink		Verticillium_albo-atrum_VaMs.102	Eukaryota-Fungi
164425639	3.4e-89	blink	12712197	Neurospora_crassa_OR74A	Eukaryota-Fungi
108707485	1.1e-76	blink	16109971	Oryza_sativa_Japonica_Group	Eukaryota-Viridiplantae
55819646	1.8e-54	blink	15707490	Acanthamoeba_polyphaga_mimivirus	Viruses-dsDNA-viruses--no-RNA-stage
			15486256
			12663918
71420338	7.5e-49	blink	16020725	Trypanosoma_cruzi_strain_CL_Brener	Eukaryota-Euglenozoa
			16020724
71413787	1.3e-46	blink	16020725	Trypanosoma_cruzi_strain_CL_Brener	Eukaryota-Euglenozoa
			16020724
154415789	6.3e-37	blink		Trichomonas_vaginalis_G3	Eukaryota-Parabasalidea
270230778	7.4e-36	blink		Vitis_vinifera	Eukaryota-Viridiplantae
170590272	1.1e-32	blink	17885136	Brugia_malayi	Eukaryota-Metazoa
159884661	3.1e-30	blink		Ascaris_suum	Eukaryota-Metazoa
189218045	2.9e-29	blink	18593465	Methylacidiphilum_infernorum_V4	Bacteria-Verrucomicrobia
163955190	2.8e-28	blink	18509524	Ostreococcus_virus_OsV5	Viruses-dsDNA-viruses--no-RNA-stage
123464671	5.1e-28	blink	17218520	Trichomonas_vaginalis_G3	Eukaryota-Parabasalidea
154413162	1.2e-27	blink	17218520	Trichomonas_vaginalis_G3	Eukaryota-Parabasalidea
196230981	2e-27	blink		Chthoniobacter_flavus_Ellin428	Bacteria-Verrucomicrobia
115532424	1.5e-25	blink		Caenorhabditis_elegans	Eukaryota-Metazoa
268529624	4.7e-25	blink	14624247	Caenorhabditis_briggsae	Eukaryota-Metazoa
223937100	2.6e-15	blink		bacterium_Ellin514	Bacteria-Verrucomicrobia
270251392	9.1e-14	blink		Vitis_vinifera	Eukaryota-Viridiplantae
224142067	1.1e-13	blink		Populus_trichocarpa	Eukaryota-Viridiplantae
254446794	1.3e-12	blink		Verrucomicrobiae_bacterium_DG1235	Bacteria-Verrucomicrobia
