# Supplementary material for: Evolution of Plant Nucleotide-Sugar Interconversion Enzymes
Source: PLoS One. 2011 Nov 18;6(11):e27995. doi: 10.1371/journal.pone.0027995 (PMC3220709; doi:10.1371/journal.pone.0027995)
Supplement: Table S6 — NCBI-nr proteins most homologous to plant UXS HMM. (XLS) [file pone.0027995.s021.xls]

## Sheet: 6. UXS
NCBI-nr proteins most homologous to plant UXS HMM
Protein ID	E-value	Blink	PubMed ID	Organism	Taxonomy
168048393	1e-196	blink	18079367	Physcomitrella_patens_subsp._patens	Eukaryota-Viridiplantae
116787327	1.1e-195	blink		Picea_sitchensis	Eukaryota-Viridiplantae
48093465	1.3e-195	blink	15821883	Nicotiana_tabacum	Eukaryota-Viridiplantae
50659030	1.9e-195	blink	15849307	Hordeum_vulgare	Eukaryota-Viridiplantae
115436236	2.4e-195	blink	16381971	Oryza_sativa_Japonica_Group	Eukaryota-Viridiplantae
			16100779
116786981	2.6e-195	blink		Picea_sitchensis	Eukaryota-Viridiplantae
15229334	2.7e-195	blink		Arabidopsis_thaliana	Eukaryota-Viridiplantae
225437374	2.7e-195	blink		Vitis_vinifera	Eukaryota-Viridiplantae
224064446	3.3e-195	blink		Populus_trichocarpa	Eukaryota-Viridiplantae
60932254	3.3e-195	blink		Populus_tomentosa	Eukaryota-Viridiplantae
15227109	3.4e-195	blink		Arabidopsis_thaliana	Eukaryota-Viridiplantae
227204121	3.4e-195	blink		Arabidopsis_thaliana	Eukaryota-Viridiplantae
118481067	3.7e-195	blink		Populus_trichocarpa	Eukaryota-Viridiplantae
226509612	4.8e-195	blink		Zea_mays	Eukaryota-Viridiplantae
242057225	5.1e-195	blink		Sorghum_bicolor	Eukaryota-Viridiplantae
224131118	5.4e-195	blink		Populus_trichocarpa	Eukaryota-Viridiplantae
115463437	5.6e-195	blink	16381971	Oryza_sativa_Japonica_Group	Eukaryota-Viridiplantae
			16100779
225439840	5.6e-195	blink		Vitis_vinifera	Eukaryota-Viridiplantae
225439842	5.6e-195	blink		Vitis_vinifera	Eukaryota-Viridiplantae
13605583	6.2e-195	blink		Arabidopsis_thaliana	Eukaryota-Viridiplantae
219884637	6.3e-195	blink		Zea_mays	Eukaryota-Viridiplantae
242090279	2.1e-194	blink		Sorghum_bicolor	Eukaryota-Viridiplantae
226496329	2.8e-194	blink		Zea_mays	Eukaryota-Viridiplantae
50659028	6.7e-194	blink	15849307	Hordeum_vulgare	Eukaryota-Viridiplantae
115452277	1.9e-193	blink	16381971	Oryza_sativa_Japonica_Group	Eukaryota-Viridiplantae
			16100779
115474027	1.9e-193	blink	16381971	Oryza_sativa_Japonica_Group	Eukaryota-Viridiplantae
			16100779
125559576	1.9e-193	blink	15685292	Oryza_sativa_Indica_Group	Eukaryota-Viridiplantae
215678617	1.9e-193	blink		Oryza_sativa_Japonica_Group	Eukaryota-Viridiplantae
115440915	2.1e-193	blink	16381971	Oryza_sativa_Japonica_Group	Eukaryota-Viridiplantae
			16100779
224140115	2.3e-193	blink		Populus_trichocarpa	Eukaryota-Viridiplantae
60932236	3e-193	blink		Populus_tomentosa	Eukaryota-Viridiplantae
225431735	4e-193	blink		Vitis_vinifera	Eukaryota-Viridiplantae
145361853	4.2e-193	blink		Arabidopsis_thaliana	Eukaryota-Viridiplantae
242054915	5.5e-193	blink		Sorghum_bicolor	Eukaryota-Viridiplantae
48093467	5.6e-193	blink	15821883	Nicotiana_tabacum	Eukaryota-Viridiplantae
168034918	1.4e-192	blink	18079367	Physcomitrella_patens_subsp._patens	Eukaryota-Viridiplantae
50659024	1.7e-192	blink	15849307	Hordeum_vulgare	Eukaryota-Viridiplantae
224034379	2.2e-192	blink		Zea_mays	Eukaryota-Viridiplantae
226510189	2.2e-192	blink		Zea_mays	Eukaryota-Viridiplantae
224035165	2.4e-192	blink		Zea_mays	Eukaryota-Viridiplantae
56201956	3.3e-192	blink	12447438	Oryza_sativa_Japonica_Group	Eukaryota-Viridiplantae
242036111	3.5e-191	blink		Sorghum_bicolor	Eukaryota-Viridiplantae
218192558	1.1e-190	blink		Oryza_sativa_Indica_Group	Eukaryota-Viridiplantae
255575062	5.4e-190	blink		Ricinus_communis	Eukaryota-Viridiplantae
15226950	7.4e-190	blink		Arabidopsis_thaliana	Eukaryota-Viridiplantae
242035797	9.3e-190	blink		Sorghum_bicolor	Eukaryota-Viridiplantae
224100953	1.2e-189	blink		Populus_trichocarpa	Eukaryota-Viridiplantae
225435012	1.2e-189	blink		Vitis_vinifera	Eukaryota-Viridiplantae
224109544	1.3e-189	blink		Populus_trichocarpa	Eukaryota-Viridiplantae
224054811	2.5e-189	blink		Populus_trichocarpa	Eukaryota-Viridiplantae
15231432	2.9e-189	blink		Arabidopsis_thaliana	Eukaryota-Viridiplantae
50659026	4.2e-189	blink	15849307	Hordeum_vulgare	Eukaryota-Viridiplantae
145339456	4.4e-189	blink		Arabidopsis_thaliana	Eukaryota-Viridiplantae
168034916	5.3e-189	blink	18079367	Physcomitrella_patens_subsp._patens	Eukaryota-Viridiplantae
255646194	6.4e-189	blink		Glycine_max	Eukaryota-Viridiplantae
192338748	6.8e-189	blink		Eucalyptus_grandis	Eukaryota-Viridiplantae
212275951	8.6e-189	blink		Zea_mays	Eukaryota-Viridiplantae
255641885	9.3e-189	blink		Glycine_max	Eukaryota-Viridiplantae
255581115	9.9e-189	blink		Ricinus_communis	Eukaryota-Viridiplantae
48093463	1.3e-188	blink	15821883	Nicotiana_tabacum	Eukaryota-Viridiplantae
60932273	1.8e-188	blink		Populus_tomentosa	Eukaryota-Viridiplantae
115452245	2e-188	blink	16381971	Oryza_sativa_Japonica_Group	Eukaryota-Viridiplantae
			16100779
218192543	2e-188	blink		Oryza_sativa_Indica_Group	Eukaryota-Viridiplantae
225449563	2.3e-188	blink		Vitis_vinifera	Eukaryota-Viridiplantae
195659557	3e-188	blink	18937034	Zea_mays	Eukaryota-Viridiplantae
212722706	3e-188	blink	18937034	Zea_mays	Eukaryota-Viridiplantae
168021652	3.4e-188	blink	18079367	Physcomitrella_patens_subsp._patens	Eukaryota-Viridiplantae
116786795	4.4e-188	blink		Picea_sitchensis	Eukaryota-Viridiplantae
11121508	9.7e-188	blink		Phragmites_australis	Eukaryota-Viridiplantae
157350081	1e-187	blink	17721507	Vitis_vinifera	Eukaryota-Viridiplantae
145334845	1.1e-187	blink		Arabidopsis_thaliana	Eukaryota-Viridiplantae
15237853	1.1e-187	blink		Arabidopsis_thaliana	Eukaryota-Viridiplantae
147818911	2e-187	blink	18094749	Vitis_vinifera	Eukaryota-Viridiplantae
54287661	2.3e-187	blink		Oryza_sativa_Japonica_Group	Eukaryota-Viridiplantae
13591616	3.6e-187	blink	12461125	Pisum_sativum	Eukaryota-Viridiplantae
217074092	5.5e-187	blink		Medicago_truncatula	Eukaryota-Viridiplantae
168045717	7.5e-187	blink	18079367	Physcomitrella_patens_subsp._patens	Eukaryota-Viridiplantae
14030703	3.2e-186	blink		Arabidopsis_thaliana	Eukaryota-Viridiplantae
48093461	3.8e-186	blink	15821883	Nicotiana_tabacum	Eukaryota-Viridiplantae
159491066	2.8e-185	blink	17932292	Chlamydomonas_reinhardtii	Eukaryota-Viridiplantae
6469141	5.2e-185	blink		Cicer_arietinum	Eukaryota-Viridiplantae
222631300	6.6e-185	blink		Oryza_sativa_Japonica_Group	Eukaryota-Viridiplantae
157352901	1.8e-184	blink	17721507	Vitis_vinifera	Eukaryota-Viridiplantae
255088221	2.8e-183	blink		Micromonas_sp._RCC299	Eukaryota-Viridiplantae
116055038	3.5e-182	blink	16868079	Ostreococcus_tauri	Eukaryota-Viridiplantae
145354176	3.5e-182	blink		Ostreococcus_lucimarinus_CCE9901	Eukaryota-Viridiplantae
226461466	8.9e-182	blink		Micromonas_pusilla_CCMP1545	Eukaryota-Viridiplantae
22298207	2.9e-176	blink	12240834	Thermosynechococcus_elongatus_BP-1	Bacteria-Cyanobacteria
145332823	2.5e-174	blink		Arabidopsis_thaliana	Eukaryota-Viridiplantae
220908666	3.6e-173	blink		Cyanothece_sp._PCC_7425	Bacteria-Cyanobacteria
145350571	2.1e-172	blink		Ostreococcus_lucimarinus_CCE9901	Eukaryota-Viridiplantae
23957819	1.8e-171	blink		Synechococcus_elongatus_PCC_7942	Bacteria-Cyanobacteria
81299958	1.8e-171	blink		Synechococcus_elongatus_PCC_7942	Bacteria-Cyanobacteria
56750410	3e-170	blink	17211581	Synechococcus_elongatus_PCC_6301	Bacteria-Cyanobacteria
			17040912
			16882723
			16407232
158335517	1.6e-169	blink	18252824	Acaryochloris_marina_MBIC11017	Bacteria-Cyanobacteria
78211741	7e-169	blink		Synechococcus_sp._CC9605	Bacteria-Cyanobacteria
119489819	1.6e-168	blink		Lyngbya_sp._PCC_8106	Bacteria-Cyanobacteria
108707480	2.1e-168	blink	16109971	Oryza_sativa_Japonica_Group	Eukaryota-Viridiplantae
226492850	1.6e-167	blink		Zea_mays	Eukaryota-Viridiplantae
78222643	3.7e-167	blink		Geobacter_metallireducens_GS-15	Bacteria-Proteobacteria
260434861	3.9e-167	blink		Synechococcus_sp._WH_8109	Bacteria-Cyanobacteria
225518508	9.1e-167	blink		'Nostoc_azollae'_0708	Bacteria-Cyanobacteria
17228153	1.8e-166	blink	11759840	Nostoc_sp._PCC_7120	Bacteria-Cyanobacteria
75910784	1.8e-166	blink		Anabaena_variabilis_ATCC_29413	Bacteria-Cyanobacteria
166364555	4.9e-166	blink	18192279	Microcystis_aeruginosa_NIES-843	Bacteria-Cyanobacteria
119511279	5.1e-166	blink		Nodularia_spumigena_CCY9414	Bacteria-Cyanobacteria
186685240	6e-166	blink		Nostoc_punctiforme_PCC_73102	Bacteria-Cyanobacteria
159028766	6.6e-166	blink		Microcystis_aeruginosa_PCC_7806	Bacteria-Cyanobacteria
254421605	2.6e-165	blink		Synechococcus_sp._PCC_7335	Bacteria-Cyanobacteria
222056010	5.2e-165	blink		Geobacter_sp._FRC-32	Bacteria-Proteobacteria
116071585	9.3e-165	blink		Synechococcus_sp._BL107	Bacteria-Cyanobacteria
118581804	1.6e-164	blink		Pelobacter_propionicus_DSM_2379	Bacteria-Proteobacteria
16330703	2.3e-164	blink	8905231	Synechocystis_sp._PCC_6803	Bacteria-Cyanobacteria
			8590279
218438822	2.7e-163	blink		Cyanothece_sp._PCC_7424	Bacteria-Cyanobacteria
148264353	8.2e-163	blink		Geobacter_uraniireducens_Rf4	Bacteria-Proteobacteria
218245756	1.4e-162	blink		Cyanothece_sp._PCC_8801	Bacteria-Cyanobacteria
257058801	1.4e-162	blink		Cyanothece_sp._PCC_8802	Bacteria-Cyanobacteria
33864734	4.7e-162	blink	12917641	Synechococcus_sp._WH_8102	Bacteria-Cyanobacteria
37523342	5.3e-162	blink	14621296	Gloeobacter_violaceus_PCC_7421	Bacteria-Cyanobacteria
			14621292
39996914	1.5e-161	blink	14671304	Geobacter_sulfurreducens_PCA	Bacteria-Proteobacteria
172038335	1.7e-161	blink	18812508	Cyanothece_sp._ATCC_51142	Bacteria-Cyanobacteria
196257499	6.9e-161	blink		Cyanothece_sp._PCC_7822	Bacteria-Cyanobacteria
189424205	8.9e-161	blink		Geobacter_lovleyi_SZ	Bacteria-Proteobacteria
113954459	1.6e-160	blink	16938853	Synechococcus_sp._CC9311	Bacteria-Cyanobacteria
239904491	2.9e-160	blink		Perkinsus_marinus_ATCC_50983	Eukaryota-Alveolata
254431328	2.9e-160	blink		Cyanobium_sp._PCC_7001	Bacteria-Cyanobacteria
148241285	5.1e-160	blink		Synechococcus_sp._RCC307	Bacteria-Cyanobacteria
239868885	5.9e-160	blink		Perkinsus_marinus_ATCC_50983	Eukaryota-Alveolata
126654911	6.6e-160	blink		Cyanothece_sp._CCY0110	Bacteria-Cyanobacteria
67925994	6.9e-160	blink		Crocosphaera_watsonii_WH_8501	Bacteria-Cyanobacteria
238576965	1.3e-159	blink		Moniliophthora_perniciosa_FA553	Eukaryota-Fungi
37521748	1.5e-159	blink	14621296	Gloeobacter_violaceus_PCC_7421	Bacteria-Cyanobacteria
			14621292
88808200	3.8e-159	blink		Synechococcus_sp._WH_7805	Bacteria-Cyanobacteria
50549937	5.4e-159	blink	15229592	Yarrowia_lipolytica_CLIB122	Eukaryota-Fungi
87300563	7.2e-159	blink		Synechococcus_sp._WH_5701	Bacteria-Cyanobacteria
87123207	7.7e-159	blink		Synechococcus_sp._RS9917	Bacteria-Cyanobacteria
148238528	8.5e-159	blink		Synechococcus_sp._WH_7803	Bacteria-Cyanobacteria
183222577	9.7e-159	blink	18270594	Leptospira_biflexa_serovar_Patoc_strain_'Patoc_1_(Paris)'	Bacteria-Spirochaetes
253700559	9.9e-159	blink		Geobacter_sp._M21	Bacteria-Proteobacteria
255564178	1.8e-158	blink		Ricinus_communis	Eukaryota-Viridiplantae
108707510	2.3e-158	blink	16109971	Oryza_sativa_Japonica_Group	Eukaryota-Viridiplantae
78183805	5.8e-158	blink		Synechococcus_sp._CC9902	Bacteria-Cyanobacteria
197118667	6.2e-158	blink		Geobacter_bemidjiensis_Bem	Bacteria-Proteobacteria
170111667	6.8e-158	blink	18322534	Laccaria_bicolor_S238N-H82	Eukaryota-Fungi
124024297	7.3e-158	blink		Prochlorococcus_marinus_str._MIT_9303	Bacteria-Cyanobacteria
126696738	1.4e-157	blink		Prochlorococcus_marinus_str._MIT_9301	Bacteria-Cyanobacteria
255060176	1.4e-157	blink		Geobacter_sp._M18	Bacteria-Proteobacteria
156543744	4.3e-157	blink		Nasonia_vitripennis	Eukaryota-Metazoa
225159061	6e-157	blink		Opitutaceae_bacterium_TAV2	Bacteria-Verrucomicrobia
58269694	7.8e-157	blink	15653466	Cryptococcus_neoformans_var._neoformans_JEC21	Eukaryota-Fungi
24212751	1.1e-156	blink	12712204	Leptospira_interrogans_serovar_Lai_str._56601	Bacteria-Spirochaetes
261416641	2e-156	blink		Fibrobacter_succinogenes_subsp._succinogenes_S85	Bacteria-Fibrobacteres
157112664	2.4e-155	blink	17510324	Aedes_aegypti	Eukaryota-Metazoa
157112666	2.4e-155	blink	17510324	Aedes_aegypti	Eukaryota-Metazoa
33864223	2.5e-155	blink	12917642	Prochlorococcus_marinus_str._MIT_9313	Bacteria-Cyanobacteria
224042906	2.9e-155	blink		Taeniopygia_guttata	Eukaryota-Metazoa
50730484	2.9e-155	blink		Gallus_gallus	Eukaryota-Metazoa
223999897	3.3e-155	blink		Thalassiosira_pseudonana_CCMP1335	Eukaryota-stramenopiles
219130674	4.3e-155	blink		Phaeodactylum_tricornutum_CCAP_1055/1	Eukaryota-stramenopiles
194747569	4.4e-155	blink	18057021	Drosophila_ananassae	Eukaryota-Metazoa
			17994087
195012348	5.9e-155	blink	18057021	Drosophila_grimshawi	Eukaryota-Metazoa
			17994087
76673441	8.1e-155	blink		Bos_taurus	Eukaryota-Metazoa
126337317	8.9e-155	blink		Monodelphis_domestica	Eukaryota-Metazoa
224005937	9.8e-155	blink		Thalassiosira_pseudonana_CCMP1335	Eukaryota-stramenopiles
109104132	1.2e-154	blink		Macaca_mulatta	Eukaryota-Metazoa
195135298	1.2e-154	blink	18057021	Drosophila_mojavensis	Eukaryota-Metazoa
			17994087
260817164	1.4e-154	blink		Branchiostoma_floridae	Eukaryota-Metazoa
114579313	1.8e-154	blink		Pan_troglodytes	Eukaryota-Metazoa
114579317	1.8e-154	blink		Pan_troglodytes	Eukaryota-Metazoa
114579319	1.8e-154	blink		Pan_troglodytes	Eukaryota-Metazoa
119622152	1.8e-154	blink	11181995	Homo_sapiens	Eukaryota-Metazoa
158254768	1.8e-154	blink		Homo_sapiens	Eukaryota-Metazoa
197102802	1.8e-154	blink		Pongo_abelii	Eukaryota-Metazoa
22761086	1.8e-154	blink		Homo_sapiens	Eukaryota-Metazoa
28076899	1.8e-154	blink	11877387	Mus_musculus	Eukaryota-Metazoa
42516563	1.8e-154	blink	19027726	Homo_sapiens	Eukaryota-Metazoa
			15815621
			12975309
			12391314
			11877387
73970009	1.8e-154	blink		Canis_lupus_familiaris	Eukaryota-Metazoa
81883281	1.8e-154	blink	11877387	Rattus_norvegicus	Eukaryota-Metazoa
			15489334
149727266	3.4e-154	blink		Equus_caballus	Eukaryota-Metazoa
194865295	3.4e-154	blink	18057021	Drosophila_erecta	Eukaryota-Metazoa
			17994087
48097187	3.8e-154	blink		Apis_mellifera	Eukaryota-Metazoa
198432653	3.9e-154	blink		Ciona_intestinalis	Eukaryota-Metazoa
195492767	4.1e-154	blink	17994087	Drosophila_yakuba	Eukaryota-Metazoa
			17550304
195325911	4.5e-154	blink	17994087	Drosophila_sechellia	Eukaryota-Metazoa
195588643	4.5e-154	blink	17994087	Drosophila_simulans	Eukaryota-Metazoa
21356223	4.5e-154	blink	17569867	Drosophila_melanogaster	Eukaryota-Metazoa
			17569856
			16110336
			12537574
			12537573
			12537572
			12537568
			10731132
55742517	5.7e-154	blink	12454917	Xenopus_(Silurana)_tropicalis	Eukaryota-Metazoa
21326465	7.6e-154	blink	11877387	Rattus_norvegicus	Eukaryota-Metazoa
195167570	9.9e-154	blink	17994087	Drosophila_persimilis	Eukaryota-Metazoa
198466976	9.9e-154	blink	17994087	Drosophila_pseudoobscura_pseudoobscura	Eukaryota-Metazoa
			15632085
116059462	1.1e-153	blink	16868079	Ostreococcus_tauri	Eukaryota-Viridiplantae
195375267	1.1e-153	blink	18057021	Drosophila_virilis	Eukaryota-Metazoa
			17994087
91094999	1.3e-153	blink		Tribolium_castaneum	Eukaryota-Metazoa
195440368	1.6e-153	blink	18057021	Drosophila_willistoni	Eukaryota-Metazoa
			17994087
17539532	2.6e-153	blink		Caenorhabditis_elegans	Eukaryota-Metazoa
158291675	3.3e-153	blink		Anopheles_gambiae_str._PEST	Eukaryota-Metazoa
170073443	3.9e-153	blink		Culex_quinquefasciatus	Eukaryota-Metazoa
242008342	4e-153	blink		Pediculus_humanus_corporis	Eukaryota-Metazoa
116329518	4.1e-153	blink	16973745	Leptospira_borgpetersenii_serovar_Hardjo-bovis_L550	Bacteria-Spirochaetes
195953980	4.3e-153	blink		Hydrogenobaculum_sp._Y04AAS1	Bacteria-Aquificae
46241617	5.3e-153	blink	15033235	Azospirillum_brasilense	Bacteria-Proteobacteria
74214650	6.5e-153	blink	10349636	Mus_musculus	Eukaryota-Metazoa
			11042159
			11076861
			11217851
			12466851
			16141072
			16141073
266627452	8.3e-153	blink		Caulobacter_segnis_ATCC_21756	Bacteria-Proteobacteria
85858490	1.5e-152	blink	17442750	Syntrophus_aciditrophicus_SB	Bacteria-Proteobacteria
206889840	1.6e-152	blink		Thermodesulfovibrio_yellowstonii_DSM_11347	Bacteria-Nitrospirae
27545233	2.3e-152	blink		Danio_rerio	Eukaryota-Metazoa
49257535	2.3e-152	blink	12477932	Danio_rerio	Eukaryota-Metazoa
84029609	2.3e-152	blink	12006978	Danio_rerio	Eukaryota-Metazoa
			16759393
241662196	5.1e-152	blink		Ralstonia_pickettii_12D	Bacteria-Proteobacteria
170742162	5.6e-152	blink		Methylobacterium_sp._4-46	Bacteria-Proteobacteria
170593307	7.5e-152	blink	17885136	Brugia_malayi	Eukaryota-Metazoa
16125398	7.9e-152	blink	17360486	Caulobacter_crescentus_CB15	Bacteria-Proteobacteria
			16829582
			11259647
268553257	1.6e-151	blink		Caenorhabditis_briggsae	Eukaryota-Metazoa
196011551	2.3e-151	blink		Trichoplax_adhaerens	Eukaryota-Metazoa
159902007	4.8e-151	blink		uncultured_planctomycete_13FN	Bacteria-Planctomycetes
86144015	6.9e-151	blink		Leeuwenhoekiella_blandensis_MED217	Bacteria-Bacteroidetes
193704488	8.8e-151	blink		Acyrthosiphon_pisum	Eukaryota-Metazoa
124025107	9.1e-151	blink		Prochlorococcus_marinus_str._NATL1A	Bacteria-Cyanobacteria
156380889	1.1e-150	blink	17615350	Nematostella_vectensis	Eukaryota-Metazoa
187927054	1.2e-150	blink		Ralstonia_pickettii_12J	Bacteria-Proteobacteria
254445874	1.3e-150	blink		Verrucomicrobiae_bacterium_DG1235	Bacteria-Verrucomicrobia
187736213	1.6e-150	blink		Akkermansia_muciniphila_ATCC_BAA-835	Bacteria-Verrucomicrobia
73538220	1.6e-150	blink		Ralstonia_eutropha_JMP134	Bacteria-Proteobacteria
123966655	1.7e-150	blink		Prochlorococcus_marinus_str._MIT_9515	Bacteria-Cyanobacteria
220923116	1.7e-150	blink		Methylobacterium_nodulans_ORS_2060	Bacteria-Proteobacteria
254295548	2.5e-150	blink		Hirschia_baltica_ATCC_49814	Bacteria-Proteobacteria
72383516	3.4e-150	blink		Prochlorococcus_marinus_str._NATL2A	Bacteria-Cyanobacteria
182411999	3.5e-150	blink		Opitutus_terrae_PB90-1	Bacteria-Verrucomicrobia
209967042	5e-150	blink		Rhodospirillum_centenum_SW	Bacteria-Proteobacteria
209967266	6.2e-150	blink		Rhodospirillum_centenum_SW	Bacteria-Proteobacteria
149174382	7.9e-150	blink		Planctomyces_maris_DSM_8797	Bacteria-Planctomycetes
15837213	1e-149	blink	10910347	Xylella_fastidiosa_9a5c	Bacteria-Proteobacteria
182682149	1e-149	blink		Xylella_fastidiosa_M23	Bacteria-Proteobacteria
28199422	1e-149	blink	12533478	Xylella_fastidiosa_Temecula1	Bacteria-Proteobacteria
71274542	1e-149	blink		Xylella_fastidiosa_Dixon	Bacteria-Proteobacteria
163787497	1.1e-149	blink		Flavobacteriales_bacterium_ALC-1	Bacteria-Bacteroidetes
194288727	1.3e-149	blink	18490699	Cupriavidus_taiwanensis	Bacteria-Proteobacteria
229537235	1.6e-149	blink		Planctomyces_limnophilus_DSM_3776	Bacteria-Planctomycetes
20560100	2.5e-149	blink	12057956	Pseudomonas_aeruginosa	Bacteria-Proteobacteria
32401371	4e-149	blink		Triticum_aestivum	Eukaryota-Viridiplantae
254486854	5.5e-149	blink		Roseobacter_sp._GAI101	Bacteria-Proteobacteria
186477741	6.8e-149	blink		Burkholderia_phymatum_STM815	Bacteria-Proteobacteria
255013600	9.2e-149	blink		Bacteroides_sp._2_1_7	Bacteria-Bacteroidetes
254283531	1e-148	blink		gamma_proteobacterium_NOR51-B	Bacteria-Proteobacteria
114777555	1.1e-148	blink		Mariprofundus_ferrooxydans_PV-1	Bacteria-Proteobacteria
170692805	1.1e-148	blink		Burkholderia_graminis_C4D1M	Bacteria-Proteobacteria
171320363	1.1e-148	blink		Burkholderia_ambifaria_MEX-5	Bacteria-Proteobacteria
150007695	1.2e-148	blink	17579514	Parabacteroides_distasonis_ATCC_8503	Bacteria-Bacteroidetes
256839956	1.2e-148	blink		Parabacteroides_sp._D13	Bacteria-Bacteroidetes
253563186	1.3e-148	blink		Bacteroides_sp._3_2_5	Bacteria-Bacteroidetes
167590316	1.6e-148	blink		Burkholderia_ubonensis_Bu	Bacteria-Proteobacteria
84684380	1.7e-148	blink		Rhodobacterales_bacterium_HTCC2654	Bacteria-Proteobacteria
170698733	2.1e-148	blink		Burkholderia_ambifaria_IOP40-10	Bacteria-Proteobacteria
115350205	2.4e-148	blink		Burkholderia_ambifaria_AMMD	Bacteria-Proteobacteria
114797818	2.9e-148	blink	16980487	Hyphomonas_neptunium_ATCC_15444	Bacteria-Proteobacteria
194364288	3.8e-148	blink		Stenotrophomonas_maltophilia_R551-3	Bacteria-Proteobacteria
239908454	4e-148	blink		Desulfovibrio_magneticus_RS-1	Bacteria-Proteobacteria
82408011	4.4e-148	blink		Homo_sapiens	Eukaryota-Metazoa
212691338	4.9e-148	blink		Bacteroides_dorei_DSM_17855	Bacteria-Bacteroidetes
237712215	4.9e-148	blink		Bacteroides_sp._9_1_42FAA	Bacteria-Bacteroidetes
150006468	6.4e-148	blink	17579514	Bacteroides_vulgatus_ATCC_8482	Bacteria-Bacteroidetes
256075034	9.9e-148	blink		Schistosoma_mansoni	Eukaryota-Metazoa
172059227	1.2e-147	blink		Burkholderia_ambifaria_MC40-6	Bacteria-Proteobacteria
265762930	1.3e-147	blink		Bacteroides_sp._2_1_16	Bacteria-Bacteroidetes
71017485	1.4e-147	blink		Ustilago_maydis_521	Eukaryota-Fungi
170745071	1.5e-147	blink		Methylobacterium_radiotolerans_JCM_2831	Bacteria-Proteobacteria
237716364	2e-147	blink		Bacteroides_sp._D1	Bacteria-Bacteroidetes
90425640	2.4e-147	blink		Rhodopseudomonas_palustris_BisB18	Bacteria-Proteobacteria
145219440	2.9e-147	blink		Chlorobium_phaeovibrioides_DSM_265	Bacteria-Chlorobi
153806225	3e-147	blink		Bacteroides_caccae_ATCC_43185	Bacteria-Bacteroidetes
60681056	3.2e-147	blink	15746427	Bacteroides_fragilis_NCTC_9343	Bacteria-Bacteroidetes
169861480	3.5e-147	blink		Coprinopsis_cinerea_okayama7#130	Eukaryota-Fungi
47226915	4.6e-147	blink		Tetraodon_nigroviridis	Eukaryota-Metazoa
53804727	4.8e-147	blink	15383840	Methylococcus_capsulatus_str._Bath	Bacteria-Proteobacteria
158521293	6.3e-147	blink		Desulfococcus_oleovorans_Hxd3	Bacteria-Proteobacteria
171320940	6.4e-147	blink		Burkholderia_ambifaria_MEX-5	Bacteria-Proteobacteria
254881615	7.5e-147	blink		Bacteroides_sp._4_3_47FAA	Bacteria-Bacteroidetes
182677026	8.9e-147	blink		Beijerinckia_indica_subsp._indica_ATCC_9039	Bacteria-Proteobacteria
160886077	9.6e-147	blink		Bacteroides_ovatus_ATCC_8483	Bacteria-Bacteroidetes
115360385	1.1e-146	blink		Burkholderia_ambifaria_AMMD	Bacteria-Proteobacteria
172065660	1.1e-146	blink		Burkholderia_ambifaria_MC40-6	Bacteria-Proteobacteria
170702756	1.3e-146	blink		Burkholderia_ambifaria_IOP40-10	Bacteria-Proteobacteria
255691769	1.6e-146	blink		Bacteroides_finegoldii_DSM_17565	Bacteria-Bacteroidetes
258404507	1.7e-146	blink		Desulfohalobium_retbaense_DSM_5692	Bacteria-Proteobacteria
115523120	2.3e-146	blink		Rhodopseudomonas_palustris_BisA53	Bacteria-Proteobacteria
117924833	2.4e-146	blink		Magnetococcus_sp._MC-1	Bacteria-Proteobacteria
32266146	2.5e-146	blink	12810954	Helicobacter_hepaticus_ATCC_51449	Bacteria-Proteobacteria
237750297	2.6e-146	blink		Helicobacter_bilis_ATCC_43879	Bacteria-Proteobacteria
171318696	3.5e-146	blink		Burkholderia_ambifaria_MEX-5	Bacteria-Proteobacteria
224438236	4.4e-146	blink		Helicobacter_cinaedi_CCUG_18818	Bacteria-Proteobacteria
253568128	4.7e-146	blink		Bacteroides_sp._1_1_6	Bacteria-Bacteroidetes
29346469	4.7e-146	blink	12663928	Bacteroides_thetaiotaomicron_VPI-5482	Bacteria-Bacteroidetes
134291129	4.8e-146	blink		Burkholderia_vietnamiensis_G4	Bacteria-Proteobacteria
78358100	5.5e-146	blink		Desulfovibrio_desulfuricans_subsp._desulfuricans_str._G20	Bacteria-Proteobacteria
144898173	6.4e-146	blink	17449609	Magnetospirillum_gryphiswaldense_MSR-1	Bacteria-Proteobacteria
161522484	7.4e-146	blink		Burkholderia_multivorans_ATCC_17616	Bacteria-Proteobacteria
221207870	7.4e-146	blink		Burkholderia_multivorans_CGD2	Bacteria-Proteobacteria
260170423	7.5e-146	blink		Bacteroides_sp._D2	Bacteria-Bacteroidetes
218886408	1.1e-145	blink		Desulfovibrio_vulgaris_str._'Miyazaki_F'	Bacteria-Proteobacteria
115361222	1.2e-145	blink		Burkholderia_ambifaria_AMMD	Bacteria-Proteobacteria
158423195	1.2e-145	blink	17720818	Azorhizobium_caulinodans_ORS_571	Bacteria-Proteobacteria
170699704	1.2e-145	blink		Burkholderia_ambifaria_IOP40-10	Bacteria-Proteobacteria
53716115	1.4e-145	blink	15377793	Burkholderia_mallei_ATCC_23344	Bacteria-Proteobacteria
76818296	1.4e-145	blink		Burkholderia_pseudomallei_1710b	Bacteria-Proteobacteria
242240103	1.6e-145	blink		Dickeya_dadantii_Ech703	Bacteria-Proteobacteria
217424220	1.7e-145	blink		Burkholderia_pseudomallei_576	Bacteria-Proteobacteria
145588449	2.3e-145	blink		Polynucleobacter_necessarius_subsp._asymbioticus_QLW-P1DMWA-1	Bacteria-Proteobacteria
115522303	2.5e-145	blink		Rhodopseudomonas_palustris_BisA53	Bacteria-Proteobacteria
167725320	2.5e-145	blink		Burkholderia_pseudomallei_DM98	Bacteria-Proteobacteria
186474029	2.5e-145	blink		Burkholderia_phymatum_STM815	Bacteria-Proteobacteria
53713421	4.8e-145	blink	15466707	Bacteroides_fragilis_YCH46	Bacteria-Bacteroidetes
170742786	5.2e-145	blink		Methylobacterium_sp._4-46	Bacteria-Proteobacteria
254526527	5.9e-145	blink		Prochlorococcus_marinus_str._MIT_9202	Bacteria-Cyanobacteria
39933250	6.1e-145	blink	14704707	Rhodopseudomonas_palustris_CGA009	Bacteria-Proteobacteria
238027116	8.1e-145	blink		Burkholderia_glumae_BGR1	Bacteria-Proteobacteria
86747388	1e-144	blink		Rhodopseudomonas_palustris_HaA2	Bacteria-Proteobacteria
91975042	1.3e-144	blink		Rhodopseudomonas_palustris_BisB5	Bacteria-Proteobacteria
103487051	1.6e-144	blink		Sphingopyxis_alaskensis_RB2256	Bacteria-Proteobacteria
228001186	1.9e-144	blink		Brachyspira_murdochii_DSM_12563	Bacteria-Spirochaetes
60681668	2.1e-144	blink	15746427	Bacteroides_fragilis_NCTC_9343	Bacteria-Bacteroidetes
27381115	2.5e-144	blink	12597279	Bradyrhizobium_japonicum_USDA_110	Bacteria-Proteobacteria
			12597275
32472697	2.5e-144	blink	12835416	Rhodopirellula_baltica_SH_1	Bacteria-Planctomycetes
225620655	2.7e-144	blink		Brachyspira_hyodysenteriae_WA1	Bacteria-Spirochaetes
254471322	2.8e-144	blink		Pseudovibrio_sp._JE062	Bacteria-Proteobacteria
167762880	3e-144	blink		Bacteroides_stercoris_ATCC_43183	Bacteria-Bacteroidetes
157347452	3.5e-144	blink	17721507	Vitis_vinifera	Eukaryota-Viridiplantae
218130933	4e-144	blink		Bacteroides_eggerthii_DSM_20697	Bacteria-Bacteroidetes
115524680	5e-144	blink		Rhodopseudomonas_palustris_BisA53	Bacteria-Proteobacteria
107022926	6e-144	blink		Burkholderia_cenocepacia_AU_1054	Bacteria-Proteobacteria
170734549	6.3e-144	blink		Burkholderia_cenocepacia_MC0-3	Bacteria-Proteobacteria
119896318	7.7e-144	blink	17057704	Azoarcus_sp._BH72	Bacteria-Proteobacteria
255644983	1.8e-143	blink		Glycine_max	Eukaryota-Viridiplantae
192288601	2e-143	blink		Rhodopseudomonas_palustris_TIE-1	Bacteria-Proteobacteria
46580859	2e-143	blink	15077118	Desulfovibrio_vulgaris_str._Hildenborough	Bacteria-Proteobacteria
241775538	2.8e-143	blink		Allochromatium_vinosum_DSM_180	Bacteria-Proteobacteria
167588817	3.1e-143	blink		Burkholderia_ubonensis_Bu	Bacteria-Proteobacteria
114321949	4.6e-143	blink		Alkalilimnicola_ehrlichii_MLHE-1	Bacteria-Proteobacteria
116249598	7.1e-143	blink	16640791	Rhizobium_leguminosarum_bv._viciae_3841	Bacteria-Proteobacteria
190894607	9.3e-143	blink		Rhizobium_etli_CIAT_652	Bacteria-Proteobacteria
160888171	9.4e-143	blink		Bacteroides_uniformis_ATCC_8492	Bacteria-Bacteroidetes
241258848	1.3e-142	blink		Rhizobium_leguminosarum_bv._trifolii_WSM1325	Bacteria-Proteobacteria
83594582	2.3e-142	blink		Rhodospirillum_rubrum_ATCC_11170	Bacteria-Proteobacteria
86356998	2.7e-142	blink	16505379	Rhizobium_etli_CFN_42	Bacteria-Proteobacteria
209552261	2.8e-142	blink		Rhizobium_leguminosarum_bv._trifolii_WSM2304	Bacteria-Proteobacteria
227423053	2.8e-142	blink		Denitrovibrio_acetiphilus_DSM_12809	Bacteria-Deferribacteres
242281232	3e-142	blink		Desulfovibrio_salexigens_DSM_2638	Bacteria-Proteobacteria
262199233	5.8e-142	blink		Haliangium_ochraceum_DSM_14365	Bacteria-Proteobacteria
88858020	9e-142	blink		Pseudoalteromonas_tunicata_D2	Bacteria-Proteobacteria
116750974	9.1e-142	blink		Syntrophobacter_fumaroxidans_MPOB	Bacteria-Proteobacteria
85709753	1.3e-141	blink		Erythrobacter_sp._NAP1	Bacteria-Proteobacteria
23016820	5.7e-141	blink		Magnetospirillum_magnetotacticum_MS-1	Bacteria-Proteobacteria
218779502	2.5e-140	blink		Desulfatibacillum_alkenivorans_AK-01	Bacteria-Proteobacteria
126645041	4.1e-140	blink		Algoriphagus_sp._PR1	Bacteria-Bacteroidetes
256827945	4.4e-140	blink		Desulfomicrobium_baculatum_DSM_4028	Bacteria-Proteobacteria
209880826	4.5e-140	blink		Cryptosporidium_muris_RN66	Eukaryota-Alveolata
189466030	8.2e-140	blink		Bacteroides_intestinalis_DSM_17393	Bacteria-Bacteroidetes
150387278	3.2e-139	blink		Victivallis_vadensis_ATCC_BAA-548	Bacteria-Lentisphaerae
188583802	7e-139	blink		Methylobacterium_populi_BJ001	Bacteria-Proteobacteria
224539618	8.7e-139	blink		Bacteroides_cellulosilyticus_DSM_14838	Bacteria-Bacteroidetes
87310749	9.5e-139	blink		Blastopirellula_marina_DSM_3645	Bacteria-Planctomycetes
149199217	1.2e-138	blink		Lentisphaera_araneosa_HTCC2155	Bacteria-Lentisphaerae
33240762	1.5e-138	blink	12917486	Prochlorococcus_marinus_subsp._marinus_str._CCMP1375	Bacteria-Cyanobacteria
163853530	2.6e-138	blink		Methylobacterium_extorquens_PA1	Bacteria-Proteobacteria
218532389	2.6e-138	blink		Methylobacterium_chloromethanicum_CM4	Bacteria-Proteobacteria
167526910	2.8e-138	blink		Monosiga_brevicollis_MX1	Eukaryota-Choanoflagellida
116074506	6.8e-138	blink		Synechococcus_sp._RS9916	Bacteria-Cyanobacteria
254487592	4.3e-137	blink		Roseobacter_sp._GAI101	Bacteria-Proteobacteria
212704387	5.9e-137	blink		Desulfovibrio_piger_ATCC_29098	Bacteria-Proteobacteria
220925453	1.3e-136	blink		Methylobacterium_nodulans_ORS_2060	Bacteria-Proteobacteria
220904053	3.9e-136	blink		Desulfovibrio_desulfuricans_subsp._desulfuricans_str._ATCC_27774	Bacteria-Proteobacteria
218781242	6.2e-136	blink		Desulfatibacillum_alkenivorans_AK-01	Bacteria-Proteobacteria
224367918	1.8e-135	blink		Desulfobacterium_autotrophicum_HRM2	Bacteria-Proteobacteria
241774927	2.2e-134	blink		Asticcacaulis_excentricus_CB_48	Bacteria-Proteobacteria
126464430	4.5e-134	blink		Rhodobacter_sphaeroides_ATCC_17029	Bacteria-Proteobacteria
221369987	4.5e-134	blink		Rhodobacter_sphaeroides_KD131	Bacteria-Proteobacteria
86609385	5.3e-134	blink	16391090	Synechococcus_sp._JA-2-3B'a(2-13)	Bacteria-Cyanobacteria
86605202	6.9e-134	blink	16391090	Synechococcus_sp._JA-3-3Ab	Bacteria-Cyanobacteria
2351580	1.9e-133	blink		Prunus_armeniaca	Eukaryota-Viridiplantae
218261931	3.4e-132	blink		Parabacteroides_johnsonii_DSM_18315	Bacteria-Bacteroidetes
16264188	3.8e-131	blink	11481431	Sinorhizobium_meliloti_1021	Bacteria-Proteobacteria
119898093	8.2e-131	blink	17057704	Azoarcus_sp._BH72	Bacteria-Proteobacteria
116250331	5.2e-130	blink	16640791	Rhizobium_leguminosarum_bv._viciae_3841	Bacteria-Proteobacteria
241202963	6e-130	blink		Rhizobium_leguminosarum_bv._trifolii_WSM1325	Bacteria-Proteobacteria
262099077	1.1e-129	blink		Phytophthora_infestans_T30-4	Eukaryota-stramenopiles
239834581	1.5e-129	blink		Ochrobactrum_intermedium_LMG_3301	Bacteria-Proteobacteria
227820018	1.8e-129	blink		Rhizobium_sp._NGR234	Bacteria-Proteobacteria
162455060	3.1e-129	blink		Sorangium_cellulosum_'So_ce_56'	Bacteria-Proteobacteria
153011732	3.2e-129	blink		Ochrobactrum_anthropi_ATCC_49188	Bacteria-Proteobacteria
225628976	3.2e-129	blink		Brucella_ceti_str._Cudo	Bacteria-Proteobacteria
23500289	3.2e-129	blink	12271122	Brucella_suis_1330	Bacteria-Proteobacteria
260760121	6.5e-129	blink		Brucella_abortus_bv._4_str._292	Bacteria-Proteobacteria
126644154	2.1e-128	blink	15044751	Cryptosporidium_parvum_Iowa_II	Eukaryota-Alveolata
237817146	4.5e-128	blink		Brucella_abortus_str._2308_A	Bacteria-Proteobacteria
62317595	4.5e-128	blink	15805518	Brucella_abortus_bv._1_str._9-941	Bacteria-Proteobacteria
261220376	4.7e-128	blink		Brucella_ceti_B1/94	Bacteria-Proteobacteria
67615551	7.2e-128	blink	15510150	Cryptosporidium_hominis_TU502	Eukaryota-Alveolata
163849697	7.3e-128	blink		Methylobacterium_extorquens_PA1	Bacteria-Proteobacteria
218528247	1.1e-127	blink		Methylobacterium_chloromethanicum_CM4	Bacteria-Proteobacteria
240136915	1.9e-127	blink		Methylobacterium_extorquens_AM1	Bacteria-Proteobacteria
150375823	2e-127	blink		Sinorhizobium_medicae_WSM419	Bacteria-Proteobacteria
190410051	2.5e-127	blink	17466030	Sinorhizobium_meliloti_SM11	Bacteria-Proteobacteria
254558773	2.5e-127	blink		Methylobacterium_extorquens_DM4	Bacteria-Proteobacteria
261323210	3.5e-127	blink		Brucella_neotomae_5K33	Bacteria-Proteobacteria
206895226	3.7e-127	blink		Coprothermobacter_proteolyticus_DSM_5265	Bacteria-Firmicutes
260576901	5e-127	blink		Rhodobacter_sp._SW2	Bacteria-Proteobacteria
146339108	5.7e-127	blink	17540897	Bradyrhizobium_sp._ORS278	Bacteria-Proteobacteria
188580525	1.1e-125	blink		Methylobacterium_populi_BJ001	Bacteria-Proteobacteria
148657680	1.2e-125	blink		Roseiflexus_sp._RS-1	Bacteria-Chloroflexi
193214167	1.2e-125	blink		Chloroherpeton_thalassium_ATCC_35110	Bacteria-Chlorobi
167841152	1.4e-125	blink		Burkholderia_thailandensis_MSMB43	Bacteria-Proteobacteria
163856703	4.7e-125	blink		Bordetella_petrii_DSM_12804	Bacteria-Proteobacteria
163849948	5e-125	blink		Methylobacterium_extorquens_PA1	Bacteria-Proteobacteria
268317410	6.2e-125	blink		Rhodothermus_marinus_DSM_4252	Bacteria-Bacteroidetes
156744183	7.2e-125	blink		Roseiflexus_castenholzii_DSM_13941	Bacteria-Chloroflexi
154415493	8.3e-125	blink	17218520	Trichomonas_vaginalis_G3	Eukaryota-Parabasalidea
261402193	9.9e-125	blink		Methanocaldococcus_vulcanius_M7	Archaea-Euryarchaeota
13476536	1.9e-124	blink	11214968	Mesorhizobium_loti_MAFF303099	Bacteria-Proteobacteria
254255578	4.5e-124	blink		Burkholderia_dolosa_AUO158	Bacteria-Proteobacteria
269837187	4.5e-124	blink		Sphaerobacter_thermophilus_DSM_20745	Bacteria-Chloroflexi
219849036	1.2e-123	blink		Chloroflexus_aggregans_DSM_9485	Bacteria-Chloroflexi
163846791	1.4e-123	blink		Chloroflexus_aurantiacus_J-10-fl	Bacteria-Chloroflexi
222081304	2.4e-123	blink		Agrobacterium_radiobacter_K84	Bacteria-Proteobacteria
270234393	2.6e-123	blink		Vitis_vinifera	Eukaryota-Viridiplantae
115525494	7e-123	blink		Rhodopseudomonas_palustris_BisA53	Bacteria-Proteobacteria
170747736	1.3e-122	blink		Methylobacterium_radiotolerans_JCM_2831	Bacteria-Proteobacteria
223936185	2.9e-122	blink		bacterium_Ellin514	Bacteria-Verrucomicrobia
260469612	2.9e-122	blink		Mesorhizobium_opportunistum_WSM2075	Bacteria-Proteobacteria
33861816	1.3e-121	blink	12917642	Prochlorococcus_marinus_subsp._pastoris_str._CCMP1986	Bacteria-Cyanobacteria
162454969	1.9e-121	blink		Sorangium_cellulosum_'So_ce_56'	Bacteria-Proteobacteria
91069861	2.3e-121	blink	16556843	uncultured_Prochlorococcus_marinus_clone_ASNC1363	Bacteria-Cyanobacteria
84502185	2.5e-121	blink		Oceanicola_batsensis_HTCC2597	Bacteria-Proteobacteria
256810477	4.3e-121	blink		Methanocaldococcus_fervens_AG86	Archaea-Euryarchaeota
163781591	2.4e-120	blink		Hydrogenivirga_sp._128-5-R1-1	Bacteria-Aquificae
159900946	6.4e-120	blink		Herpetosiphon_aurantiacus_ATCC_23779	Bacteria-Chloroflexi
91774155	7.5e-120	blink		Methanococcoides_burtonii_DSM_6242	Archaea-Euryarchaeota
71666589	9.2e-120	blink	16020725	Trypanosoma_cruzi_strain_CL_Brener	Eukaryota-Euglenozoa
			16020724
71407377	1.6e-119	blink	16020725	Trypanosoma_cruzi_strain_CL_Brener	Eukaryota-Euglenozoa
			16020724
220920483	2.5e-119	blink		Methylobacterium_nodulans_ORS_2060	Bacteria-Proteobacteria
221639947	5.1e-119	blink		Rhodobacter_sphaeroides_KD131	Bacteria-Proteobacteria
225851277	6.5e-119	blink		Persephonella_marina_EX-H1	Bacteria-Aquificae
77464083	1.2e-118	blink		Rhodobacter_sphaeroides_2.4.1	Bacteria-Proteobacteria
126462927	3e-118	blink		Rhodobacter_sphaeroides_ATCC_17029	Bacteria-Proteobacteria
196232594	3.1e-118	blink		Chthoniobacter_flavus_Ellin428	Bacteria-Verrucomicrobia
110635107	8.1e-118	blink		Chelativorans_sp._BNC1	Bacteria-Proteobacteria
162457224	1.1e-117	blink		Sorangium_cellulosum_'So_ce_56'	Bacteria-Proteobacteria
168703981	1.7e-117	blink		Gemmata_obscuriglobus_UQM_2246	Bacteria-Planctomycetes
209551572	1.8e-117	blink		Rhizobium_leguminosarum_bv._trifolii_WSM2304	Bacteria-Proteobacteria
86355729	2.3e-117	blink	16505379	Rhizobium_etli_CFN_42	Bacteria-Proteobacteria
108805896	3.9e-117	blink		Rubrobacter_xylanophilus_DSM_9941	Bacteria-Actinobacteria
116620493	4.3e-117	blink		Candidatus_Solibacter_usitatus_Ellin6076	Bacteria-Acidobacteria
260461389	2.9e-116	blink		Mesorhizobium_opportunistum_WSM2075	Bacteria-Proteobacteria
146278459	3.1e-116	blink		Rhodobacter_sphaeroides_ATCC_17025	Bacteria-Proteobacteria
91203036	3.3e-116	blink	16598256	Candidatus_Kuenenia_stuttgartiensis	Bacteria-Planctomycetes
190889705	3.5e-116	blink		Rhizobium_etli_CIAT_652	Bacteria-Proteobacteria
86152019	3.5e-116	blink		Campylobacter_jejuni_subsp._jejuni_260.94	Bacteria-Proteobacteria
94972117	4.8e-116	blink		Deinococcus_geothermalis_DSM_11300	Bacteria-Deinococcus-Thermus
150376042	4.9e-116	blink		Sinorhizobium_medicae_WSM419	Bacteria-Proteobacteria
83815883	6.5e-116	blink	16330755	Salinibacter_ruber_DSM_13855	Bacteria-Bacteroidetes
16263977	7.4e-116	blink	11481431	Sinorhizobium_meliloti_1021	Bacteria-Proteobacteria
83814755	8.4e-116	blink	16330755	Salinibacter_ruber_DSM_13855	Bacteria-Bacteroidetes
158313510	1.7e-115	blink		Frankia_sp._EAN1pec	Bacteria-Actinobacteria
171910639	3.4e-115	blink		Verrucomicrobium_spinosum_DSM_4136	Bacteria-Verrucomicrobia
157415665	3.7e-115	blink	17873037	Campylobacter_jejuni_subsp._jejuni_81116	Bacteria-Proteobacteria
229205823	4.5e-115	blink		Nocardiopsis_dassonvillei_subsp._dassonvillei_DSM_43111	Bacteria-Actinobacteria
260574735	5.1e-115	blink		Rhodobacter_sp._SW2	Bacteria-Proteobacteria
221632846	5.4e-115	blink		Thermomicrobium_roseum_DSM_5159	Bacteria-Chloroflexi
255036759	5.8e-115	blink		Dyadobacter_fermentans_DSM_18053	Bacteria-Bacteroidetes
241207013	7.2e-115	blink		Rhizobium_leguminosarum_bv._trifolii_WSM1325	Bacteria-Proteobacteria
259418578	1e-114	blink		Silicibacter_sp._TrichCH4B	Bacteria-Proteobacteria
167412349	1.2e-114	blink		Campylobacter_jejuni	Bacteria-Proteobacteria
167412397	1.8e-114	blink		Campylobacter_jejuni	Bacteria-Proteobacteria
170740313	2.2e-114	blink		Methylobacterium_sp._4-46	Bacteria-Proteobacteria
116249843	2.7e-114	blink	16640791	Rhizobium_leguminosarum_bv._viciae_3841	Bacteria-Proteobacteria
124514300	2.7e-114	blink	17344860	Leptospirillum_rubarum	Bacteria-Nitrospirae
86359939	1.1e-113	blink	16505379	Rhizobium_etli_CFN_42	Bacteria-Proteobacteria
126462559	1.4e-113	blink		Rhodobacter_sphaeroides_ATCC_17029	Bacteria-Proteobacteria
77463730	2.6e-113	blink		Rhodobacter_sphaeroides_2.4.1	Bacteria-Proteobacteria
86742232	3.9e-113	blink	17151343	Frankia_sp._CcI3	Bacteria-Actinobacteria
15891619	4.4e-113	blink	11743194	Agrobacterium_tumefaciens_str._C58	Bacteria-Proteobacteria
			11743193
111225106	5.4e-113	blink	17151343	Frankia_alni_ACN14a	Bacteria-Actinobacteria
206602814	8.1e-113	blink	14961025	Leptospirillum_sp._Group_II_'5-way_CG'	Bacteria-Nitrospirae
			18651792
229871410	1.2e-112	blink		Spirosoma_linguale_DSM_74	Bacteria-Bacteroidetes
84496590	1.4e-112	blink		Janibacter_sp._HTCC2649	Bacteria-Actinobacteria
255586896	1.8e-112	blink		Ricinus_communis	Eukaryota-Viridiplantae
110637314	2.1e-112	blink	17400776	Cytophaga_hutchinsonii_ATCC_33406	Bacteria-Bacteroidetes
110639762	2.2e-112	blink	17400776	Cytophaga_hutchinsonii_ATCC_33406	Bacteria-Bacteroidetes
238501642	2.6e-112	blink		Aspergillus_flavus_NRRL3357	Eukaryota-Fungi
254468212	2.6e-112	blink		beta_proteobacterium_KB13	Bacteria-Proteobacteria
218462889	3.5e-112	blink		Rhizobium_etli_Kim_5	Bacteria-Proteobacteria
169769198	4.5e-112	blink	16372010	Aspergillus_oryzae_RIB40	Eukaryota-Fungi
149278943	5.1e-112	blink		Pedobacter_sp._BAL39	Bacteria-Bacteroidetes
190894627	5.8e-112	blink		Rhizobium_etli_CIAT_652	Bacteria-Proteobacteria
124009111	1.7e-111	blink		Microscilla_marina_ATCC_23134	Bacteria-Bacteroidetes
197105546	1.7e-111	blink	18700039	Phenylobacterium_zucineum_HLK1	Bacteria-Proteobacteria
197105947	1.8e-111	blink	18700039	Phenylobacterium_zucineum_HLK1	Bacteria-Proteobacteria
255533495	2.4e-111	blink		Pedobacter_heparinus_DSM_2366	Bacteria-Bacteroidetes
255533805	2.4e-111	blink		Pedobacter_heparinus_DSM_2366	Bacteria-Bacteroidetes
83856012	3.2e-111	blink		Croceibacter_atlanticus_HTCC2559	Bacteria-Bacteroidetes
86740000	6.7e-111	blink	17151343	Frankia_sp._CcI3	Bacteria-Actinobacteria
222148125	8.8e-111	blink		Agrobacterium_vitis_S4	Bacteria-Proteobacteria
163754701	1.2e-110	blink		Kordia_algicida_OT-1	Bacteria-Bacteroidetes
86131129	1.2e-110	blink		Dokdonia_donghaensis_MED134	Bacteria-Bacteroidetes
89067499	1.2e-110	blink		Oceanicola_granulosus_HTCC2516	Bacteria-Proteobacteria
149369387	1.8e-110	blink		unidentified_eubacterium_SCB49	Bacteria-Bacteroidetes
146277376	3e-110	blink		Rhodobacter_sphaeroides_ATCC_17025	Bacteria-Proteobacteria
111221477	4e-110	blink	17151343	Frankia_alni_ACN14a	Bacteria-Actinobacteria
108757676	4.5e-110	blink	17015832	Myxococcus_xanthus_DK_1622	Bacteria-Proteobacteria
27804853	4.5e-110	blink		Myxococcus_xanthus	Bacteria-Proteobacteria
256420557	7.5e-110	blink		Chitinophaga_pinensis_DSM_2588	Bacteria-Bacteroidetes
161520318	7.7e-110	blink		Burkholderia_multivorans_ATCC_17616	Bacteria-Proteobacteria
221200578	9e-110	blink		Burkholderia_multivorans_CGD2M	Bacteria-Proteobacteria
91215554	9e-110	blink		Psychroflexus_torquis_ATCC_700755	Bacteria-Bacteroidetes
256392429	1.5e-109	blink		Catenulispora_acidiphila_DSM_44928	Bacteria-Actinobacteria
206563874	2.4e-109	blink		Burkholderia_cenocepacia_J2315	Bacteria-Proteobacteria
94970831	2.5e-109	blink		Candidatus_Koribacter_versatilis_Ellin345	Bacteria-Acidobacteria
126662771	3e-109	blink		Flavobacteria_bacterium_BAL38	Bacteria-Bacteroidetes
241518323	3e-109	blink		Rhizobium_leguminosarum_bv._trifolii_WSM1325	Bacteria-Proteobacteria
221209614	6e-109	blink		Burkholderia_multivorans_CGD1	Bacteria-Proteobacteria
251771294	1.3e-108	blink		Leptospirillum_ferrodiazotrophum	Bacteria-Nitrospirae
225010351	1.5e-108	blink		Flavobacteria_bacterium_MS024-3C	Bacteria-Bacteroidetes
78061718	1.7e-108	blink		Burkholderia_sp._383	Bacteria-Proteobacteria
149028249	2.2e-108	blink	15632090	Rattus_norvegicus	Eukaryota-Metazoa
120437609	2.6e-108	blink	17107561	Gramella_forsetii_KT0803	Bacteria-Bacteroidetes
146298798	2.8e-108	blink		Flavobacterium_johnsoniae_UW101	Bacteria-Bacteroidetes
150026505	3.9e-108	blink	17592475	Flavobacterium_psychrophilum_JIP02/86	Bacteria-Bacteroidetes
189219376	4.4e-108	blink		Methylacidiphilum_infernorum_V4	Bacteria-Verrucomicrobia
153004762	6.1e-108	blink		Anaeromyxobacter_sp._Fw109-5	Bacteria-Proteobacteria
89889770	6.6e-108	blink		Flavobacteria_bacterium_BBFL7	Bacteria-Bacteroidetes
83950108	1.2e-107	blink		Roseovarius_nubinhibens_ISM	Bacteria-Proteobacteria
86158378	1.3e-107	blink		Anaeromyxobacter_dehalogenans_2CP-C	Bacteria-Proteobacteria
254406322	1.4e-107	blink		Streptomyces_sviceus_ATCC_29083	Bacteria-Actinobacteria
239930015	2.2e-107	blink		Streptomyces_ghanaensis_ATCC_14672	Bacteria-Actinobacteria
197122330	2.3e-107	blink		Anaeromyxobacter_sp._K	Bacteria-Proteobacteria
88711591	3.9e-107	blink		Flavobacteriales_bacterium_HTCC2170	Bacteria-Bacteroidetes
159040500	4e-107	blink		Salinispora_arenicola_CNS-205	Bacteria-Actinobacteria
145597018	6.2e-107	blink		Salinispora_tropica_CNB-440	Bacteria-Actinobacteria
257055179	2.9e-106	blink		Saccharomonospora_viridis_DSM_43017	Bacteria-Actinobacteria
227404963	3.3e-106	blink		Geodermatophilus_obscurus_DSM_43160	Bacteria-Actinobacteria
227380816	4.8e-106	blink		Kribbella_flavida_DSM_17836	Bacteria-Actinobacteria
227538960	7.5e-106	blink		Sphingobacterium_spiritivorum_ATCC_33300	Bacteria-Bacteroidetes
241891250	2.9e-105	blink		Sphingobacterium_spiritivorum_ATCC_33861	Bacteria-Bacteroidetes
134102031	3.5e-105	blink	17369815	Saccharopolyspora_erythraea_NRRL_2338	Bacteria-Actinobacteria
147921373	4.4e-105	blink	16857943	uncultured_methanogenic_archaeon_RC-I	Archaea-Euryarchaeota
225874664	6.8e-105	blink		Acidobacterium_capsulatum_ATCC_51196	Bacteria-Acidobacteria
256814989	7e-105	blink		Streptomyces_griseoflavus_Tu4000	Bacteria-Actinobacteria
222637672	7.8e-105	blink		Oryza_sativa_Japonica_Group	Eukaryota-Viridiplantae
238061815	1.3e-104	blink		Micromonospora_sp._ATCC_39149	Bacteria-Actinobacteria
15077456	1.2e-103	blink	11410376	Streptomyces_viridochromogenes	Bacteria-Actinobacteria
			15489167
18977729	2e-102	blink	11210495	Pyrococcus_furiosus_DSM_3638	Archaea-Euryarchaeota
			11115105
			10430560
256722428	2.2e-101	blink		Nectria_haematococca_mpVI_77-13-4	Eukaryota-Fungi
157413747	7.1e-101	blink		Prochlorococcus_marinus_str._MIT_9215	Bacteria-Cyanobacteria
269926289	1.2e-100	blink		Thermobaculum_terrenum_ATCC_BAA-798	Bacteria-Thermobaculum.
221639598	3.1e-100	blink		Rhodobacter_sphaeroides_KD131	Bacteria-Proteobacteria
77919845	5.2e-100	blink		Pelobacter_carbinolicus_DSM_2380	Bacteria-Proteobacteria
21224504	1.5e-99	blink	12000953	Streptomyces_coelicolor_A3(2)	Bacteria-Actinobacteria
			8843436
256784301	1.5e-99	blink		Streptomyces_lividans_TK24	Bacteria-Actinobacteria
229851458	2e-99	blink		Streptosporangium_roseum_DSM_43021	Bacteria-Actinobacteria
255009000	2.7e-99	blink		Bacteroides_fragilis_3_1_12	Bacteria-Bacteroidetes
256668635	4.2e-99	blink		Streptomyces_sp._AA4	Bacteria-Actinobacteria
88604308	6.9e-99	blink		Methanospirillum_hungatei_JF-1	Archaea-Euryarchaeota
145294730	6.3e-97	blink	17379713	Corynebacterium_glutamicum_R	Bacteria-Actinobacteria
18201659	2.5e-96	blink	11432928	Oryza_sativa_Japonica_Group	Eukaryota-Viridiplantae
260061258	4e-96	blink		Robiginitalea_biformata_HTCC2501	Bacteria-Bacteroidetes
256812053	6.7e-96	blink		Streptomyces_griseoflavus_Tu4000	Bacteria-Actinobacteria
125572564	8.3e-96	blink	15685292	Oryza_sativa_Japonica_Group	Eukaryota-Viridiplantae
254776506	8.5e-96	blink		Mycobacterium_avium_subsp._avium_ATCC_25291	Bacteria-Actinobacteria
118463300	9.1e-96	blink		Mycobacterium_avium_104	Bacteria-Actinobacteria
239933063	1.7e-95	blink		Streptomyces_ghanaensis_ATCC_14672	Bacteria-Actinobacteria
41409346	2.7e-94	blink	16116077	Mycobacterium_avium_subsp._paratuberculosis_K-10	Bacteria-Actinobacteria
256765487	1.4e-93	blink		Streptomyces_sp._C	Bacteria-Actinobacteria
149915999	3.2e-93	blink		Roseobacter_sp._AzwK-3b	Bacteria-Proteobacteria
88603366	3.2e-93	blink		Methanospirillum_hungatei_JF-1	Archaea-Euryarchaeota
154151307	1e-92	blink		Candidatus_Methanoregula_boonei_6A8	Archaea-Euryarchaeota
84516279	2.1e-92	blink		Loktanella_vestfoldensis_SKA53	Bacteria-Proteobacteria
161620605	1.3e-91	blink		Brucella_canis_ATCC_23365	Bacteria-Proteobacteria
254732326	2.6e-91	blink		Brucella_abortus_bv._4_str._292	Bacteria-Proteobacteria
163844700	3.4e-91	blink		Brucella_suis_ATCC_23445	Bacteria-Proteobacteria
189022850	1.7e-90	blink	18478107	Brucella_abortus_S19	Bacteria-Proteobacteria
224028403	1.7e-90	blink		Zea_mays	Eukaryota-Viridiplantae
256253260	1.7e-90	blink		Brucella_ceti_B1/94	Bacteria-Proteobacteria
256059258	2.1e-90	blink		Brucella_neotomae_5K33	Bacteria-Proteobacteria
36958616	4.7e-90	blink	14702322	Rhizobium_sp._NGR234	Bacteria-Proteobacteria
116754384	1.1e-89	blink		Methanosaeta_thermophila_PT	Archaea-Euryarchaeota
218460233	1.1e-89	blink		Rhizobium_etli_Kim_5	Bacteria-Proteobacteria
254416011	1.5e-88	blink		Microcoleus_chthonoplastes_PCC_7420	Bacteria-Cyanobacteria
240990186	2.9e-88	blink		Ixodes_scapularis	Eukaryota-Metazoa
46110947	5e-88	blink		Gibberella_zeae_PH-1	Eukaryota-Fungi
209550525	5.7e-88	blink		Rhizobium_leguminosarum_bv._trifolii_WSM2304	Bacteria-Proteobacteria
241205886	1.9e-87	blink		Rhizobium_leguminosarum_bv._trifolii_WSM1325	Bacteria-Proteobacteria
170078934	2.6e-87	blink		Synechococcus_sp._PCC_7002	Bacteria-Cyanobacteria
254712356	4.2e-87	blink		Brucella_ceti_M644/93/1	Bacteria-Proteobacteria
86358795	5.7e-87	blink	16505379	Rhizobium_etli_CFN_42	Bacteria-Proteobacteria
116253371	1e-85	blink	16640791	Rhizobium_leguminosarum_bv._viciae_3841	Bacteria-Proteobacteria
218463574	1.8e-85	blink		Rhizobium_etli_Kim_5	Bacteria-Proteobacteria
218458257	2.1e-85	blink		Rhizobium_etli_Kim_5	Bacteria-Proteobacteria
218673091	5.1e-85	blink		Rhizobium_etli_GR56	Bacteria-Proteobacteria
218508063	2.8e-84	blink		Rhizobium_etli_Brasil_5	Bacteria-Proteobacteria
218189332	4.8e-83	blink		Oryza_sativa_Indica_Group	Eukaryota-Viridiplantae
224092003	4.7e-82	blink		Populus_trichocarpa	Eukaryota-Viridiplantae
240171646	3.3e-81	blink		Mycobacterium_kansasii_ATCC_12478	Bacteria-Actinobacteria
115380329	3.5e-81	blink		Stigmatella_aurantiaca_DW4/3-1	Bacteria-Proteobacteria
270254471	4.4e-78	blink		Vitis_vinifera	Eukaryota-Viridiplantae
125525620	1.5e-77	blink	15685292	Oryza_sativa_Indica_Group	Eukaryota-Viridiplantae
270247289	3.5e-77	blink		Vitis_vinifera	Eukaryota-Viridiplantae
218506141	2.1e-76	blink		Rhizobium_etli_Brasil_5	Bacteria-Proteobacteria
113476099	1.2e-75	blink		Trichodesmium_erythraeum_IMS101	Bacteria-Cyanobacteria
119872996	7.2e-75	blink		Pyrobaculum_islandicum_DSM_4184	Archaea-Crenarchaeota
156333876	1e-74	blink	17615350	Nematostella_vectensis	Eukaryota-Metazoa
15897713	2e-74	blink	11427726	Sulfolobus_solfataricus_P2	Archaea-Crenarchaeota
227826986	9.6e-73	blink		Sulfolobus_islandicus_M.14.25	Archaea-Crenarchaeota
227829920	9.6e-73	blink		Sulfolobus_islandicus_L.S.2.15	Archaea-Crenarchaeota
238619128	9.6e-73	blink		Sulfolobus_islandicus_M.16.4	Archaea-Crenarchaeota
115383626	6.4e-72	blink		Aspergillus_terreus_NIH2624	Eukaryota-Fungi
10440331	1e-68	blink		Homo_sapiens	Eukaryota-Metazoa
114579321	1e-68	blink		Pan_troglodytes	Eukaryota-Metazoa
218659972	3.5e-68	blink		Rhizobium_etli_IE4771	Bacteria-Proteobacteria
229582895	6.1e-68	blink		Sulfolobus_islandicus_Y.N.15.51	Archaea-Crenarchaeota
218663475	4.6e-67	blink		Rhizobium_etli_IE4771	Bacteria-Proteobacteria
146304571	9.1e-64	blink	18083856	Metallosphaera_sedula_DSM_5348	Archaea-Crenarchaeota
163737071	1.9e-59	blink		Phaeobacter_gallaeciensis_BS107	Bacteria-Proteobacteria
218960444	7.4e-59	blink		Candidatus_Cloacamonas_acidaminovorans	Bacteria-candidate division WWE1
144899795	7e-58	blink	17449609	Magnetospirillum_gryphiswaldense_MSR-1	Bacteria-Proteobacteria
148658189	8.5e-58	blink		Roseiflexus_sp._RS-1	Bacteria-Chloroflexi
163747815	2.5e-57	blink		Oceanibulbus_indolifex_HEL-45	Bacteria-Proteobacteria
156743594	2.8e-56	blink		Roseiflexus_castenholzii_DSM_13941	Bacteria-Chloroflexi
194389242	1.1e-55	blink		Homo_sapiens	Eukaryota-Metazoa
260646163	3e-55	blink		Streptomyces_scabiei_87.22	Bacteria-Actinobacteria
83309238	6.5e-55	blink	16303747	Magnetospirillum_magneticum_AMB-1	Bacteria-Proteobacteria
256671521	3.4e-54	blink		Streptomyces_sp._AA4	Bacteria-Actinobacteria
227988753	1.6e-53	blink		Meiothermus_silvanus_DSM_9946	Bacteria-Deinococcus-Thermus
23016818	3e-53	blink		Magnetospirillum_magnetotacticum_MS-1	Bacteria-Proteobacteria
72160573	9.5e-53	blink	17209016	Thermobifida_fusca_YX	Bacteria-Actinobacteria
126348020	1.3e-51	blink	16956972	Streptomyces_ambofaciens_ATCC_23877	Bacteria-Actinobacteria
239944818	2.4e-51	blink		Streptomyces_roseosporus_NRRL_15998	Bacteria-Actinobacteria
220914294	7.6e-51	blink		Arthrobacter_chlorophenolicus_A6	Bacteria-Actinobacteria
218781939	3.4e-50	blink		Desulfatibacillum_alkenivorans_AK-01	Bacteria-Proteobacteria
169770929	5.9e-50	blink	16372010	Aspergillus_oryzae_RIB40	Eukaryota-Fungi
134100450	6.3e-50	blink	17369815	Saccharopolyspora_erythraea_NRRL_2338	Bacteria-Actinobacteria
113475902	6.5e-50	blink		Trichodesmium_erythraeum_IMS101	Bacteria-Cyanobacteria
223935424	1.2e-49	blink		bacterium_Ellin514	Bacteria-Verrucomicrobia
254284022	1.3e-49	blink		gamma_proteobacterium_NOR51-B	Bacteria-Proteobacteria
94970640	4.5e-49	blink		Candidatus_Koribacter_versatilis_Ellin345	Bacteria-Acidobacteria
116669787	2.5e-48	blink		Arthrobacter_sp._FB24	Bacteria-Actinobacteria
153836501	3.7e-48	blink		Vibrio_parahaemolyticus_AQ3810	Bacteria-Proteobacteria
28898095	3.7e-48	blink	12620739	Vibrio_parahaemolyticus_RIMD_2210633	Bacteria-Proteobacteria
			10834969
149179058	3.8e-48	blink		Planctomyces_maris_DSM_8797	Bacteria-Planctomycetes
225180903	5e-48	blink		Dethiobacter_alkaliphilus_AHT_1	Bacteria-Firmicutes
110932092	7e-48	blink		Spirochaeta_aurantia	Bacteria-Spirochaetes
260901819	4.5e-47	blink		Vibrio_parahaemolyticus_AQ4037	Bacteria-Proteobacteria
170290383	6.9e-47	blink	18535141	Candidatus_Korarchaeum_cryptofilum_OPF8	Archaea-Korarchaeota
163797546	7.3e-47	blink		alpha_proteobacterium_BAL199	Bacteria-Proteobacteria
227538902	1.6e-46	blink		Sphingobacterium_spiritivorum_ATCC_33300	Bacteria-Bacteroidetes
257052080	1.6e-46	blink		Halorhabdus_utahensis_DSM_12940	Archaea-Euryarchaeota
251798149	6.1e-46	blink		Paenibacillus_sp._JDR-2	Bacteria-Firmicutes
72162023	8.9e-46	blink	17209016	Thermobifida_fusca_YX	Bacteria-Actinobacteria
71901761	7.7e-45	blink		Xylella_fastidiosa_subsp._sandyi_Ann-1	Bacteria-Proteobacteria
229539324	1.2e-44	blink		Planctomyces_limnophilus_DSM_3776	Bacteria-Planctomycetes
270158007	5.5e-44	blink		Legionella_longbeachae_D-4968	Bacteria-Proteobacteria
262195081	6.8e-44	blink		Haliangium_ochraceum_DSM_14365	Bacteria-Proteobacteria
164665164	9.8e-44	blink	14528002	Actinomadura_madurae	Bacteria-Actinobacteria
			17918933
117924370	3.4e-43	blink		Magnetococcus_sp._MC-1	Bacteria-Proteobacteria
21225644	3.4e-43	blink	12000953	Streptomyces_coelicolor_A3(2)	Bacteria-Actinobacteria
			8843436
256783335	3.4e-43	blink		Streptomyces_lividans_TK24	Bacteria-Actinobacteria
149200121	1.8e-42	blink		Lentisphaera_araneosa_HTCC2155	Bacteria-Lentisphaerae
153868723	3.4e-42	blink		Beggiatoa_sp._PS	Bacteria-Proteobacteria
76803888	4.6e-42	blink	16417647	Vibrio_sp._DAT722	Bacteria-Proteobacteria
220930171	5.5e-42	blink		Clostridium_cellulolyticum_H10	Bacteria-Firmicutes
229209365	7.5e-42	blink		Nocardiopsis_dassonvillei_subsp._dassonvillei_DSM_43111	Bacteria-Actinobacteria
104779835	8.6e-42	blink	16699499	Pseudomonas_entomophila_L48	Bacteria-Proteobacteria
206967594	1.1e-41	blink		Bacillus_cereus_AH1134	Bacteria-Firmicutes
24214280	2.5e-41	blink	12712204	Leptospira_interrogans_serovar_Lai_str._56601	Bacteria-Spirochaetes
24637407	2.7e-41	blink		Streptococcus_thermophilus	Bacteria-Firmicutes
238928046	3.8e-41	blink		Selenomonas_flueggei_ATCC_43531	Bacteria-Firmicutes
188586200	5.2e-41	blink		Natranaerobius_thermophilus_JW/NM-WN-LF	Bacteria-Firmicutes
27380532	9.1e-41	blink	12597279	Bradyrhizobium_japonicum_USDA_110	Bacteria-Proteobacteria
			12597275
159037719	1.4e-40	blink		Salinispora_arenicola_CNS-205	Bacteria-Actinobacteria
167031562	1.4e-40	blink		Pseudomonas_putida_GB-1	Bacteria-Proteobacteria
83320237	1.4e-40	blink	16873021	Actinomadura_melliaura	Bacteria-Actinobacteria
218134467	1.7e-40	blink		Bacteroides_pectinophilus_ATCC_43243	Bacteria-Bacteroidetes
150010203	2e-40	blink	17579514	Parabacteroides_distasonis_ATCC_8503	Bacteria-Bacteroidetes
26987240	2.1e-40	blink	12534463	Pseudomonas_putida_KT2440	Bacteria-Proteobacteria
163847195	3.3e-40	blink		Chloroflexus_aurantiacus_J-10-fl	Bacteria-Chloroflexi
45658051	3.3e-40	blink	15028702	Leptospira_interrogans_serovar_Copenhageni_str._Fiocruz_L1-130	Bacteria-Spirochaetes
218232522	3.5e-40	blink		Bacillus_cereus_B4264	Bacteria-Firmicutes
30018694	4.2e-40	blink	12721630	Bacillus_cereus_ATCC_14579	Bacteria-Firmicutes
75760243	4.3e-40	blink		Bacillus_thuringiensis_serovar_israelensis_ATCC_35646	Bacteria-Firmicutes
14591500	4.8e-40	blink	9679203	Pyrococcus_horikoshii_OT3	Archaea-Euryarchaeota
			9679194
52144803	5e-40	blink	16621833	Bacillus_cereus_E33L	Bacteria-Firmicutes
170719740	5.2e-40	blink		Pseudomonas_putida_W619	Bacteria-Proteobacteria
196034702	5.6e-40	blink		Bacillus_cereus_W	Bacteria-Firmicutes
47567274	6.1e-40	blink		Bacillus_cereus_G9241	Bacteria-Firmicutes
30260666	6.2e-40	blink	12721629	Bacillus_anthracis_str._Ames	Bacteria-Firmicutes
225862486	6.6e-40	blink		Bacillus_cereus_03BB102	Bacteria-Firmicutes
163938434	1e-39	blink		Bacillus_weihenstephanensis_KBAB4	Bacteria-Firmicutes
126178709	1.2e-39	blink		Methanoculleus_marisnigri_JR1	Archaea-Euryarchaeota
118476195	1.4e-39	blink	17337577	Bacillus_thuringiensis_str._Al_Hakam	Bacteria-Firmicutes
206974248	1.4e-39	blink		Bacillus_cereus_H3081.97	Bacteria-Firmicutes
148545786	1.6e-39	blink		Pseudomonas_putida_F1	Bacteria-Proteobacteria
77461251	1.6e-39	blink		Pseudomonas_fluorescens_Pf0-1	Bacteria-Proteobacteria
49480122	1.9e-39	blink	16621833	Bacillus_thuringiensis_serovar_konkukian_str._97-27	Bacteria-Firmicutes
237713550	2.3e-39	blink		Bacteroides_sp._D1	Bacteria-Bacteroidetes
42779641	2.4e-39	blink	14960714	Bacillus_cereus_ATCC_10987	Bacteria-Firmicutes
152974263	6.7e-39	blink		Bacillus_cytotoxicus_NVH_391-98	Bacteria-Firmicutes
240103010	7.1e-39	blink		Thermococcus_gammatolerans_EJ3	Archaea-Euryarchaeota
121533488	8.6e-39	blink		Thermosinus_carboxydivorans_Nor1	Bacteria-Firmicutes
170720577	9.2e-39	blink		Pseudomonas_putida_W619	Bacteria-Proteobacteria
255994288	1.1e-38	blink		Eubacterium_saphenum_ATCC_49989	Bacteria-Firmicutes
83309160	1.1e-38	blink	16303747	Magnetospirillum_magneticum_AMB-1	Bacteria-Proteobacteria
152984173	1.2e-38	blink		Pseudomonas_aeruginosa_PA7	Bacteria-Proteobacteria
87307369	1.2e-38	blink		Blastopirellula_marina_DSM_3645	Bacteria-Planctomycetes
74318082	1.3e-38	blink	16452431	Thiobacillus_denitrificans_ATCC_25259	Bacteria-Proteobacteria
14520521	1.5e-38	blink	12622808	Pyrococcus_abyssi_GE5	Archaea-Euryarchaeota
			11381026
			10736225
22537562	2.3e-38	blink	12200547	Streptococcus_agalactiae_2603V/R	Bacteria-Firmicutes
25011528	2.3e-38	blink	12354221	Streptococcus_agalactiae_NEM316	Bacteria-Firmicutes
76788343	2.3e-38	blink	16172379	Streptococcus_agalactiae_A909	Bacteria-Firmicutes
67925079	3.1e-38	blink		Crocosphaera_watsonii_WH_8501	Bacteria-Cyanobacteria
46200716	3.6e-38	blink		Magnetospirillum_magnetotacticum_MS-1	Bacteria-Proteobacteria
18978160	4.2e-38	blink	11210495	Pyrococcus_furiosus_DSM_3638	Archaea-Euryarchaeota
			11115105
			10430560
241904854	7.2e-38	blink		Methanocaldococcus_infernus_ME	Archaea-Euryarchaeota
145220090	8.9e-38	blink		Chlorobium_phaeovibrioides_DSM_265	Bacteria-Chlorobi
226942811	1e-37	blink		Azotobacter_vinelandii_DJ	Bacteria-Proteobacteria
107103582	1.1e-37	blink		Pseudomonas_aeruginosa_PACS2	Bacteria-Proteobacteria
116052104	5.1e-37	blink	17038190	Pseudomonas_aeruginosa_UCBPP-PA14	Bacteria-Proteobacteria
15599263	5.1e-37	blink	15608211	Pseudomonas_aeruginosa_PAO1	Bacteria-Proteobacteria
			10984043
18976774	5.1e-37	blink	11210495	Pyrococcus_furiosus_DSM_3638	Archaea-Euryarchaeota
			11115105
			10430560
240102076	7.9e-37	blink		Thermococcus_gammatolerans_EJ3	Archaea-Euryarchaeota
49084284	8.9e-37	blink		synthetic_construct	other sequences-artificial sequences.
124021814	1e-36	blink		Prochlorococcus_marinus_str._MIT_9303	Bacteria-Cyanobacteria
257090441	1.2e-36	blink		Enterococcus_faecalis_CH188	Bacteria-Firmicutes
254171998	1.5e-36	blink		Thermococcus_sp._AM4	Archaea-Euryarchaeota
212224987	1.7e-36	blink	18790866	Thermococcus_onnurineus_NA1	Archaea-Euryarchaeota
159037773	2.1e-36	blink		Salinispora_arenicola_CNS-205	Bacteria-Actinobacteria
21637117	3e-36	blink	12183629	Micromonospora_echinospora	Bacteria-Actinobacteria
14521797	4.5e-36	blink	12622808	Pyrococcus_abyssi_GE5	Archaea-Euryarchaeota
			11381026
			10736225
229588039	4.7e-36	blink		Pseudomonas_fluorescens_SBW25	Bacteria-Proteobacteria
67925345	4.8e-36	blink		Crocosphaera_watsonii_WH_8501	Bacteria-Cyanobacteria
146308888	4.9e-36	blink		Pseudomonas_mendocina_ymp	Bacteria-Proteobacteria
167760054	7.1e-36	blink		Clostridium_scindens_ATCC_35704	Bacteria-Firmicutes
32471607	7.1e-36	blink	12835416	Rhodopirellula_baltica_SH_1	Bacteria-Planctomycetes
153207365	7.7e-36	blink		Coxiella_burnetii_'MSU_Goat_Q177'	Bacteria-Proteobacteria
161831324	7.7e-36	blink		Coxiella_burnetii_RSA_331	Bacteria-Proteobacteria
209363864	7.7e-36	blink	19047403	Coxiella_burnetii_Dugway_5J108-111	Bacteria-Proteobacteria
212212846	7.7e-36	blink	19047403	Coxiella_burnetii_CbuG_Q212	Bacteria-Proteobacteria
14590287	8e-36	blink	9679203	Pyrococcus_horikoshii_OT3	Archaea-Euryarchaeota
			9679194
256961459	8.3e-36	blink		Enterococcus_faecalis_Merz96	Bacteria-Firmicutes
257082130	9.1e-36	blink		Enterococcus_faecalis_E1Sol	Bacteria-Firmicutes
57640939	9.1e-36	blink	15710748	Thermococcus_kodakarensis_KOD1	Archaea-Euryarchaeota
256853623	9.2e-36	blink		Enterococcus_faecalis_T8	Bacteria-Firmicutes
29376679	9.2e-36	blink	12663927	Enterococcus_faecalis_V583	Bacteria-Firmicutes
70732834	9.5e-36	blink	17254952	Pseudomonas_fluorescens_Pf-5	Bacteria-Proteobacteria
			15980861
254173433	9.7e-36	blink		Thermococcus_sp._AM4	Archaea-Euryarchaeota
20093246	1.2e-35	blink	11932238	Methanosarcina_acetivorans_C2A	Archaea-Euryarchaeota
265750362	1.3e-35	blink		Bacteroides_sp._3_1_33FAA	Bacteria-Bacteroidetes
255020254	1.5e-35	blink		Acidithiobacillus_caldus_ATCC_51756	Bacteria-Proteobacteria
257416487	1.6e-35	blink		Enterococcus_faecalis_AR01/DG	Bacteria-Firmicutes
262277586	1.8e-35	blink		alpha_proteobacterium_HIMB114	Bacteria-Proteobacteria
88704464	2.2e-35	blink		Congregibacter_litoralis_KT71	Bacteria-Proteobacteria
242399985	3.5e-35	blink		Thermococcus_sibiricus_MM_739	Archaea-Euryarchaeota
157363944	4.2e-35	blink		Thermotoga_lettingae_TMO	Bacteria-Thermotogae
150005469	5.4e-35	blink	17579514	Bacteroides_vulgatus_ATCC_8482	Bacteria-Bacteroidetes
146281202	5.7e-35	blink	18495935	Pseudomonas_stutzeri_A1501	Bacteria-Proteobacteria
73667578	6.7e-35	blink	16980466	Methanosarcina_barkeri_str._Fusaro	Archaea-Euryarchaeota
257885228	8.5e-35	blink		Enterococcus_faecium_1,231,501	Bacteria-Firmicutes
15894081	8.6e-35	blink	11466286	Clostridium_acetobutylicum_ATCC_824	Bacteria-Firmicutes
167628897	9e-35	blink	18441057	Heliobacterium_modesticaldum_Ice1	Bacteria-Firmicutes
116754368	9.1e-35	blink		Methanosaeta_thermophila_PT	Archaea-Euryarchaeota
126178650	9.2e-35	blink		Methanoculleus_marisnigri_JR1	Archaea-Euryarchaeota
229207591	1e-34	blink		Nocardiopsis_dassonvillei_subsp._dassonvillei_DSM_43111	Bacteria-Actinobacteria
257893571	1e-34	blink		Enterococcus_faecium_1,231,408	Bacteria-Firmicutes
260560517	1e-34	blink		Enterococcus_faecium_C68	Bacteria-Firmicutes
57641643	1e-34	blink	15710748	Thermococcus_kodakarensis_KOD1	Archaea-Euryarchaeota
16264379	1.1e-34	blink	11481431	Sinorhizobium_meliloti_1021	Bacteria-Proteobacteria
269797101	1.2e-34	blink		Veillonella_parvula_DSM_2008	Bacteria-Firmicutes
227550509	1.3e-34	blink		Enterococcus_faecium_TX1330	Bacteria-Firmicutes
257897089	1.3e-34	blink		Enterococcus_faecium_Com12	Bacteria-Firmicutes
153812786	2e-34	blink		Ruminococcus_obeum_ATCC_29174	Bacteria-Firmicutes
260893801	2.9e-34	blink		Ammonifex_degensii_KC4	Bacteria-Firmicutes
240144709	3.4e-34	blink		Roseburia_intestinalis_L1-82	Bacteria-Firmicutes
212224061	4.6e-34	blink	18790866	Thermococcus_onnurineus_NA1	Archaea-Euryarchaeota
257888536	5.9e-34	blink		Enterococcus_faecium_1,141,733	Bacteria-Firmicutes
147679101	6e-34	blink	18218977	Pelotomaculum_thermopropionicum_SI	Bacteria-Firmicutes
			16352836
83310168	7.3e-34	blink	16303747	Magnetospirillum_magneticum_AMB-1	Bacteria-Proteobacteria
146296609	8.5e-34	blink	18776029	Caldicellulosiruptor_saccharolyticus_DSM_8903	Bacteria-Firmicutes
229854198	9.1e-34	blink		Streptosporangium_roseum_DSM_43021	Bacteria-Actinobacteria
256762977	1.2e-33	blink		Enterococcus_faecalis_T3	Bacteria-Firmicutes
222481362	1.3e-33	blink		Halorubrum_lacusprofundi_ATCC_49239	Archaea-Euryarchaeota
269797719	1.7e-33	blink		Veillonella_parvula_DSM_2008	Bacteria-Firmicutes
237797499	2.1e-33	blink		Pseudomonas_syringae_pv._oryzae_str._1_6	Bacteria-Proteobacteria
229545310	3.2e-33	blink		Enterococcus_faecalis_TX1322	Bacteria-Firmicutes
21227236	3.8e-33	blink	12125824	Methanosarcina_mazei_Go1	Archaea-Euryarchaeota
156743027	3.9e-33	blink		Roseiflexus_castenholzii_DSM_13941	Bacteria-Chloroflexi
242372200	4.3e-33	blink		Staphylococcus_epidermidis_M23864:W1	Bacteria-Firmicutes
68643229	4.3e-33	blink	16532061	Streptococcus_pneumoniae	Bacteria-Firmicutes
256756483	5.3e-33	blink		Clostridium_papyrosolvens_DSM_2782	Bacteria-Firmicutes
28867906	6.3e-33	blink	12928499	Pseudomonas_syringae_pv._tomato_str._DC3000	Bacteria-Proteobacteria
254169859	7.7e-33	blink		Thermococcus_barophilus_MP	Archaea-Euryarchaeota
15668384	7.8e-33	blink	18073108	Methanocaldococcus_jannaschii_DSM_2661	Archaea-Euryarchaeota
			8688087
238064606	8.8e-33	blink		Micromonospora_sp._ATCC_39149	Bacteria-Actinobacteria
257483253	8.9e-33	blink		Pseudomonas_syringae_pv._tabaci_ATCC_11528	Bacteria-Proteobacteria
261403713	9.5e-33	blink		Methanocaldococcus_vulcanius_M7	Archaea-Euryarchaeota
254169754	1e-32	blink		Thermococcus_barophilus_MP	Archaea-Euryarchaeota
66047702	1e-32	blink	16043691	Pseudomonas_syringae_pv._syringae_B728a	Bacteria-Proteobacteria
254455421	1.1e-32	blink		Candidatus_Pelagibacter_sp._HTCC7211	Bacteria-Proteobacteria
238019556	1.2e-32	blink		Veillonella_dispar_ATCC_17748	Bacteria-Firmicutes
68642980	1.4e-32	blink	16532061	Streptococcus_pneumoniae	Bacteria-Firmicutes
15616211	2.1e-32	blink	11058132	Bacillus_halodurans_C-125	Bacteria-Firmicutes
			10972189
			10805564
			10484179
			10427704
			10192928
			10086842
			10086841
73667592	2.6e-32	blink	16980466	Methanosarcina_barkeri_str._Fusaro	Archaea-Euryarchaeota
213969270	2.8e-32	blink		Pseudomonas_syringae_pv._tomato_T1	Bacteria-Proteobacteria
160945403	3.1e-32	blink		Faecalibacterium_prausnitzii_M21/2	Bacteria-Firmicutes
68643680	3.3e-32	blink	16532061	Streptococcus_pneumoniae	Bacteria-Firmicutes
15923118	3.9e-32	blink	15141945	Staphylococcus_aureus_subsp._aureus_Mu50	Bacteria-Firmicutes
			11418146
251812720	3.9e-32	blink		Staphylococcus_aureus_subsp._aureus_TCH70	Bacteria-Firmicutes
255256470	4.7e-32	blink		Thermoanaerobacterium_thermosaccharolyticum_DSM_571	Bacteria-Firmicutes
71734542	4.7e-32	blink	16159782	Pseudomonas_syringae_pv._phaseolicola_1448A	Bacteria-Proteobacteria
256810425	5.3e-32	blink		Methanocaldococcus_fervens_AG86	Archaea-Euryarchaeota
149923469	5.5e-32	blink		Plesiocystis_pacifica_SIR-1	Bacteria-Proteobacteria
57652476	6.8e-32	blink	15774886	Staphylococcus_aureus_subsp._aureus_COL	Bacteria-Firmicutes
87162155	6.8e-32	blink	16517273	Staphylococcus_aureus_subsp._aureus_USA300_FPR3757	Bacteria-Firmicutes
206602026	7.7e-32	blink	14961025	Leptospirillum_sp._Group_II_'5-way_CG'	Bacteria-Nitrospirae
			18651792
124515915	8.1e-32	blink	17344860	Leptospirillum_rubarum	Bacteria-Nitrospirae
163789192	9.4e-32	blink		Flavobacteriales_bacterium_ALC-1	Bacteria-Bacteroidetes
220933110	9.7e-32	blink		Halothermothrix_orenii_H_168	Bacteria-Firmicutes
242398639	1e-31	blink		Thermococcus_sibiricus_MM_739	Archaea-Euryarchaeota
119720075	1.1e-31	blink	18263724	Thermofilum_pendens_Hrk_5	Archaea-Crenarchaeota
227556356	1.1e-31	blink		Staphylococcus_aureus_subsp._aureus_MN8	Bacteria-Firmicutes
49482371	1.1e-31	blink	15213324	Staphylococcus_aureus_subsp._aureus_MRSA252	Bacteria-Firmicutes
87045843	1.1e-31	blink		Methanococcus_voltae_PS	Archaea-Euryarchaeota
68643708	1.2e-31	blink	16532061	Streptococcus_pneumoniae	Bacteria-Firmicutes
68643738	1.2e-31	blink	16532061	Streptococcus_pneumoniae	Bacteria-Firmicutes
68644626	1.6e-31	blink	16532061	Streptococcus_pneumoniae	Bacteria-Firmicutes
148263747	1.8e-31	blink		Geobacter_uraniireducens_Rf4	Bacteria-Proteobacteria
269127907	2.3e-31	blink		Thermomonospora_curvata_DSM_43183	Bacteria-Actinobacteria
227530682	2.4e-31	blink		Lactobacillus_vaginalis_ATCC_49540	Bacteria-Firmicutes
154248844	2.5e-31	blink		Fervidobacterium_nodosum_Rt17-B1	Bacteria-Thermotogae
158313122	3.1e-31	blink		Frankia_sp._EAN1pec	Bacteria-Actinobacteria
171184963	3.7e-31	blink		Thermoproteus_neutrophilus_V24Sta	Archaea-Crenarchaeota
225850891	3.8e-31	blink		Persephonella_marina_EX-H1	Bacteria-Aquificae
73668655	4.6e-31	blink	16980466	Methanosarcina_barkeri_str._Fusaro	Archaea-Euryarchaeota
153208020	4.7e-31	blink		Coxiella_burnetii_'MSU_Goat_Q177'	Bacteria-Proteobacteria
165918908	4.7e-31	blink		Coxiella_burnetii_RSA_334	Bacteria-Proteobacteria
212218311	4.7e-31	blink	19047403	Coxiella_burnetii_CbuK_Q154	Bacteria-Proteobacteria
215919052	4.8e-31	blink		Coxiella_burnetii_RSA_493	Bacteria-Proteobacteria
147921593	5.5e-31	blink	16857943	uncultured_methanogenic_archaeon_RC-I	Archaea-Euryarchaeota
212212715	6e-31	blink	19047403	Coxiella_burnetii_CbuG_Q212	Bacteria-Proteobacteria
114567456	7.3e-31	blink		Syntrophomonas_wolfei_subsp._wolfei_str._Goettingen	Bacteria-Firmicutes
258424243	7.6e-31	blink		Staphylococcus_aureus_A9635	Bacteria-Firmicutes
223939597	7.7e-31	blink		bacterium_Ellin514	Bacteria-Verrucomicrobia
209363913	8.2e-31	blink	19047403	Coxiella_burnetii_Dugway_5J108-111	Bacteria-Proteobacteria
161830800	8.6e-31	blink		Coxiella_burnetii_RSA_331	Bacteria-Proteobacteria
255339422	1e-30	blink		Thermoanaerobacter_mathranii_subsp._mathranii_str._A3	Bacteria-Firmicutes
152983181	1.3e-30	blink	17722982	Janthinobacterium_sp._Marseille	Bacteria-Proteobacteria
160902769	1.4e-30	blink		Petrotoga_mobilis_SJ95	Bacteria-Thermotogae
163795685	1.7e-30	blink		alpha_proteobacterium_BAL199	Bacteria-Proteobacteria
224282801	1.9e-30	blink		Bifidobacterium_bifidum_NCIMB_41171	Bacteria-Actinobacteria
112359369	2e-30	blink	17298675	Spironucleus_barkhanus	Eukaryota-Diplomonadida
151220284	2.1e-30	blink	17951380	Staphylococcus_aureus_subsp._aureus_str._Newman	Bacteria-Firmicutes
168334404	2.8e-30	blink		Epulopiscium_sp._'N.t._morphotype_B'	Bacteria-Firmicutes
89890419	2.8e-30	blink		Flavobacteria_bacterium_BBFL7	Bacteria-Bacteroidetes
255658862	3.5e-30	blink		Mitsuokella_multacida_DSM_20544	Bacteria-Firmicutes
3061300	3.6e-30	blink	9589071	Streptomyces_kasugaensis	Bacteria-Actinobacteria
238928056	3.7e-30	blink		Selenomonas_flueggei_ATCC_43531	Bacteria-Firmicutes
222529140	3.9e-30	blink		Anaerocellum_thermophilum_DSM_6725	Bacteria-Firmicutes
257456613	4.5e-30	blink		Treponema_vincentii_ATCC_35580	Bacteria-Spirochaetes
254785444	5e-30	blink		Teredinibacter_turnerae_T7901	Bacteria-Proteobacteria
218514501	5.7e-30	blink		Rhizobium_etli_8C-3	Bacteria-Proteobacteria
251771726	5.9e-30	blink		Leptospirillum_ferrodiazotrophum	Bacteria-Nitrospirae
15615941	6.8e-30	blink	11058132	Bacillus_halodurans_C-125	Bacteria-Firmicutes
			10972189
			10805564
			10484179
			10427704
			10192928
			10086842
			10086841
219852721	9.3e-30	blink		Methanosphaerula_palustris_E1-9c	Archaea-Euryarchaeota
159900791	9.4e-30	blink		Herpetosiphon_aurantiacus_ATCC_23779	Bacteria-Chloroflexi
29348289	1e-29	blink	12663928	Bacteroides_thetaiotaomicron_VPI-5482	Bacteria-Bacteroidetes
114565797	1.1e-29	blink		Syntrophomonas_wolfei_subsp._wolfei_str._Goettingen	Bacteria-Firmicutes
110637252	1.5e-29	blink	17400776	Cytophaga_hutchinsonii_ATCC_33406	Bacteria-Bacteroidetes
223985409	1.6e-29	blink		Holdemania_filiformis_DSM_12042	Bacteria-Firmicutes
55376593	1.6e-29	blink	15520287	Haloarcula_marismortui_ATCC_43049	Archaea-Euryarchaeota
51893853	2e-29	blink	15383646	Symbiobacterium_thermophilum_IAM_14863	Bacteria-Firmicutes
124485732	2.1e-29	blink		Methanocorpusculum_labreanum_Z	Archaea-Euryarchaeota
242261312	2.2e-29	blink		Clostridium_cellulovorans_743B	Bacteria-Firmicutes
95929367	2.2e-29	blink		Desulfuromonas_acetoxidans_DSM_684	Bacteria-Proteobacteria
86742157	2.4e-29	blink	17151343	Frankia_sp._CcI3	Bacteria-Actinobacteria
41406528	2.7e-29	blink	16116077	Mycobacterium_avium_subsp._paratuberculosis_K-10	Bacteria-Actinobacteria
154150220	2.9e-29	blink		Candidatus_Methanoregula_boonei_6A8	Archaea-Euryarchaeota
70730338	3.8e-29	blink	17254952	Pseudomonas_fluorescens_Pf-5	Bacteria-Proteobacteria
			15980861
254478563	5.1e-29	blink		Carboxydibrachium_pacificum_DSM_12653	Bacteria-Firmicutes
84488897	5.3e-29	blink	16385054	Methanosphaera_stadtmanae_DSM_3091	Archaea-Euryarchaeota
116753599	5.7e-29	blink		Methanosaeta_thermophila_PT	Archaea-Euryarchaeota
218897455	5.8e-29	blink		Bacillus_cereus_G9842	Bacteria-Firmicutes
150386496	5.9e-29	blink		Victivallis_vadensis_ATCC_BAA-548	Bacteria-Lentisphaerae
153955092	6.7e-29	blink		Clostridium_kluyveri_DSM_555	Bacteria-Firmicutes
261406329	6.7e-29	blink		Geobacillus_sp._Y412MC10	Bacteria-Firmicutes
187734545	6.8e-29	blink		Akkermansia_muciniphila_ATCC_BAA-835	Bacteria-Verrucomicrobia
222444410	6.9e-29	blink		Methanobrevibacter_smithii_DSM_2375	Archaea-Euryarchaeota
148642387	7.2e-29	blink	17563350	Methanobrevibacter_smithii_ATCC_35061	Archaea-Euryarchaeota
261351040	7.2e-29	blink		Methanobrevibacter_smithii_DSM_2374	Archaea-Euryarchaeota
118466650	8.4e-29	blink		Mycobacterium_avium_104	Bacteria-Actinobacteria
254773493	8.6e-29	blink		Mycobacterium_avium_subsp._avium_ATCC_25291	Bacteria-Actinobacteria
253574439	9.3e-29	blink		Paenibacillus_sp._oral_taxon_786_str._D14	Bacteria-Firmicutes
220930807	1e-28	blink		Clostridium_cellulolyticum_H10	Bacteria-Firmicutes
150400811	1.1e-28	blink		Methanococcus_aeolicus_Nankai-3	Archaea-Euryarchaeota
209548016	1.2e-28	blink		Rhizobium_leguminosarum_bv._trifolii_WSM2304	Bacteria-Proteobacteria
228912108	1.4e-28	blink		Bacillus_thuringiensis_IBL_200	Bacteria-Firmicutes
237653544	1.6e-28	blink		Thauera_sp._MZ1T	Bacteria-Proteobacteria
56962284	1.7e-28	blink	9278275	Bacillus_clausii_KSM-K16	Bacteria-Firmicutes
			7632397
88712966	1.7e-28	blink		Flavobacteriales_bacterium_HTCC2170	Bacteria-Bacteroidetes
91773959	2.1e-28	blink		Methanococcoides_burtonii_DSM_6242	Archaea-Euryarchaeota
15678408	2.2e-28	blink	9371463	Methanothermobacter_thermautotrophicus_str._Delta_H	Archaea-Euryarchaeota
83309207	2.3e-28	blink	16303747	Magnetospirillum_magneticum_AMB-1	Bacteria-Proteobacteria
256371538	3.1e-28	blink		Acidimicrobium_ferrooxidans_DSM_10331	Bacteria-Actinobacteria
187779689	3.4e-28	blink		Clostridium_sporogenes_ATCC_15579	Bacteria-Firmicutes
253566792	4.8e-28	blink		Bacteroides_sp._3_2_5	Bacteria-Bacteroidetes
88603383	6e-28	blink		Methanospirillum_hungatei_JF-1	Archaea-Euryarchaeota
15827009	6.1e-28	blink	11234002	Mycobacterium_leprae_TN	Bacteria-Actinobacteria
190890456	6.8e-28	blink		Rhizobium_etli_CIAT_652	Bacteria-Proteobacteria
28378727	7.8e-28	blink	12566566	Lactobacillus_plantarum_WCFS1	Bacteria-Firmicutes
162457220	8.6e-28	blink		Sorangium_cellulosum_'So_ce_56'	Bacteria-Proteobacteria
126649888	9.2e-28	blink		Bacillus_sp._B14905	Bacteria-Firmicutes
166363843	9.6e-28	blink	18192279	Microcystis_aeruginosa_NIES-843	Bacteria-Cyanobacteria
254168270	1.2e-27	blink		Aciduliprofundum_boonei_T469	Archaea-Euryarchaeota
169826853	1.3e-27	blink	18296527	Lysinibacillus_sphaericus_C3-41	Bacteria-Firmicutes
254168408	1.4e-27	blink		Aciduliprofundum_boonei_T469	Archaea-Euryarchaeota
229170345	1.5e-27	blink		Bacillus_cereus_AH621	Bacteria-Firmicutes
260569651	1.5e-27	blink		Ferroglobus_placidus_DSM_10642	Archaea-Euryarchaeota
167461791	1.7e-27	blink		Paenibacillus_larvae_subsp._larvae_BRL-230010	Bacteria-Firmicutes
256752410	1.7e-27	blink		Thermoanaerobacter_ethanolicus_CCSD1	Bacteria-Firmicutes
52079238	2.1e-27	blink	15461803	Bacillus_licheniformis_ATCC_14580	Bacteria-Firmicutes
258516021	2.3e-27	blink		Desulfotomaculum_acetoxidans_DSM_771	Bacteria-Firmicutes
227544119	2.7e-27	blink		Lactobacillus_reuteri_CF48-3A	Bacteria-Firmicutes
119873257	2.9e-27	blink		Pyrobaculum_islandicum_DSM_4184	Archaea-Crenarchaeota
115523529	3.3e-27	blink		Rhodopseudomonas_palustris_BisA53	Bacteria-Proteobacteria
225180900	4e-27	blink		Dethiobacter_alkaliphilus_AHT_1	Bacteria-Firmicutes
150399168	4.1e-27	blink		Methanococcus_vannielii_SB	Archaea-Euryarchaeota
89094399	4.4e-27	blink		Neptuniibacter_caesariensis	Bacteria-Proteobacteria
182418448	5.3e-27	blink		Clostridium_butyricum_5521	Bacteria-Firmicutes
125975127	5.8e-27	blink		Clostridium_thermocellum_ATCC_27405	Bacteria-Firmicutes
268324701	5.8e-27	blink		uncultured_archaeon	Archaea-environmental samples.
171741981	6.1e-27	blink		Bifidobacterium_dentium_ATCC_27678	Bacteria-Actinobacteria
269929115	7e-27	blink		Sphaerobacter_thermophilus_DSM_20745	Bacteria-Chloroflexi
258560723	7.7e-27	blink		Corynebacterium_genitalium_ATCC_33030	Bacteria-Actinobacteria
240172955	8.7e-27	blink		Mycobacterium_kansasii_ATCC_12478	Bacteria-Actinobacteria
242261170	9.2e-27	blink		Clostridium_cellulovorans_743B	Bacteria-Firmicutes
157693959	9.4e-27	blink	17895969	Bacillus_pumilus_SAFR-032	Bacteria-Firmicutes
268325713	1.1e-26	blink		uncultured_archaeon	Archaea-environmental samples.
270275677	1.5e-26	blink		Bacteroides_sp._D20	Bacteria-Bacteroidetes
224822291	1.6e-26	blink		Natrialba_magadii_ATCC_43099	Archaea-Euryarchaeota
183985101	1.7e-26	blink	18403782	Mycobacterium_marinum_M	Bacteria-Actinobacteria
256752415	1.7e-26	blink		Thermoanaerobacter_ethanolicus_CCSD1	Bacteria-Firmicutes
118619383	1.9e-26	blink	17210928	Mycobacterium_ulcerans_Agy99	Bacteria-Actinobacteria
15895601	2e-26	blink	11466286	Clostridium_acetobutylicum_ATCC_824	Bacteria-Firmicutes
187251448	2e-26	blink		Elusimicrobium_minutum_Pei191	Bacteria-Elusimicrobia
238062666	2e-26	blink		Micromonospora_sp._ATCC_39149	Bacteria-Actinobacteria
171185252	2.1e-26	blink		Thermoproteus_neutrophilus_V24Sta	Archaea-Crenarchaeota
172061332	2.3e-26	blink		Burkholderia_ambifaria_MC40-6	Bacteria-Proteobacteria
229008630	2.4e-26	blink		Bacillus_mycoides_Rock1-4	Bacteria-Firmicutes
229065166	2.4e-26	blink		Bacillus_cereus_AH603	Bacteria-Firmicutes
254819876	2.5e-26	blink		Mycobacterium_intracellulare_ATCC_13950	Bacteria-Actinobacteria
228994844	2.7e-26	blink		Bacillus_pseudomycoides_DSM_12442	Bacteria-Firmicutes
28377974	3.5e-26	blink	12566566	Lactobacillus_plantarum_WCFS1	Bacteria-Firmicutes
156937783	3.7e-26	blink	19000309	Ignicoccus_hospitalis_KIN4/I	Archaea-Crenarchaeota
163943377	3.8e-26	blink		Bacillus_weihenstephanensis_KBAB4	Bacteria-Firmicutes
218961006	3.9e-26	blink		Candidatus_Cloacamonas_acidaminovorans	Bacteria-candidate division WWE1
260888275	4e-26	blink		Selenomonas_sputigena_ATCC_35185	Bacteria-Firmicutes
238063704	4.3e-26	blink		Micromonospora_sp._ATCC_39149	Bacteria-Actinobacteria
251798141	4.4e-26	blink		Paenibacillus_sp._JDR-2	Bacteria-Firmicutes
218779540	4.9e-26	blink		Desulfatibacillum_alkenivorans_AK-01	Bacteria-Proteobacteria
163754599	5.7e-26	blink		Kordia_algicida_OT-1	Bacteria-Bacteroidetes
228996406	6.2e-26	blink		Bacillus_mycoides_Rock3-17	Bacteria-Firmicutes
15789399	6.6e-26	blink	11016950	Halobacterium_sp._NRC-1	Archaea-Euryarchaeota
170699123	6.6e-26	blink		Burkholderia_ambifaria_IOP40-10	Bacteria-Proteobacteria
238062696	7.1e-26	blink		Micromonospora_sp._ATCC_39149	Bacteria-Actinobacteria
126459499	7.2e-26	blink		Pyrobaculum_calidifontis_JCM_11548	Archaea-Crenarchaeota
148658167	7.4e-26	blink		Roseiflexus_sp._RS-1	Bacteria-Chloroflexi
18312971	7.7e-26	blink	11792869	Pyrobaculum_aerophilum_str._IM2	Archaea-Crenarchaeota
42523176	7.8e-26	blink	14752164	Bdellovibrio_bacteriovorus_HD100	Bacteria-Proteobacteria
218264191	1.2e-25	blink		Parabacteroides_johnsonii_DSM_18315	Bacteria-Bacteroidetes
226310143	1.3e-25	blink		Brevibacillus_brevis_NBRC_100599	Bacteria-Firmicutes
269797739	1.3e-25	blink		Veillonella_parvula_DSM_2008	Bacteria-Firmicutes
194015238	1.4e-25	blink		Bacillus_pumilus_ATCC_7061	Bacteria-Firmicutes
116619709	1.7e-25	blink		Candidatus_Solibacter_usitatus_Ellin6076	Bacteria-Acidobacteria
163758304	1.9e-25	blink		Hoeflea_phototrophica_DFL-43	Bacteria-Proteobacteria
225175789	1.9e-25	blink		Dethiobacter_alkaliphilus_AHT_1	Bacteria-Firmicutes
150025365	2.1e-25	blink	17592475	Flavobacterium_psychrophilum_JIP02/86	Bacteria-Bacteroidetes
87310590	2.3e-25	blink		Blastopirellula_marina_DSM_3645	Bacteria-Planctomycetes
157149940	2.7e-25	blink	17720781	Streptococcus_gordonii_str._Challis_substr._CH1	Bacteria-Firmicutes
258645455	3.1e-25	blink		Dialister_invisus_DSM_15470	Bacteria-Firmicutes
268323930	3.2e-25	blink		uncultured_archaeon	Archaea-environmental samples.
91773971	3.2e-25	blink		Methanococcoides_burtonii_DSM_6242	Archaea-Euryarchaeota
253701147	3.3e-25	blink		Geobacter_sp._M21	Bacteria-Proteobacteria
125718995	3.5e-25	blink	17277061	Streptococcus_sanguinis_SK36	Bacteria-Firmicutes
218507436	3.5e-25	blink		Rhizobium_etli_Brasil_5	Bacteria-Proteobacteria
226314917	3.8e-25	blink		Brevibacillus_brevis_NBRC_100599	Bacteria-Firmicutes
88601751	5.4e-25	blink		Methanospirillum_hungatei_JF-1	Archaea-Euryarchaeota
255534487	5.7e-25	blink		Flavobacteriaceae_bacterium_3519-10	Bacteria-Bacteroidetes
150391180	5.9e-25	blink		Alkaliphilus_metalliredigens_QYMF	Bacteria-Firmicutes
237755680	6e-25	blink		Sulfurihydrogenibium_yellowstonense_SS-5	Bacteria-Aquificae
262381209	6.7e-25	blink		Bacteroides_sp._2_1_33B	Bacteria-Bacteroidetes
11497973	7.6e-25	blink	9389475	Archaeoglobus_fulgidus_DSM_4304	Archaea-Euryarchaeota
13540890	7.6e-25	blink	11121031	Thermoplasma_volcanium_GSS1	Archaea-Euryarchaeota
209447530	7.6e-25	blink		Archaeoglobus_fulgidus	Archaea-Euryarchaeota
268316875	8.9e-25	blink		Rhodothermus_marinus_DSM_4252	Bacteria-Bacteroidetes
262384771	1e-24	blink		Bacteroides_sp._2_1_33B	Bacteria-Bacteroidetes
145592309	1.1e-24	blink		Pyrobaculum_arsenaticum_DSM_13514	Archaea-Crenarchaeota
146298123	1.1e-24	blink		Flavobacterium_johnsoniae_UW101	Bacteria-Bacteroidetes
153854455	1.1e-24	blink		Dorea_longicatena_DSM_13814	Bacteria-Firmicutes
227544132	1.6e-24	blink		Lactobacillus_reuteri_CF48-3A	Bacteria-Firmicutes
126662213	1.7e-24	blink		Flavobacteria_bacterium_BAL38	Bacteria-Bacteroidetes
241891314	1.9e-24	blink		Sphingobacterium_spiritivorum_ATCC_33861	Bacteria-Bacteroidetes
168701377	2.1e-24	blink		Gemmata_obscuriglobus_UQM_2246	Bacteria-Planctomycetes
257058815	2.3e-24	blink		Cyanothece_sp._PCC_8802	Bacteria-Cyanobacteria
116753458	2.4e-24	blink		Methanosaeta_thermophila_PT	Archaea-Euryarchaeota
197118070	3.2e-24	blink		Geobacter_bemidjiensis_Bem	Bacteria-Proteobacteria
238019535	3.7e-24	blink		Veillonella_dispar_ATCC_17748	Bacteria-Firmicutes
218245769	3.9e-24	blink		Cyanothece_sp._PCC_8801	Bacteria-Cyanobacteria
89092779	3.9e-24	blink		Neptuniibacter_caesariensis	Bacteria-Proteobacteria
15894018	4e-24	blink	11466286	Clostridium_acetobutylicum_ATCC_824	Bacteria-Firmicutes
261880225	4.6e-24	blink		Prevotella_bergensis_DSM_17361	Bacteria-Bacteroidetes
227879365	4.9e-24	blink		Halogeometricum_borinquense_DSM_11551	Archaea-Euryarchaeota
116750779	5.4e-24	blink		Syntrophobacter_fumaroxidans_MPOB	Bacteria-Proteobacteria
197105551	5.4e-24	blink	18700039	Phenylobacterium_zucineum_HLK1	Bacteria-Proteobacteria
126178653	6.5e-24	blink		Methanoculleus_marisnigri_JR1	Archaea-Euryarchaeota
94970124	8.6e-24	blink		Candidatus_Koribacter_versatilis_Ellin345	Bacteria-Acidobacteria
254456297	9e-24	blink		Candidatus_Pelagibacter_sp._HTCC7211	Bacteria-Proteobacteria
167947469	9.3e-24	blink	18237306	Endoriftia_persephone_'Hot96_1+Hot96_2'	Bacteria-Proteobacteria
			17218528
187932783	9.9e-24	blink		Clostridium_botulinum_B_str._Eklund_17B	Bacteria-Firmicutes
212717014	1e-23	blink		Bifidobacterium_catenulatum_DSM_16992	Bacteria-Actinobacteria
121611760	1.1e-23	blink		Verminephrobacter_eiseniae_EF01-2	Bacteria-Proteobacteria
126652470	1.3e-23	blink		Bacillus_sp._B14905	Bacteria-Firmicutes
220928404	1.3e-23	blink		Clostridium_cellulolyticum_H10	Bacteria-Firmicutes
268609236	1.3e-23	blink		Ruminococcus_flavefaciens_FD-1	Bacteria-Firmicutes
115380334	1.4e-23	blink		Stigmatella_aurantiaca_DW4/3-1	Bacteria-Proteobacteria
124515494	1.4e-23	blink	17344860	Leptospirillum_rubarum	Bacteria-Nitrospirae
224477549	1.4e-23	blink		Staphylococcus_carnosus_subsp._carnosus_TM300	Bacteria-Firmicutes
188590569	1.5e-23	blink		Clostridium_botulinum_E3_str._Alaska_E43	Bacteria-Firmicutes
222150906	1.8e-23	blink		Macrococcus_caseolyticus_JCSC5402	Bacteria-Firmicutes
227366022	1.8e-23	blink		Chryseobacterium_gleum_ATCC_35910	Bacteria-Bacteroidetes
24214306	2e-23	blink	12712204	Leptospira_interrogans_serovar_Lai_str._56601	Bacteria-Spirochaetes
16081195	2.2e-23	blink	11029001	Thermoplasma_acidophilum_DSM_1728	Archaea-Euryarchaeota
89094877	2.5e-23	blink		Neptuniibacter_caesariensis	Bacteria-Proteobacteria
85714632	3.3e-23	blink		Nitrobacter_sp._Nb-311A	Bacteria-Proteobacteria
218532960	3.5e-23	blink		Methylobacterium_chloromethanicum_CM4	Bacteria-Proteobacteria
260591721	3.5e-23	blink		Prevotella_veroralis_F0319	Bacteria-Bacteroidetes
23099537	3.8e-23	blink	12235376	Oceanobacillus_iheyensis_HTE831	Bacteria-Firmicutes
			11750818
206895772	4.9e-23	blink		Coprothermobacter_proteolyticus_DSM_5265	Bacteria-Firmicutes
257865630	5e-23	blink		Enterococcus_casseliflavus_EC30	Bacteria-Firmicutes
39937113	5.9e-23	blink	14704707	Rhodopseudomonas_palustris_CGA009	Bacteria-Proteobacteria
117165066	6.3e-23	blink	17074905	Streptomyces_ambofaciens_ATCC_23877	Bacteria-Actinobacteria
			16956972
218883571	7.3e-23	blink		Desulfurococcus_kamchatkensis_1221n	Archaea-Crenarchaeota
168701559	8e-23	blink		Gemmata_obscuriglobus_UQM_2246	Bacteria-Planctomycetes
163854015	8.1e-23	blink		Methylobacterium_extorquens_PA1	Bacteria-Proteobacteria
254563985	8.1e-23	blink		Methylobacterium_extorquens_DM4	Bacteria-Proteobacteria
171059744	8.7e-23	blink		Leptothrix_cholodnii_SP-6	Bacteria-Proteobacteria
256376932	8.7e-23	blink		Actinosynnema_mirum_DSM_43827	Bacteria-Actinobacteria
119387745	1e-22	blink		Paracoccus_denitrificans_PD1222	Bacteria-Proteobacteria
228906248	1.1e-22	blink		Bacillus_thuringiensis_IBL_200	Bacteria-Firmicutes
229853715	1.6e-22	blink		Streptosporangium_roseum_DSM_43021	Bacteria-Actinobacteria
258654323	1.6e-22	blink		Nakamurella_multipartita_DSM_44233	Bacteria-Actinobacteria
147677430	1.8e-22	blink	18218977	Pelotomaculum_thermopropionicum_SI	Bacteria-Firmicutes
			16352836
242280146	1.8e-22	blink		Desulfovibrio_salexigens_DSM_2638	Bacteria-Proteobacteria
225851162	2.1e-22	blink		Persephonella_marina_EX-H1	Bacteria-Aquificae
251778002	2.1e-22	blink		Clostridium_botulinum_E1_str._'BoNT_E_Beluga'	Bacteria-Firmicutes
162455054	2.2e-22	blink		Sorangium_cellulosum_'So_ce_56'	Bacteria-Proteobacteria
169826742	2.5e-22	blink	18296527	Lysinibacillus_sphaericus_C3-41	Bacteria-Firmicutes
147677436	3.2e-22	blink	18218977	Pelotomaculum_thermopropionicum_SI	Bacteria-Firmicutes
			16352836
124485659	3.5e-22	blink		Methanocorpusculum_labreanum_Z	Archaea-Euryarchaeota
261415383	3.5e-22	blink		Fibrobacter_succinogenes_subsp._succinogenes_S85	Bacteria-Fibrobacteres
229540027	3.8e-22	blink		Planctomyces_limnophilus_DSM_3776	Bacteria-Planctomycetes
83594438	4.1e-22	blink		Rhodospirillum_rubrum_ATCC_11170	Bacteria-Proteobacteria
83857740	4.3e-22	blink		Croceibacter_atlanticus_HTCC2559	Bacteria-Bacteroidetes
157736917	4.5e-22	blink	17588128	Arcobacter_butzleri_RM4018	Bacteria-Proteobacteria
			18159241
150386793	5.2e-22	blink		Victivallis_vadensis_ATCC_BAA-548	Bacteria-Lentisphaerae
229077799	5.4e-22	blink		Bacillus_cereus_Rock4-2	Bacteria-Firmicutes
229177030	5.4e-22	blink		Bacillus_cereus_172560W	Bacteria-Firmicutes
239908669	6.4e-22	blink		Desulfovibrio_magneticus_RS-1	Bacteria-Proteobacteria
240141471	6.8e-22	blink		Methylobacterium_extorquens_AM1	Bacteria-Proteobacteria
242261810	6.8e-22	blink		Clostridium_cellulovorans_743B	Bacteria-Firmicutes
146278464	7e-22	blink		Rhodobacter_sphaeroides_ATCC_17025	Bacteria-Proteobacteria
150006700	7.3e-22	blink	17579514	Parabacteroides_distasonis_ATCC_8503	Bacteria-Bacteroidetes
225873117	8.1e-22	blink		Acidobacterium_capsulatum_ATCC_51196	Bacteria-Acidobacteria
84496950	8.6e-22	blink		Janibacter_sp._HTCC2649	Bacteria-Actinobacteria
70606559	9.2e-22	blink	15995215	Sulfolobus_acidocaldarius_DSM_639	Archaea-Crenarchaeota
229056282	9.7e-22	blink		Bacillus_cereus_AH603	Bacteria-Firmicutes
160894513	1e-21	blink		Clostridium_sp._L2-50	Bacteria-Firmicutes
157164630	1.1e-21	blink		Campylobacter_concisus_13826	Bacteria-Proteobacteria
223934755	1.1e-21	blink		bacterium_Ellin514	Bacteria-Verrucomicrobia
238063742	1.1e-21	blink		Micromonospora_sp._ATCC_39149	Bacteria-Actinobacteria
256842025	1.1e-21	blink		Parabacteroides_sp._D13	Bacteria-Bacteroidetes
75676591	1.1e-21	blink	16517654	Nitrobacter_winogradskyi_Nb-255	Bacteria-Proteobacteria
91200270	1.2e-21	blink	16598256	Candidatus_Kuenenia_stuttgartiensis	Bacteria-Planctomycetes
193213102	1.4e-21	blink		Chlorobaculum_parvum_NCIB_8327	Bacteria-Chlorobi
218961751	1.4e-21	blink		Candidatus_Cloacamonas_acidaminovorans	Bacteria-candidate division WWE1
23016895	1.6e-21	blink		Magnetospirillum_magnetotacticum_MS-1	Bacteria-Proteobacteria
25026936	1.8e-21	blink	12840036	Corynebacterium_efficiens_YS-314	Bacteria-Actinobacteria
256669247	2.2e-21	blink		Streptomyces_sp._AA4	Bacteria-Actinobacteria
149196387	2.4e-21	blink		Lentisphaera_araneosa_HTCC2155	Bacteria-Lentisphaerae
229194822	2.5e-21	blink		Bacillus_cereus_m1293	Bacteria-Firmicutes
171463129	2.9e-21	blink		Polynucleobacter_necessarius_subsp._necessarius_STIR1	Bacteria-Proteobacteria
228950996	3e-21	blink		Bacillus_thuringiensis_serovar_kurstaki_str._T03a001	Bacteria-Firmicutes
33862359	3.2e-21	blink	12917642	Prochlorococcus_marinus_str._MIT_9313	Bacteria-Cyanobacteria
55377692	3.6e-21	blink	15520287	Haloarcula_marismortui_ATCC_43049	Archaea-Euryarchaeota
150010392	4e-21	blink	17579514	Parabacteroides_distasonis_ATCC_8503	Bacteria-Bacteroidetes
227824666	4.4e-21	blink		Acidaminococcus_sp._D21	Bacteria-Firmicutes
260436653	5.6e-21	blink		Synechococcus_sp._WH_8109	Bacteria-Cyanobacteria
229028297	6.5e-21	blink		Bacillus_cereus_AH1271	Bacteria-Firmicutes
227487231	7.2e-21	blink		Corynebacterium_glucuronolyticum_ATCC_51867	Bacteria-Actinobacteria
149372922	7.7e-21	blink		unidentified_eubacterium_SCB49	Bacteria-Bacteroidetes
149181212	7.8e-21	blink		Bacillus_sp._SG-1	Bacteria-Firmicutes
46200742	8e-21	blink		Magnetospirillum_magnetotacticum_MS-1	Bacteria-Proteobacteria
256673546	8.3e-21	blink		Streptomyces_sp._AA4	Bacteria-Actinobacteria
13541718	9.6e-21	blink	11121031	Thermoplasma_volcanium_GSS1	Archaea-Euryarchaeota
159120188	9.8e-21	blink	17901334	Giardia_lamblia_ATCC_50803	Eukaryota-Diplomonadida
28396140	9.8e-21	blink		Giardia_intestinalis	Eukaryota-Diplomonadida
15789923	1.1e-20	blink	11016950	Halobacterium_sp._NRC-1	Archaea-Euryarchaeota
227527779	1.1e-20	blink		Lactobacillus_ruminis_ATCC_25644	Bacteria-Firmicutes
228919368	1.2e-20	blink		Bacillus_thuringiensis_serovar_huazhongensis_BGSC_4BD1	Bacteria-Firmicutes
229165444	1.2e-20	blink		Bacillus_cereus_AH621	Bacteria-Firmicutes
228913193	1.3e-20	blink		Bacillus_thuringiensis_serovar_pulsiensis_BGSC_4CC1	Bacteria-Firmicutes
228925696	1.4e-20	blink		Bacillus_thuringiensis_serovar_pondicheriensis_BGSC_4BA1	Bacteria-Firmicutes
16081474	1.5e-20	blink	11029001	Thermoplasma_acidophilum_DSM_1728	Archaea-Euryarchaeota
190894632	1.5e-20	blink		Rhizobium_etli_CIAT_652	Bacteria-Proteobacteria
253991810	1.5e-20	blink		Photorhabdus_asymbiotica	Bacteria-Proteobacteria
110668405	1.7e-20	blink	16820047	Haloquadratum_walsbyi_DSM_16790	Archaea-Euryarchaeota
229148842	1.7e-20	blink		Bacillus_cereus_m1550	Bacteria-Firmicutes
229159593	1.7e-20	blink		Bacillus_cereus_R309803	Bacteria-Firmicutes
228983707	1.9e-20	blink		Bacillus_thuringiensis_serovar_tochigiensis_BGSC_4Y1	Bacteria-Firmicutes
229042344	2e-20	blink		Bacillus_cereus_AH676	Bacteria-Firmicutes
229108111	2e-20	blink		Bacillus_cereus_Rock1-15	Bacteria-Firmicutes
257388087	2e-20	blink		Halomicrobium_mukohataei_DSM_12286	Archaea-Euryarchaeota
57235023	2e-20	blink	15637277	Dehalococcoides_ethenogenes_195	Bacteria-Chloroflexi
229074372	2.1e-20	blink		Bacillus_cereus_Rock4-18	Bacteria-Firmicutes
229101249	2.1e-20	blink		Bacillus_cereus_Rock3-28	Bacteria-Firmicutes
238795470	2.1e-20	blink		Yersinia_mollaretii_ATCC_43969	Bacteria-Proteobacteria
117923476	2.3e-20	blink		Magnetococcus_sp._MC-1	Bacteria-Proteobacteria
260461383	2.3e-20	blink		Mesorhizobium_opportunistum_WSM2075	Bacteria-Proteobacteria
229009927	2.4e-20	blink		Bacillus_mycoides_DSM_2048	Bacteria-Firmicutes
229131441	2.4e-20	blink		Bacillus_cereus_BDRD-ST196	Bacteria-Firmicutes
229171290	2.9e-20	blink		Bacillus_cereus_MM3	Bacteria-Firmicutes
229015827	3e-20	blink		Bacillus_cereus_AH1273	Bacteria-Firmicutes
189460913	3.1e-20	blink		Bacteroides_coprocola_DSM_17136	Bacteria-Bacteroidetes
229182830	3.3e-20	blink		Bacillus_cereus_BGSC_6E1	Bacteria-Firmicutes
229137310	3.5e-20	blink		Bacillus_cereus_BDRD-ST26	Bacteria-Firmicutes
77464088	3.7e-20	blink		Rhodobacter_sphaeroides_2.4.1	Bacteria-Proteobacteria
86158377	3.9e-20	blink		Anaeromyxobacter_dehalogenans_2CP-C	Bacteria-Proteobacteria
219852610	4e-20	blink		Methanosphaerula_palustris_E1-9c	Archaea-Euryarchaeota
256395794	4.3e-20	blink		Catenulispora_acidiphila_DSM_44928	Bacteria-Actinobacteria
84502180	4.6e-20	blink		Oceanicola_batsensis_HTCC2597	Bacteria-Proteobacteria
170290248	4.8e-20	blink	18535141	Candidatus_Korarchaeum_cryptofilum_OPF8	Archaea-Korarchaeota
227879733	4.9e-20	blink		Halogeometricum_borinquense_DSM_11551	Archaea-Euryarchaeota
221639952	5.9e-20	blink		Rhodobacter_sphaeroides_KD131	Bacteria-Proteobacteria
197122331	6.1e-20	blink		Anaeromyxobacter_sp._K	Bacteria-Proteobacteria
270273833	6.3e-20	blink		Bacteroides_sp._D20	Bacteria-Bacteroidetes
269797102	6.5e-20	blink		Veillonella_parvula_DSM_2008	Bacteria-Firmicutes
159903781	7.4e-20	blink		Prochlorococcus_marinus_str._MIT_9211	Bacteria-Cyanobacteria
252121979	7.7e-20	blink		Prevotella_melaninogenica_ATCC_25845	Bacteria-Bacteroidetes
220917113	8.1e-20	blink		Anaeromyxobacter_dehalogenans_2CP-1	Bacteria-Proteobacteria
227527737	8.6e-20	blink		Lactobacillus_ruminis_ATCC_25644	Bacteria-Firmicutes
254373160	1.1e-19	blink		Francisella_novicida_GA99-3549	Bacteria-Proteobacteria
114566251	1.2e-19	blink		Syntrophomonas_wolfei_subsp._wolfei_str._Goettingen	Bacteria-Firmicutes
221369996	1.2e-19	blink		Rhodobacter_sphaeroides_KD131	Bacteria-Proteobacteria
260646168	1.2e-19	blink		Streptomyces_scabiei_87.22	Bacteria-Actinobacteria
150386692	1.3e-19	blink		Victivallis_vadensis_ATCC_BAA-548	Bacteria-Lentisphaerae
220916296	1.3e-19	blink		Anaeromyxobacter_dehalogenans_2CP-1	Bacteria-Proteobacteria
126462932	1.5e-19	blink		Rhodobacter_sphaeroides_ATCC_17029	Bacteria-Proteobacteria
160936499	1.5e-19	blink		Clostridium_bolteae_ATCC_BAA-613	Bacteria-Firmicutes
114566164	1.6e-19	blink		Syntrophomonas_wolfei_subsp._wolfei_str._Goettingen	Bacteria-Firmicutes
170751004	1.6e-19	blink		Methylobacterium_radiotolerans_JCM_2831	Bacteria-Proteobacteria
229095159	1.9e-19	blink		Bacillus_cereus_Rock3-29	Bacteria-Firmicutes
146279469	2.2e-19	blink		Rhodobacter_sphaeroides_ATCC_17025	Bacteria-Proteobacteria
124021826	2.7e-19	blink		Prochlorococcus_marinus_str._MIT_9303	Bacteria-Cyanobacteria
86157488	2.7e-19	blink		Anaeromyxobacter_dehalogenans_2CP-C	Bacteria-Proteobacteria
197121531	2.9e-19	blink		Anaeromyxobacter_sp._K	Bacteria-Proteobacteria
157384624	3.2e-19	blink		Streptomyces_eurythermus	Bacteria-Actinobacteria
76802390	3.2e-19	blink	16169924	Natronomonas_pharaonis_DSM_2160	Archaea-Euryarchaeota
167628839	3.9e-19	blink	18441057	Heliobacterium_modesticaldum_Ice1	Bacteria-Firmicutes
255059448	4.2e-19	blink		Geobacter_sp._M18	Bacteria-Proteobacteria
213962291	4.4e-19	blink		Capnocytophaga_sputigena_ATCC_33612	Bacteria-Bacteroidetes
126464439	4.6e-19	blink		Rhodobacter_sphaeroides_ATCC_17029	Bacteria-Proteobacteria
33864981	4.6e-19	blink	12917641	Synechococcus_sp._WH_8102	Bacteria-Cyanobacteria
15895435	4.7e-19	blink	11466286	Clostridium_acetobutylicum_ATCC_824	Bacteria-Firmicutes
260576531	4.9e-19	blink		Rhodobacter_sp._SW2	Bacteria-Proteobacteria
229585462	5.5e-19	blink		Sulfolobus_islandicus_M.16.27	Archaea-Crenarchaeota
110668556	5.7e-19	blink	16820047	Haloquadratum_walsbyi_DSM_16790	Archaea-Euryarchaeota
159900414	5.8e-19	blink		Herpetosiphon_aurantiacus_ATCC_23779	Bacteria-Chloroflexi
227828234	6.3e-19	blink		Sulfolobus_islandicus_M.14.25	Archaea-Crenarchaeota
229579872	6.5e-19	blink		Sulfolobus_islandicus_Y.G.57.14	Archaea-Crenarchaeota
191638944	6.8e-19	blink		Lactobacillus_casei_BL23	Bacteria-Firmicutes
227534092	6.8e-19	blink		Lactobacillus_paracasei_subsp._paracasei_ATCC_25302	Bacteria-Firmicutes
258516017	6.8e-19	blink		Desulfotomaculum_acetoxidans_DSM_771	Bacteria-Firmicutes
228472904	7.3e-19	blink		Capnocytophaga_gingivalis_ATCC_33624	Bacteria-Bacteroidetes
253566340	7.5e-19	blink		Bacteroides_sp._3_2_5	Bacteria-Bacteroidetes
254456793	8.2e-19	blink		Campylobacterales_bacterium_GD_1	Bacteria-Proteobacteria
218442749	9.1e-19	blink		Cyanothece_sp._PCC_7424	Bacteria-Cyanobacteria
258648685	9.8e-19	blink		Prevotella_tannerae_ATCC_51259	Bacteria-Bacteroidetes
23016886	1.2e-18	blink		Magnetospirillum_magnetotacticum_MS-1	Bacteria-Proteobacteria
255058288	1.2e-18	blink		Geobacter_sp._M18	Bacteria-Proteobacteria
116071755	1.3e-18	blink		Synechococcus_sp._BL107	Bacteria-Cyanobacteria
257075728	1.4e-18	blink		Ferroplasma_acidarmanus_fer1	Archaea-Euryarchaeota
116622123	1.5e-18	blink		Candidatus_Solibacter_usitatus_Ellin6076	Bacteria-Acidobacteria
222056323	1.5e-18	blink		Geobacter_sp._FRC-32	Bacteria-Proteobacteria
149925693	2e-18	blink		Limnobacter_sp._MED105	Bacteria-Proteobacteria
218888006	2.9e-18	blink		Desulfovibrio_vulgaris_str._'Miyazaki_F'	Bacteria-Proteobacteria
148554124	3.1e-18	blink		Sphingomonas_wittichii_RW1	Bacteria-Proteobacteria
116495481	3.7e-18	blink	17030793	Lactobacillus_casei_ATCC_334	Bacteria-Firmicutes
92118513	3.9e-18	blink		Nitrobacter_hamburgensis_X14	Bacteria-Proteobacteria
158338849	4.5e-18	blink	18252824	Acaryochloris_marina_MBIC11017	Bacteria-Cyanobacteria
191638037	6e-18	blink		Lactobacillus_casei_BL23	Bacteria-Firmicutes
78358730	6.5e-18	blink		Desulfovibrio_desulfuricans_subsp._desulfuricans_str._G20	Bacteria-Proteobacteria
239629873	7.7e-18	blink		Lactobacillus_paracasei_subsp._paracasei_8700:2	Bacteria-Firmicutes
256820145	8.9e-18	blink		Capnocytophaga_ochracea_DSM_7271	Bacteria-Bacteroidetes
149922804	9e-18	blink		Plesiocystis_pacifica_SIR-1	Bacteria-Proteobacteria
114777832	1.2e-17	blink		Mariprofundus_ferrooxydans_PV-1	Bacteria-Proteobacteria
118593125	1.9e-17	blink		Labrenzia_aggregata_IAM_12614	Bacteria-Proteobacteria
254403698	2e-17	blink		Streptomyces_sviceus_ATCC_29083	Bacteria-Actinobacteria
15077442	2.2e-17	blink	11410376	Streptomyces_viridochromogenes	Bacteria-Actinobacteria
			15489167
15897116	2.2e-17	blink	11427726	Sulfolobus_solfataricus_P2	Archaea-Crenarchaeota
199599086	2.8e-17	blink		Lactobacillus_rhamnosus_HN001	Bacteria-Firmicutes
258540194	2.8e-17	blink		Lactobacillus_rhamnosus_Lc_705	Bacteria-Firmicutes
227882264	3.3e-17	blink		Halogeometricum_borinquense_DSM_11551	Archaea-Euryarchaeota
222478606	3.4e-17	blink		Halorubrum_lacusprofundi_ATCC_49239	Archaea-Euryarchaeota
189501064	4.3e-17	blink		Chlorobium_phaeobacteroides_BS1	Bacteria-Chlorobi
159796241	4.4e-17	blink		Streptomyces_lincolnensis	Bacteria-Actinobacteria
108758844	4.5e-17	blink	17015832	Myxococcus_xanthus_DK_1622	Bacteria-Proteobacteria
95930988	4.7e-17	blink		Desulfuromonas_acetoxidans_DSM_684	Bacteria-Proteobacteria
167648875	5.7e-17	blink		Caulobacter_sp._K31	Bacteria-Proteobacteria
227890959	5.9e-17	blink		Lactobacillus_salivarius_ATCC_11741	Bacteria-Firmicutes
189426414	7.3e-17	blink		Geobacter_lovleyi_SZ	Bacteria-Proteobacteria
254381417	7.7e-17	blink		Streptomyces_sp._Mg1	Bacteria-Actinobacteria
78779718	7.9e-17	blink		Prochlorococcus_marinus_str._MIT_9312	Bacteria-Cyanobacteria
253744128	8e-17	blink		Giardia_intestinalis_ATCC_50581	Eukaryota-Diplomonadida
182415783	8.2e-17	blink		Opitutus_terrae_PB90-1	Bacteria-Verrucomicrobia
145355376	9.4e-17	blink		Ostreococcus_lucimarinus_CCE9901	Eukaryota-Viridiplantae
146302959	9.8e-17	blink	18083856	Metallosphaera_sedula_DSM_5348	Archaea-Crenarchaeota
209547597	9.8e-17	blink		Rhizobium_leguminosarum_bv._trifolii_WSM2304	Bacteria-Proteobacteria
48477613	9.8e-17	blink	15184674	Picrophilus_torridus_DSM_9790	Archaea-Euryarchaeota
158423146	1e-16	blink	17720818	Azorhizobium_caulinodans_ORS_571	Bacteria-Proteobacteria
148657967	1.2e-16	blink		Roseiflexus_sp._RS-1	Bacteria-Chloroflexi
161527634	1.2e-16	blink		Nitrosopumilus_maritimus_SCM1	Archaea-Thaumarchaeota
224535677	1.2e-16	blink		Bacteroides_cellulosilyticus_DSM_14838	Bacteria-Bacteroidetes
241895944	1.3e-16	blink		Weissella_paramesenteroides_ATCC_33313	Bacteria-Firmicutes
238063753	2e-16	blink		Micromonospora_sp._ATCC_39149	Bacteria-Actinobacteria
90961942	2.1e-16	blink	16617113	Lactobacillus_salivarius_UCC118	Bacteria-Firmicutes
227882768	2.2e-16	blink		Halogeometricum_borinquense_DSM_11551	Archaea-Euryarchaeota
114327802	2.4e-16	blink	17827295	Granulibacter_bethesdensis_CGDNIH1	Bacteria-Proteobacteria
24374702	2.9e-16	blink	14506846	Shewanella_oneidensis_MR-1	Bacteria-Proteobacteria
			12368813
219849037	3.3e-16	blink		Chloroflexus_aggregans_DSM_9485	Bacteria-Chloroflexi
114769673	3.4e-16	blink		Rhodobacterales_bacterium_HTCC2255	Bacteria-Proteobacteria
110932090	3.5e-16	blink		Spirochaeta_aurantia	Bacteria-Spirochaetes
196233904	3.9e-16	blink		Chthoniobacter_flavus_Ellin428	Bacteria-Verrucomicrobia
218128518	4.1e-16	blink		Bacteroides_eggerthii_DSM_20697	Bacteria-Bacteroidetes
196230516	5.6e-16	blink		Chthoniobacter_flavus_Ellin428	Bacteria-Verrucomicrobia
254427355	6.2e-16	blink		Alcanivorax_sp._DG881	Bacteria-Proteobacteria
256810467	6.7e-16	blink		Methanocaldococcus_fervens_AG86	Archaea-Euryarchaeota
86750920	7.8e-16	blink		Rhodopseudomonas_palustris_HaA2	Bacteria-Proteobacteria
156740225	9.8e-16	blink		Roseiflexus_castenholzii_DSM_13941	Bacteria-Chloroflexi
55377339	1e-15	blink	15520287	Haloarcula_marismortui_ATCC_43049	Archaea-Euryarchaeota
229553197	1.3e-15	blink		Lactobacillus_rhamnosus_LMS2-1	Bacteria-Firmicutes
254481007	1.3e-15	blink		marine_gamma_proteobacterium_HTCC2148	Bacteria-Proteobacteria
162449307	1.5e-15	blink		Sorangium_cellulosum_'So_ce_56'	Bacteria-Proteobacteria
220914629	1.5e-15	blink		Arthrobacter_chlorophenolicus_A6	Bacteria-Actinobacteria
15920365	1.9e-15	blink	11572479	Sulfolobus_tokodaii_str._7	Archaea-Crenarchaeota
126010588	2e-15	blink	17400574	Escherichia_coli	Bacteria-Proteobacteria
29420388	2e-15	blink	12843098	Escherichia_coli	Bacteria-Proteobacteria
40950657	2e-15	blink	14687563	Shigella_dysenteriae	Bacteria-Proteobacteria
224539530	2.2e-15	blink		Bacteroides_cellulosilyticus_DSM_14838	Bacteria-Bacteroidetes
237725319	2.7e-15	blink		Bacteroides_dorei_5_1_36/D4	Bacteria-Bacteroidetes
83816452	2.8e-15	blink	16330755	Salinibacter_ruber_DSM_13855	Bacteria-Bacteroidetes
119963758	2.9e-15	blink	17194220	Arthrobacter_aurescens_TC1	Bacteria-Actinobacteria
241772126	3.6e-15	blink		Asticcacaulis_excentricus_CB_48	Bacteria-Proteobacteria
229816241	4.7e-15	blink		Collinsella_intestinalis_DSM_13280	Bacteria-Actinobacteria
254229440	5.7e-15	blink		Vibrio_sp._Ex25	Bacteria-Proteobacteria
269986648	5.7e-15	blink		Candidatus_Parvarchaeum_acidiphilum_ARMAN-4	Archaea-Euryarchaeota
76802690	6.8e-15	blink	16169924	Natronomonas_pharaonis_DSM_2160	Archaea-Euryarchaeota
154687523	8.2e-15	blink	17704766	Bacillus_amyloliquefaciens_FZB42	Bacteria-Firmicutes
222479532	1e-14	blink		Halorubrum_lacusprofundi_ATCC_49239	Archaea-Euryarchaeota
255011097	1.1e-14	blink		Bacteroides_fragilis_3_1_12	Bacteria-Bacteroidetes
256819544	1.1e-14	blink		Capnocytophaga_ochracea_DSM_7271	Bacteria-Bacteroidetes
90425671	1.1e-14	blink		Rhodopseudomonas_palustris_BisB18	Bacteria-Proteobacteria
187778202	1.3e-14	blink		Clostridium_sporogenes_ATCC_15579	Bacteria-Firmicutes
209552254	1.3e-14	blink		Rhizobium_leguminosarum_bv._trifolii_WSM2304	Bacteria-Proteobacteria
39936987	1.3e-14	blink	14704707	Rhodopseudomonas_palustris_CGA009	Bacteria-Proteobacteria
163846792	1.8e-14	blink		Chloroflexus_aurantiacus_J-10-fl	Bacteria-Chloroflexi
158520537	2.2e-14	blink		Desulfococcus_oleovorans_Hxd3	Bacteria-Proteobacteria
265766798	2.2e-14	blink		Bacteroides_sp._2_1_16	Bacteria-Bacteroidetes
192292815	2.3e-14	blink		Rhodopseudomonas_palustris_TIE-1	Bacteria-Proteobacteria
187477748	3e-14	blink	16885469	Bordetella_avium_197N	Bacteria-Proteobacteria
241258841	3.8e-14	blink		Rhizobium_leguminosarum_bv._trifolii_WSM1325	Bacteria-Proteobacteria
51892507	5.6e-14	blink	15383646	Symbiobacterium_thermophilum_IAM_14863	Bacteria-Firmicutes
158429570	6e-14	blink	17950751	Bordetella_bronchiseptica	Bacteria-Proteobacteria
33594858	6e-14	blink	12910271	Bordetella_parapertussis_12822	Bacteria-Proteobacteria
218661417	6.3e-14	blink		Rhizobium_etli_IE4771	Bacteria-Proteobacteria
86357005	6.6e-14	blink	16505379	Rhizobium_etli_CFN_42	Bacteria-Proteobacteria
116249605	6.9e-14	blink	16640791	Rhizobium_leguminosarum_bv._viciae_3841	Bacteria-Proteobacteria
158520540	1.1e-13	blink		Desulfococcus_oleovorans_Hxd3	Bacteria-Proteobacteria
229241166	1.1e-13	blink		Cellulomonas_flavigena_DSM_20109	Bacteria-Actinobacteria
116621366	1.2e-13	blink		Candidatus_Solibacter_usitatus_Ellin6076	Bacteria-Acidobacteria
190894599	1.3e-13	blink		Rhizobium_etli_CIAT_652	Bacteria-Proteobacteria
167628938	2.2e-13	blink	18441057	Heliobacterium_modesticaldum_Ice1	Bacteria-Firmicutes
104304778	2.4e-13	blink	16956413	Bordetella_parapertussis	Bacteria-Proteobacteria
218130875	3.9e-13	blink		Bacteroides_eggerthii_DSM_20697	Bacteria-Bacteroidetes
78188649	5.1e-13	blink		Chlorobium_chlorochromatii_CaD3	Bacteria-Chlorobi
239584286	5.6e-13	blink		Streptomyces_sp._KCTC_9047	Bacteria-Actinobacteria
60682079	1.1e-12	blink	15746427	Bacteroides_fragilis_NCTC_9343	Bacteria-Bacteroidetes
255008342	1.3e-12	blink		Bacteroides_fragilis_3_1_12	Bacteria-Bacteroidetes
94986823	2.5e-12	blink		Lawsonia_intracellularis_PHE/MN1-00	Bacteria-Proteobacteria
15678401	2.9e-12	blink	9371463	Methanothermobacter_thermautotrophicus_str._Delta_H	Archaea-Euryarchaeota
229865082	9e-12	blink		Stackebrandtia_nassauensis_DSM_44728	Bacteria-Actinobacteria
217966771	1.4e-11	blink		Dictyoglomus_turgidum_DSM_6724	Bacteria-Dictyoglomi
50120369	1.7e-11	blink	15263089	Pectobacterium_atrosepticum_SCRI1043	Bacteria-Proteobacteria
34499339	5.2e-11	blink	14500782	Chromobacterium_violaceum_ATCC_12472	Bacteria-Proteobacteria
157363122	6.6e-11	blink		Thermotoga_lettingae_TMO	Bacteria-Thermotogae
89897176	7.1e-11	blink	16513756	Desulfitobacterium_hafniense_Y51	Bacteria-Firmicutes
84489792	7.8e-11	blink	16385054	Methanosphaera_stadtmanae_DSM_3091	Archaea-Euryarchaeota
148546725	8.5e-11	blink		Pseudomonas_putida_F1	Bacteria-Proteobacteria
161527633	8.8e-11	blink		Nitrosopumilus_maritimus_SCM1	Archaea-Thaumarchaeota
228899189	9e-11	blink		Bacillus_thuringiensis_IBL_4222	Bacteria-Firmicutes
187921347	9.2e-11	blink		Burkholderia_phytofirmans_PsJN	Bacteria-Proteobacteria
114566179	1e-10	blink		Syntrophomonas_wolfei_subsp._wolfei_str._Goettingen	Bacteria-Firmicutes
219666957	1.3e-10	blink		Desulfitobacterium_hafniense_DCB-2	Bacteria-Firmicutes
83312884	1.5e-10	blink	16303747	Magnetospirillum_magneticum_AMB-1	Bacteria-Proteobacteria
228937740	1.6e-10	blink		Bacillus_thuringiensis_serovar_berliner_ATCC_10792	Bacteria-Firmicutes
59710793	1.6e-10	blink	18366731	Vibrio_fischeri_ES114	Bacteria-Proteobacteria
			15703294
238027511	1.7e-10	blink		Burkholderia_glumae_BGR1	Bacteria-Proteobacteria
228956921	2.2e-10	blink		Bacillus_thuringiensis_serovar_pakistani_str._T13001	Bacteria-Firmicutes
167043219	2.4e-10	blink	18580971	uncultured_marine_microorganism_HF4000_ANIW141K23	unclassified sequences-environmental samples.
239946534	3.3e-10	blink		Rickettsia_endosymbiont_of_Ixodes_scapularis	Bacteria-Proteobacteria
42520464	3.3e-10	blink	15024419	Wolbachia_endosymbiont_of_Drosophila_melanogaster	Bacteria-Proteobacteria
58699758	3.3e-10	blink		Wolbachia_endosymbiont_of_Drosophila_ananassae	Bacteria-Proteobacteria
46241655	3.5e-10	blink	15033235	Azospirillum_brasilense	Bacteria-Proteobacteria
94969867	3.7e-10	blink		Candidatus_Koribacter_versatilis_Ellin345	Bacteria-Acidobacteria
78485858	4.9e-10	blink	17105352	Thiomicrospira_crunogena_XCL-2	Bacteria-Proteobacteria
117923928	5.6e-10	blink		Magnetococcus_sp._MC-1	Bacteria-Proteobacteria
149176695	6.1e-10	blink		Planctomyces_maris_DSM_8797	Bacteria-Planctomycetes
219851019	6.1e-10	blink		Methanosphaerula_palustris_E1-9c	Archaea-Euryarchaeota
262277548	8.4e-10	blink		alpha_proteobacterium_HIMB114	Bacteria-Proteobacteria
110597155	1.1e-09	blink		Chlorobium_ferrooxidans_DSM_13031	Bacteria-Chlorobi
111225022	1.7e-09	blink	17151343	Frankia_alni_ACN14a	Bacteria-Actinobacteria
30021469	1.9e-09	blink	12721630	Bacillus_cereus_ATCC_14579	Bacteria-Firmicutes
206968945	2.1e-09	blink		Bacillus_cereus_AH1134	Bacteria-Firmicutes
172036149	2.2e-09	blink	18812508	Cyanothece_sp._ATCC_51142	Bacteria-Cyanobacteria
33861759	3.3e-09	blink	12917642	Prochlorococcus_marinus_subsp._pastoris_str._CCMP1986	Bacteria-Cyanobacteria
262277568	3.4e-09	blink		alpha_proteobacterium_HIMB114	Bacteria-Proteobacteria
254455805	4.3e-09	blink		Candidatus_Pelagibacter_sp._HTCC7211	Bacteria-Proteobacteria
206890431	5.2e-09	blink		Thermodesulfovibrio_yellowstonii_DSM_11347	Bacteria-Nitrospirae
225620609	6.9e-09	blink		Brachyspira_hyodysenteriae_WA1	Bacteria-Spirochaetes
167751721	7.5e-09	blink		Eubacterium_siraeum_DSM_15702	Bacteria-Firmicutes
169831922	7.7e-09	blink		Candidatus_Desulforudis_audaxviator_MP104C	Bacteria-Firmicutes
118617171	8.4e-09	blink	17210928	Mycobacterium_ulcerans_Agy99	Bacteria-Actinobacteria
42782451	1.4e-08	blink	14960714	Bacillus_cereus_ATCC_10987	Bacteria-Firmicutes
149189208	1.5e-08	blink		Vibrio_shilonii_AK1	Bacteria-Proteobacteria
27364245	1.9e-08	blink	14500463	Vibrio_vulnificus_CMCP6	Bacteria-Proteobacteria
37678511	1.9e-08	blink	14656965	Vibrio_vulnificus_YJ016	Bacteria-Proteobacteria
153834854	2e-08	blink		Vibrio_harveyi_HY01	Bacteria-Proteobacteria
28896988	2e-08	blink	12620739	Vibrio_parahaemolyticus_RIMD_2210633	Bacteria-Proteobacteria
			10834969
154253785	2.2e-08	blink	17557839	Parvibaculum_lavamentivorans_DS-1	Bacteria-Proteobacteria
			16075201
			15388700
			15240283
			14962144
			12571015
			10788359
255013253	2.6e-08	blink		Bacteroides_sp._2_1_7	Bacteria-Bacteroidetes
256840778	2.6e-08	blink		Parabacteroides_sp._D13	Bacteria-Bacteroidetes
153868868	3e-08	blink		Beggiatoa_sp._PS	Bacteria-Proteobacteria
91226585	3e-08	blink		Vibrio_alginolyticus_12G01	Bacteria-Proteobacteria
196258375	3.1e-08	blink		Cyanothece_sp._PCC_7822	Bacteria-Cyanobacteria
260877889	3.2e-08	blink		Vibrio_parahaemolyticus_AN-5034	Bacteria-Proteobacteria
260770747	3.3e-08	blink		Vibrio_furnissii_CIP_102972	Bacteria-Proteobacteria
163803287	3.5e-08	blink		Vibrio_sp._AND4	Bacteria-Proteobacteria
209693777	3.8e-08	blink		Aliivibrio_salmonicida_LFI1238	Bacteria-Proteobacteria
254229459	4e-08	blink		Vibrio_sp._Ex25	Bacteria-Proteobacteria
254881681	4.5e-08	blink		Bacteroides_sp._4_3_47FAA	Bacteria-Bacteroidetes
116327932	4.6e-08	blink	16973745	Leptospira_borgpetersenii_serovar_Hardjo-bovis_L550	Bacteria-Spirochaetes
258625907	6.2e-08	blink		Vibrio_mimicus_VM603	Bacteria-Proteobacteria
262172670	6.5e-08	blink		Vibrio_mimicus_MB-451	Bacteria-Proteobacteria
70725393	6.5e-08	blink	16237012	Staphylococcus_haemolyticus_JCSC1435	Bacteria-Firmicutes
212691404	6.7e-08	blink		Bacteroides_dorei_DSM_17855	Bacteria-Bacteroidetes
5814304	7.1e-08	blink	10474199	Leptospira_interrogans	Bacteria-Spirochaetes
29726008	7.5e-08	blink	12949172	Vibrio_cholerae	Bacteria-Proteobacteria
261415394	7.8e-08	blink		Fibrobacter_succinogenes_subsp._succinogenes_S85	Bacteria-Fibrobacteres
203285036	8.7e-08	blink	18700154	Escherichia_coli	Bacteria-Proteobacteria
160890524	9.2e-08	blink		Bacteroides_uniformis_ATCC_8492	Bacteria-Bacteroidetes
262404986	1.2e-07	blink		Vibrio_sp._RC586	Bacteria-Proteobacteria
182434690	1.3e-07	blink	18375553	Streptomyces_griseus_subsp._griseus_NBRC_13350	Bacteria-Actinobacteria
			18364359
			18310036
134300881	2e-07	blink		Desulfotomaculum_reducens_MI-1	Bacteria-Firmicutes
148259612	2.1e-07	blink		Acidiphilium_cryptum_JF-5	Bacteria-Proteobacteria
227873726	2.8e-07	blink		Oribacterium_sinus_F0268	Bacteria-Firmicutes
153806439	3.9e-07	blink		Bacteroides_caccae_ATCC_43185	Bacteria-Bacteroidetes
225010969	4.7e-07	blink		Flavobacteria_bacterium_MS024-3C	Bacteria-Bacteroidetes
254517908	6.9e-07	blink		Clostridium_sp._7_2_43FAA	Bacteria-Firmicutes
255606424	6.9e-07	blink		Ricinus_communis	Eukaryota-Viridiplantae
254455534	9.7e-07	blink		Candidatus_Pelagibacter_sp._HTCC7211	Bacteria-Proteobacteria
194291410	9.8e-07	blink		Cupriavidus_taiwanensis	Bacteria-Proteobacteria
116694766	1e-06	blink	16964242	Ralstonia_eutropha_H16	Bacteria-Proteobacteria
237718658	1.1e-06	blink		Bacteroides_sp._2_2_4	Bacteria-Bacteroidetes
27467235	1.8e-06	blink	12950922	Staphylococcus_epidermidis_ATCC_12228	Bacteria-Firmicutes
73538627	1.9e-06	blink		Ralstonia_eutropha_JMP134	Bacteria-Proteobacteria
240167899	2e-06	blink		Mycobacterium_kansasii_ATCC_12478	Bacteria-Actinobacteria
94313726	2.1e-06	blink		Cupriavidus_metallidurans_CH34	Bacteria-Proteobacteria
254497600	2.7e-06	blink		Legionella_drancourtii_LLAP12	Bacteria-Proteobacteria
242241887	3.5e-06	blink		Staphylococcus_epidermidis_W23144	Bacteria-Firmicutes
159897951	7.5e-06	blink		Herpetosiphon_aurantiacus_ATCC_23779	Bacteria-Chloroflexi
228001104	1.2e-05	blink		Brachyspira_murdochii_DSM_12563	Bacteria-Spirochaetes
121611329	1.8e-05	blink		Verminephrobacter_eiseniae_EF01-2	Bacteria-Proteobacteria
218961040	2e-05	blink		Candidatus_Cloacamonas_acidaminovorans	Bacteria-candidate division WWE1
15602873	3.7e-05	blink	11248100	Pasteurella_multocida_subsp._multocida_str._Pm70	Bacteria-Proteobacteria
74317902	7.4e-05	blink	16452431	Thiobacillus_denitrificans_ATCC_25259	Bacteria-Proteobacteria
61806130	0.00017	blink	15828858	Prochlorococcus_phage_P-SSM2	Viruses-dsDNA viruses, no RNA stage
254455785	0.00046	blink		Candidatus_Pelagibacter_sp._HTCC7211	Bacteria-Proteobacteria
228959564	0.0025	blink		Bacillus_thuringiensis_serovar_pakistani_str._T13001	Bacteria-Firmicutes
46447202	0.0042	blink	15073324	Candidatus_Protochlamydia_amoebophila_UWE25	Bacteria-Chlamydiae
