# Supplementary material for: Evolution of Plant Nucleotide-Sugar Interconversion Enzymes
Source: PLoS One. 2011 Nov 18;6(11):e27995. doi: 10.1371/journal.pone.0027995 (PMC3220709; doi:10.1371/journal.pone.0027995)
Supplement: Table S7 — NCBI-nr proteins most homologous to plant UAXS HMM. (XLS) [file pone.0027995.s022.xls]

## Sheet: 7. UAXS
NCBI-nr proteins most homologous to plant UAXS HMM
Protein ID	E-value	Blink	PubMed ID	Organism	Taxonomy
14596185	1.3e-240	blink		Arabidopsis_thaliana	Eukaryota-Viridiplantae
18390863	1.3e-240	blink		Arabidopsis_thaliana	Eukaryota-Viridiplantae
21594350	1.3e-240	blink	12093376	Arabidopsis_thaliana	Eukaryota-Viridiplantae
15226264	3.6e-239	blink		Arabidopsis_thaliana	Eukaryota-Viridiplantae
115442487	7.4e-238	blink	16381971	Oryza_sativa_Japonica_Group	Eukaryota-Viridiplantae
			16100779
226502716	2e-236	blink		Zea_mays	Eukaryota-Viridiplantae
242060051	2e-236	blink		Sorghum_bicolor	Eukaryota-Viridiplantae
195639652	1.2e-235	blink	18937034	Zea_mays	Eukaryota-Viridiplantae
168063797	3.5e-235	blink	18079367	Physcomitrella_patens_subsp._patens	Eukaryota-Viridiplantae
162462229	2.4e-234	blink		Zea_mays	Eukaryota-Viridiplantae
211906520	7.3e-234	blink		Gossypium_hirsutum	Eukaryota-Viridiplantae
125529268	6.1e-233	blink	15685292	Oryza_sativa_Indica_Group	Eukaryota-Viridiplantae
225465764	1.1e-232	blink		Vitis_vinifera	Eukaryota-Viridiplantae
194689614	1.5e-232	blink		Zea_mays	Eukaryota-Viridiplantae
45935133	1.9e-232	blink		Ipomoea_trifida	Eukaryota-Viridiplantae
224132100	1e-230	blink		Populus_trichocarpa	Eukaryota-Viridiplantae
225436371	2e-230	blink		Vitis_vinifera	Eukaryota-Viridiplantae
217072152	1.3e-229	blink		Medicago_truncatula	Eukaryota-Viridiplantae
37379419	2.1e-229	blink	16549428	Nicotiana_benthamiana	Eukaryota-Viridiplantae
224102997	3.6e-229	blink		Populus_trichocarpa	Eukaryota-Viridiplantae
85718018	4.2e-227	blink		Solanum_tuberosum	Eukaryota-Viridiplantae
147771536	1.4e-209	blink	18094749	Vitis_vinifera	Eukaryota-Viridiplantae
225464984	1.4e-209	blink		Vitis_vinifera	Eukaryota-Viridiplantae
255573008	1.4e-207	blink		Ricinus_communis	Eukaryota-Viridiplantae
85376636	2.7e-172	blink		Vitis_pseudoreticulata	Eukaryota-Viridiplantae
194466093	9.7e-127	blink		Arachis_hypogaea	Eukaryota-Viridiplantae
257094846	2.5e-61	blink		Candidatus_Accumulibacter_phosphatis_clade_IIA_str._UW-1	Bacteria-Proteobacteria
261416694	4.4e-61	blink		Fibrobacter_succinogenes_subsp._succinogenes_S85	Bacteria-Fibrobacteres
78222103	5.6e-57	blink		Geobacter_metallireducens_GS-15	Bacteria-Proteobacteria
73537807	6.5e-57	blink		Ralstonia_eutropha_JMP134	Bacteria-Proteobacteria
73541029	6.5e-57	blink		Ralstonia_eutropha_JMP134	Bacteria-Proteobacteria
238898044	7.3e-57	blink		Candidatus_Hamiltonella_defensa_5AT_(Acyrthosiphon_pisum)	Bacteria-Proteobacteria
149191240	1.1e-56	blink		Vibrio_shilonii_AK1	Bacteria-Proteobacteria
194289455	1.1e-56	blink	18490699	Cupriavidus_taiwanensis	Bacteria-Proteobacteria
116695581	1.3e-56	blink	16964242	Ralstonia_eutropha_H16	Bacteria-Proteobacteria
194292197	1.8e-56	blink		Cupriavidus_taiwanensis	Bacteria-Proteobacteria
34496202	3.9e-56	blink	14500782	Chromobacterium_violaceum_ATCC_12472	Bacteria-Proteobacteria
94313514	6.9e-56	blink		Cupriavidus_metallidurans_CH34	Bacteria-Proteobacteria
167836343	7.5e-56	blink		Burkholderia_thailandensis_MSMB43	Bacteria-Proteobacteria
167562495	8.8e-56	blink		Burkholderia_oklahomensis_EO147	Bacteria-Proteobacteria
94313749	9.3e-56	blink		Cupriavidus_metallidurans_CH34	Bacteria-Proteobacteria
227329452	1.3e-55	blink		Pectobacterium_carotovorum_subsp._carotovorum_WPP14	Bacteria-Proteobacteria
145588618	1.4e-55	blink		Polynucleobacter_necessarius_subsp._asymbioticus_QLW-P1DMWA-1	Bacteria-Proteobacteria
183598828	1.9e-55	blink		Providencia_stuartii_ATCC_25827	Bacteria-Proteobacteria
113867439	2.1e-55	blink	16964242	Ralstonia_eutropha_H16	Bacteria-Proteobacteria
212711450	2.1e-55	blink		Providencia_alcalifaciens_DSM_30120	Bacteria-Proteobacteria
268592579	2.1e-55	blink		Providencia_rettgeri_DSM_1131	Bacteria-Proteobacteria
83719143	2.1e-55	blink	16336651	Burkholderia_thailandensis_E264	Bacteria-Proteobacteria
189426676	2.4e-55	blink		Geobacter_lovleyi_SZ	Bacteria-Proteobacteria
227112828	4.6e-55	blink		Pectobacterium_carotovorum_subsp._brasiliensis_PBR1692	Bacteria-Proteobacteria
253689295	4.6e-55	blink		Pectobacterium_carotovorum_subsp._carotovorum_PC1	Bacteria-Proteobacteria
50122067	8.1e-55	blink	15263089	Pectobacterium_atrosepticum_SCRI1043	Bacteria-Proteobacteria
261344004	8.4e-55	blink		Providencia_rustigianii_DSM_4541	Bacteria-Proteobacteria
167586999	1e-54	blink		Burkholderia_ubonensis_Bu	Bacteria-Proteobacteria
238749465	1.1e-54	blink		Yersinia_rohdei_ATCC_43380	Bacteria-Proteobacteria
238753668	1.6e-54	blink		Yersinia_ruckeri_ATCC_29473	Bacteria-Proteobacteria
53726055	2.2e-54	blink	15377793	Burkholderia_mallei_ATCC_23344	Bacteria-Proteobacteria
76810898	2.2e-54	blink		Burkholderia_pseudomallei_1710b	Bacteria-Proteobacteria
161524584	2.8e-54	blink		Burkholderia_multivorans_ATCC_17616	Bacteria-Proteobacteria
150384348	3e-54	blink		Victivallis_vadensis_ATCC_BAA-548	Bacteria-Lentisphaerae
238765310	3.6e-54	blink		Yersinia_kristensenii_ATCC_33638	Bacteria-Proteobacteria
261820658	4.2e-54	blink		Pectobacterium_wasabiae_WPP163	Bacteria-Proteobacteria
123442451	4.3e-54	blink	17173484	Yersinia_enterocolitica_subsp._enterocolitica_8081	Bacteria-Proteobacteria
			12834539
145300198	4.5e-54	blink		Aeromonas_salmonicida_subsp._salmonicida_A449	Bacteria-Proteobacteria
270261570	5e-54	blink		Serratia_odorifera_4Rx13	Bacteria-Proteobacteria
197284923	6.1e-54	blink	18375554	Proteus_mirabilis_HI4320	Bacteria-Proteobacteria
226330383	7.3e-54	blink		Proteus_penneri_ATCC_35198	Bacteria-Proteobacteria
197119355	1.1e-53	blink		Geobacter_bemidjiensis_Bem	Bacteria-Proteobacteria
238027029	1.4e-53	blink		Burkholderia_glumae_BGR1	Bacteria-Proteobacteria
238757770	1.4e-53	blink		Yersinia_aldovae_ATCC_35236	Bacteria-Proteobacteria
157370396	1.6e-53	blink		Serratia_proteamaculans_568	Bacteria-Proteobacteria
170024072	1.6e-53	blink		Yersinia_pseudotuberculosis_YPIII	Bacteria-Proteobacteria
51596652	1.6e-53	blink	15358858	Yersinia_pseudotuberculosis_IP_32953	Bacteria-Proteobacteria
222054646	1.7e-53	blink		Geobacter_sp._FRC-32	Bacteria-Proteobacteria
187928283	2e-53	blink		Ralstonia_pickettii_12J	Bacteria-Proteobacteria
37526549	2.1e-53	blink	14528314	Photorhabdus_luminescens_subsp._laumondii_TTO1	Bacteria-Proteobacteria
238787102	3.2e-53	blink		Yersinia_frederiksenii_ATCC_33641	Bacteria-Proteobacteria
22125812	4.4e-53	blink		Yersinia_pestis_KIM_10	Bacteria-Proteobacteria
254252212	5.4e-53	blink		Burkholderia_dolosa_AUO158	Bacteria-Proteobacteria
258631520	5.9e-53	blink		Dickeya_dadantii_Ech586	Bacteria-Proteobacteria
157374063	6.4e-53	blink		Shewanella_sediminis_HAW-EB3	Bacteria-Proteobacteria
269138646	7.1e-53	blink		Edwardsiella_tarda_EIB202	Bacteria-Proteobacteria
218548295	7.3e-53	blink		Escherichia_fergusonii_ATCC_35469	Bacteria-Proteobacteria
171463211	9.7e-53	blink		Polynucleobacter_necessarius_subsp._necessarius_STIR1	Bacteria-Proteobacteria
148265718	1.3e-52	blink		Geobacter_uraniireducens_Rf4	Bacteria-Proteobacteria
251828903	1.4e-52	blink		Gallionella_ferruginea_ES-2	Bacteria-Proteobacteria
170733222	1.6e-52	blink		Burkholderia_cenocepacia_MC0-3	Bacteria-Proteobacteria
134295893	1.7e-52	blink		Burkholderia_vietnamiensis_G4	Bacteria-Proteobacteria
251791777	1.7e-52	blink		Dickeya_zeae_Ech1591	Bacteria-Proteobacteria
238796335	1.8e-52	blink		Yersinia_mollaretii_ATCC_43969	Bacteria-Proteobacteria
115351851	1.9e-52	blink		Burkholderia_ambifaria_AMMD	Bacteria-Proteobacteria
152972353	1.9e-52	blink		Klebsiella_pneumoniae_subsp._pneumoniae_MGH_78578	Bacteria-Proteobacteria
238896942	1.9e-52	blink		Klebsiella_pneumoniae_NTUH-K2044	Bacteria-Proteobacteria
257484198	3.1e-52	blink		Pseudomonas_syringae_pv._tabaci_ATCC_11528	Bacteria-Proteobacteria
186475688	3.5e-52	blink		Burkholderia_phymatum_STM815	Bacteria-Proteobacteria
117617804	3.6e-52	blink	16980456	Aeromonas_hydrophila_subsp._hydrophila_ATCC_7966	Bacteria-Proteobacteria
107028959	3.7e-52	blink		Burkholderia_cenocepacia_AU_1054	Bacteria-Proteobacteria
238782547	4.1e-52	blink		Yersinia_bercovieri_ATCC_43970	Bacteria-Proteobacteria
170704121	5.1e-52	blink		Burkholderia_ambifaria_IOP40-10	Bacteria-Proteobacteria
255258206	5.1e-52	blink		Sideroxydans_lithotrophicus_ES-1	Bacteria-Proteobacteria
167581654	5.8e-52	blink		Burkholderia_thailandensis_TXDOH	Bacteria-Proteobacteria
238919324	6.1e-52	blink		Edwardsiella_ictaluri_93-146	Bacteria-Proteobacteria
66045927	6.8e-52	blink	16043691	Pseudomonas_syringae_pv._syringae_B728a	Bacteria-Proteobacteria
209519531	9.7e-52	blink		Burkholderia_sp._H160	Bacteria-Proteobacteria
78066632	1e-51	blink		Burkholderia_sp._383	Bacteria-Proteobacteria
238791688	1.3e-51	blink		Yersinia_intermedia_ATCC_29909	Bacteria-Proteobacteria
215487472	2e-51	blink		Escherichia_coli_O127:H6_str._E2348/69	Bacteria-Proteobacteria
237797315	2.2e-51	blink		Pseudomonas_syringae_pv._oryzae_str._1_6	Bacteria-Proteobacteria
46127541	2.3e-51	blink		Gibberella_zeae_PH-1	Eukaryota-Fungi
187923788	2.9e-51	blink		Burkholderia_phytofirmans_PsJN	Bacteria-Proteobacteria
91783426	2.9e-51	blink	17030797	Burkholderia_xenovorans_LB400	Bacteria-Proteobacteria
193068155	4.3e-51	blink		Escherichia_coli_E110019	Bacteria-Proteobacteria
258598045	5.9e-51	blink		Proteus_mirabilis	Bacteria-Proteobacteria
126452402	6.2e-51	blink		Burkholderia_pseudomallei_1106a	Bacteria-Proteobacteria
167893889	6.2e-51	blink		Burkholderia_pseudomallei_7894	Bacteria-Proteobacteria
253989357	6.5e-51	blink		Photorhabdus_asymbiotica	Bacteria-Proteobacteria
70730410	6.9e-51	blink	17254952	Pseudomonas_fluorescens_Pf-5	Bacteria-Proteobacteria
			15980861
71042196	9.3e-51	blink	15939024	Escherichia_coli	Bacteria-Proteobacteria
134035392	1e-50	blink	16275786	Shigella_dysenteriae_Sd197	Bacteria-Proteobacteria
157159038	1e-50	blink		Escherichia_coli_E24377A	Bacteria-Proteobacteria
157161741	1e-50	blink		Escherichia_coli_HS	Bacteria-Proteobacteria
15802804	1e-50	blink	11206551	Escherichia_coli_O157:H7_EDL933	Bacteria-Proteobacteria
16130190	1e-50	blink	16397293	Escherichia_coli_str._K-12_substr._MG1655	Bacteria-Proteobacteria
			9278503
170682848	1e-50	blink	18708504	Escherichia_coli_SMS-3-5	Bacteria-Proteobacteria
187731066	1e-50	blink		Shigella_boydii_CDC_3083-94	Bacteria-Proteobacteria
191166526	1e-50	blink		Escherichia_coli_B7A	Bacteria-Proteobacteria
218700729	1e-50	blink		Escherichia_coli_IAI39	Bacteria-Proteobacteria
218705788	1e-50	blink		Escherichia_coli_UMN026	Bacteria-Proteobacteria
56554166	1e-50	blink	15491143	Escherichia_coli	Bacteria-Proteobacteria
66361562	1e-50	blink	15809294	Escherichia_coli	Bacteria-Proteobacteria
71042197	1e-50	blink	15939024	Escherichia_coli	Bacteria-Proteobacteria
71042198	1e-50	blink	15939024	Escherichia_coli	Bacteria-Proteobacteria
71042199	1e-50	blink	15939024	Escherichia_coli	Bacteria-Proteobacteria
74312777	1e-50	blink	16275786	Shigella_sonnei_Ss046	Bacteria-Proteobacteria
82544737	1e-50	blink	16275786	Shigella_boydii_Sb227	Bacteria-Proteobacteria
91211549	1e-50	blink	16585510	Escherichia_coli_UTI89	Bacteria-Proteobacteria
229590502	1.1e-50	blink		Pseudomonas_fluorescens_SBW25	Bacteria-Proteobacteria
77459068	1.1e-50	blink		Pseudomonas_fluorescens_Pf0-1	Bacteria-Proteobacteria
170767415	1.2e-50	blink		Escherichia_albertii_TW07627	Bacteria-Proteobacteria
227333935	2e-50	blink		Citrobacter_youngae_ATCC_29220	Bacteria-Proteobacteria
170692304	2.1e-50	blink		Burkholderia_graminis_C4D1M	Bacteria-Proteobacteria
17546038	2.2e-50	blink	11823852	Ralstonia_solanacearum_GMI1000	Bacteria-Proteobacteria
218690418	2.2e-50	blink		Escherichia_coli_ED1a	Bacteria-Proteobacteria
227887314	2.2e-50	blink		Escherichia_coli_83972	Bacteria-Proteobacteria
26248643	2.2e-50	blink	12471157	Escherichia_coli_CFT073	Bacteria-Proteobacteria
83749902	2.2e-50	blink		Ralstonia_solanacearum_UW551	Bacteria-Proteobacteria
182413232	2.5e-50	blink		Opitutus_terrae_PB90-1	Bacteria-Verrucomicrobia
237732290	2.6e-50	blink		Citrobacter_sp._30_2	Bacteria-Proteobacteria
242241410	2.7e-50	blink		Dickeya_dadantii_Ech703	Bacteria-Proteobacteria
110642463	2.8e-50	blink	16879640	Escherichia_coli_536	Bacteria-Proteobacteria
146311730	3.2e-50	blink		Enterobacter_sp._638	Bacteria-Proteobacteria
71736629	3.7e-50	blink	16159782	Pseudomonas_syringae_pv._phaseolicola_1448A	Bacteria-Proteobacteria
206580101	6e-50	blink	18654632	Klebsiella_pneumoniae_342	Bacteria-Proteobacteria
116051552	6.7e-50	blink	17038190	Pseudomonas_aeruginosa_UCBPP-PA14	Bacteria-Proteobacteria
254236474	6.7e-50	blink		Pseudomonas_aeruginosa_C3719	Bacteria-Proteobacteria
262040545	7e-50	blink		Klebsiella_pneumoniae_subsp._rhinoscleromatis_ATCC_13884	Bacteria-Proteobacteria
15598750	9.1e-50	blink	15608211	Pseudomonas_aeruginosa_PAO1	Bacteria-Proteobacteria
			10984043
218890219	9.1e-50	blink		Pseudomonas_aeruginosa_LESB58	Bacteria-Proteobacteria
85059821	1.6e-49	blink	16365377	Sodalis_glossinidius_str._'morsitans'	Bacteria-Proteobacteria
258637183	2e-49	blink		Pantoea_sp._At-9b	Bacteria-Proteobacteria
161612976	2.3e-49	blink		Salmonella_enterica_subsp._enterica_serovar_Paratyphi_B_str._SPB7	Bacteria-Proteobacteria
16765626	2.3e-49	blink	11677609	Salmonella_enterica_subsp._enterica_serovar_Typhimurium_str._LT2	Bacteria-Proteobacteria
168237317	2.3e-49	blink		Salmonella_enterica_subsp._enterica_serovar_Schwarzengrund_str._SL480	Bacteria-Proteobacteria
168242418	2.3e-49	blink		Salmonella_enterica_subsp._enterica_serovar_Heidelberg_str._SL486	Bacteria-Proteobacteria
168261684	2.3e-49	blink		Salmonella_enterica_subsp._enterica_serovar_Hadar_str._RI_05P066	Bacteria-Proteobacteria
168466000	2.3e-49	blink		Salmonella_enterica_subsp._enterica_serovar_Newport_str._SL317	Bacteria-Proteobacteria
168817972	2.3e-49	blink		Salmonella_enterica_subsp._enterica_serovar_Weltevreden_str._HI_N05-537	Bacteria-Proteobacteria
197251120	2.3e-49	blink		Salmonella_enterica_subsp._enterica_serovar_Agona_str._SL483	Bacteria-Proteobacteria
204929026	2.3e-49	blink		Salmonella_enterica_subsp._enterica_serovar_Javiana_str._GA_MM04042433	Bacteria-Proteobacteria
16761225	2.4e-49	blink	11677608	Salmonella_enterica_subsp._enterica_serovar_Typhi_str._CT18	Bacteria-Proteobacteria
194445983	2.4e-49	blink		Salmonella_enterica_subsp._enterica_serovar_Newport_str._SL254	Bacteria-Proteobacteria
198243911	2.4e-49	blink		Salmonella_enterica_subsp._enterica_serovar_Dublin_str._CT_02021853	Bacteria-Proteobacteria
213621840	2.4e-49	blink		Salmonella_enterica_subsp._enterica_serovar_Typhi_str._E98-2068	Bacteria-Proteobacteria
224583216	2.4e-49	blink		Salmonella_enterica_subsp._enterica_serovar_Paratyphi_C_strain_RKS4594	Bacteria-Proteobacteria
29141079	2.4e-49	blink	12644504	Salmonella_enterica_subsp._enterica_serovar_Typhi_str._Ty2	Bacteria-Proteobacteria
83287939	2.7e-49	blink	15781495	Salmonella_enterica	Bacteria-Proteobacteria
188534508	3.3e-49	blink	18462403	Erwinia_tasmaniensis_Et1/99	Bacteria-Proteobacteria
110806222	3.8e-49	blink	16822325	Shigella_flexneri_5_str._8401	Bacteria-Proteobacteria
205353414	4e-49	blink		Salmonella_enterica_subsp._enterica_serovar_Gallinarum_str._287/91	Bacteria-Proteobacteria
167549705	4.6e-49	blink		Salmonella_enterica_subsp._enterica_serovar_Saintpaul_str._SARA29	Bacteria-Proteobacteria
24113631	5.9e-49	blink	12384590	Shigella_flexneri_2a_str._301	Bacteria-Proteobacteria
83287940	5.9e-49	blink	12384590	Shigella_flexneri	Bacteria-Proteobacteria
			12704152
256758752	6.1e-49	blink		Thiomonas_intermedia_K12	Bacteria-Proteobacteria
168229666	7.3e-49	blink		Salmonella_enterica_subsp._enterica_serovar_Kentucky_str._CDC_191	Bacteria-Proteobacteria
194433309	7.4e-49	blink		Shigella_dysenteriae_1012	Bacteria-Proteobacteria
152986831	8e-49	blink		Pseudomonas_aeruginosa_PA7	Bacteria-Proteobacteria
259909155	8.5e-49	blink		Erwinia_pyrifoliae_Ep1/96	Bacteria-Proteobacteria
269791893	1.1e-48	blink		Thermanaerovibrio_acidaminovorans_DSM_6589	Bacteria-Synergistetes
171317887	1.4e-48	blink		Burkholderia_ambifaria_MEX-5	Bacteria-Proteobacteria
229213970	4.1e-48	blink		Dethiosulfovibrio_peptidovorans_DSM_11002	Bacteria-Synergistetes
160872473	7.4e-45	blink		Rickettsiella_grylli	Bacteria-Proteobacteria
32490909	4.3e-35	blink	12219091	Wigglesworthia_glossinidia_endosymbiont_of_Glossina_brevipalpis	Bacteria-Proteobacteria
82777664	1.3e-32	blink	16275786	Shigella_dysenteriae_Sd197	Bacteria-Proteobacteria
213974700	8.5e-08	blink		Salmonella_enterica_subsp._enterica_serovar_Typhi_str._AG3	Bacteria-Proteobacteria
213027939	1.3e-06	blink		Salmonella_enterica_subsp._enterica_serovar_Typhi_str._404ty	Bacteria-Proteobacteria
153808783	0.0013	blink		Bacteroides_caccae_ATCC_43185	Bacteria-Bacteroidetes
260173836	0.005	blink		Bacteroides_sp._D2	Bacteria-Bacteroidetes
