# Supplementary material for: Evolution of Plant Nucleotide-Sugar Interconversion Enzymes
Source: PLoS One. 2011 Nov 18;6(11):e27995. doi: 10.1371/journal.pone.0027995 (PMC3220709; doi:10.1371/journal.pone.0027995)
Supplement: Table S8 — NCBI-nr proteins most homologous to plant MAR HMM. (XLS) [file pone.0027995.s023.xls]

## Sheet: 8. MAR
NCBI-nr proteins most homologous to plant MAR HMM
Protein ID	E-value	Blink	PubMed ID	Organism	Taxonomy
159491675	1.5e-199	blink	17932292	Chlamydomonas_reinhardtii	Eukaryota-Viridiplantae
30678677	3e-198	blink		Arabidopsis_thaliana	Eukaryota-Viridiplantae
110736655	4.2e-196	blink		Arabidopsis_thaliana	Eukaryota-Viridiplantae
115449925	2.3e-192	blink	16381971	Oryza_sativa_Japonica_Group	Eukaryota-Viridiplantae
			16100779
125584224	2.3e-192	blink	15685292	Oryza_sativa_Japonica_Group	Eukaryota-Viridiplantae
168003982	4.3e-191	blink	18079367	Physcomitrella_patens_subsp._patens	Eukaryota-Viridiplantae
42572791	1.3e-183	blink		Arabidopsis_thaliana	Eukaryota-Viridiplantae
242063580	1.6e-173	blink		Sorghum_bicolor	Eukaryota-Viridiplantae
226504976	3.6e-168	blink		Zea_mays	Eukaryota-Viridiplantae
225454083	3.3e-166	blink		Vitis_vinifera	Eukaryota-Viridiplantae
194708380	2.1e-165	blink		Zea_mays	Eukaryota-Viridiplantae
255541506	2.1e-162	blink		Ricinus_communis	Eukaryota-Viridiplantae
224032413	6.4e-161	blink		Zea_mays	Eukaryota-Viridiplantae
3047109	2.3e-160	blink		Arabidopsis_thaliana	Eukaryota-Viridiplantae
224034499	1.9e-154	blink		Zea_mays	Eukaryota-Viridiplantae
42572789	5.4e-135	blink		Arabidopsis_thaliana	Eukaryota-Viridiplantae
118486138	3.5e-132	blink		Populus_trichocarpa	Eukaryota-Viridiplantae
224127570	1.2e-98	blink		Populus_trichocarpa	Eukaryota-Viridiplantae
255084107	9.9e-63	blink		Micromonas_sp._RCC299	Eukaryota-Viridiplantae
226454430	3.2e-51	blink		Micromonas_pusilla_CCMP1545	Eukaryota-Viridiplantae
193214981	7.9e-17	blink		Chloroherpeton_thalassium_ATCC_35110	Bacteria-Chlorobi
218258294	1.2e-16	blink		Parabacteroides_johnsonii_DSM_18315	Bacteria-Bacteroidetes
154489857	1.3e-16	blink		Parabacteroides_merdae_ATCC_43184	Bacteria-Bacteroidetes
255009242	7e-16	blink		Bacteroides_fragilis_3_1_12	Bacteria-Bacteroidetes
198274918	7.7e-16	blink		Bacteroides_plebeius_DSM_17135	Bacteria-Bacteroidetes
53713484	8.3e-16	blink	15466707	Bacteroides_fragilis_YCH46	Bacteria-Bacteroidetes
60681728	8.3e-16	blink	15746427	Bacteroides_fragilis_NCTC_9343	Bacteria-Bacteroidetes
265763752	1.3e-15	blink		Bacteroides_sp._2_1_16	Bacteria-Bacteroidetes
163846690	1.5e-15	blink		Chloroflexus_aurantiacus_J-10-fl	Bacteria-Chloroflexi
262110318	1.9e-15	blink		Phytophthora_infestans_T30-4	Eukaryota-stramenopiles
83643162	2e-15	blink	16352867	Hahella_chejuensis_KCTC_2396	Bacteria-Proteobacteria
268317519	2.1e-15	blink		Rhodothermus_marinus_DSM_4252	Bacteria-Bacteroidetes
260174647	2.2e-15	blink		Bacteroides_sp._D2	Bacteria-Bacteroidetes
237718115	2.3e-15	blink		Bacteroides_sp._2_2_4	Bacteria-Bacteroidetes
126176068	2.4e-15	blink		Shewanella_baltica_OS155	Bacteria-Proteobacteria
153806520	2.6e-15	blink		Bacteroides_caccae_ATCC_43185	Bacteria-Bacteroidetes
160890313	2.6e-15	blink		Bacteroides_uniformis_ATCC_8492	Bacteria-Bacteroidetes
160873576	3.1e-15	blink		Shewanella_baltica_OS195	Bacteria-Proteobacteria
270272870	3.4e-15	blink		Bacteroides_sp._D20	Bacteria-Bacteroidetes
158337932	3.8e-15	blink	18252824	Acaryochloris_marina_MBIC11017	Bacteria-Cyanobacteria
152998986	5.8e-15	blink		Shewanella_baltica_OS185	Bacteria-Proteobacteria
217971668	6.1e-15	blink		Shewanella_baltica_OS223	Bacteria-Proteobacteria
160884444	7.3e-15	blink		Bacteroides_ovatus_ATCC_8483	Bacteria-Bacteroidetes
166366805	7.8e-15	blink	18192279	Microcystis_aeruginosa_NIES-843	Bacteria-Cyanobacteria
227536063	1.2e-14	blink		Sphingobacterium_spiritivorum_ATCC_33300	Bacteria-Bacteroidetes
254443027	1.2e-14	blink		Verrucomicrobiae_bacterium_DG1235	Bacteria-Verrucomicrobia
159026655	1.4e-14	blink		Microcystis_aeruginosa_PCC_7806	Bacteria-Cyanobacteria
75909858	1.5e-14	blink		Anabaena_variabilis_ATCC_29413	Bacteria-Cyanobacteria
37522690	1.6e-14	blink	14621296	Gloeobacter_violaceus_PCC_7421	Bacteria-Cyanobacteria
			14621292
161523066	2e-14	blink		Burkholderia_multivorans_ATCC_17616	Bacteria-Proteobacteria
83816254	2.3e-14	blink	16330755	Salinibacter_ruber_DSM_13855	Bacteria-Bacteroidetes
29346135	2.4e-14	blink	12663928	Bacteroides_thetaiotaomicron_VPI-5482	Bacteria-Bacteroidetes
86134015	2.4e-14	blink		Polaribacter_sp._MED152	Bacteria-Bacteroidetes
107028498	2.9e-14	blink		Burkholderia_cenocepacia_AU_1054	Bacteria-Proteobacteria
156740402	3.2e-14	blink		Roseiflexus_castenholzii_DSM_13941	Bacteria-Chloroflexi
219848619	3.2e-14	blink		Chloroflexus_aggregans_DSM_9485	Bacteria-Chloroflexi
118097242	3.8e-14	blink		Gallus_gallus	Eukaryota-Metazoa
254255188	4e-14	blink		Burkholderia_dolosa_AUO158	Bacteria-Proteobacteria
224068185	4.3e-14	blink		Taeniopygia_guttata	Eukaryota-Metazoa
72012984	4.4e-14	blink		Strongylocentrotus_purpuratus	Eukaryota-Metazoa
237714640	4.6e-14	blink		Bacteroides_sp._D1	Bacteria-Bacteroidetes
241892028	5.7e-14	blink		Sphingobacterium_spiritivorum_ATCC_33861	Bacteria-Bacteroidetes
255533298	5.8e-14	blink		Pedobacter_heparinus_DSM_2366	Bacteria-Bacteroidetes
218664471	6.1e-14	blink		Sus_scrofa	Eukaryota-Metazoa
256421363	6.9e-14	blink		Chitinophaga_pinensis_DSM_2588	Bacteria-Bacteroidetes
114051822	8.4e-14	blink		Bos_taurus	Eukaryota-Metazoa
124007540	8.5e-14	blink		Microscilla_marina_ATCC_23134	Bacteria-Bacteroidetes
156328608	8.5e-14	blink	17615350	Nematostella_vectensis	Eukaryota-Metazoa
167622550	8.6e-14	blink		Shewanella_halifaxensis_HAW-EB4	Bacteria-Proteobacteria
113971860	8.7e-14	blink		Shewanella_sp._MR-4	Bacteria-Proteobacteria
109079664	8.9e-14	blink		Macaca_mulatta	Eukaryota-Metazoa
109079670	8.9e-14	blink		Macaca_mulatta	Eukaryota-Metazoa
11034825	8.9e-14	blink	19048631	Homo_sapiens	Eukaryota-Metazoa
			18753136
			19027726
			18698677
			18045590
			11337507
			11256614
			10644686
			9055605
			7213623
117645018	8.9e-14	blink	11076863	synthetic_construct	other sequences-artificial sequences.
			11230166
			15489336
			16381901
119581924	8.9e-14	blink	11181995	Homo_sapiens	Eukaryota-Metazoa
13528837	8.9e-14	blink	12477932	Homo_sapiens	Eukaryota-Metazoa
197102462	8.9e-14	blink		Pongo_abelii	Eukaryota-Metazoa
33519455	8.9e-14	blink	19048631	Homo_sapiens	Eukaryota-Metazoa
			18753136
			19027726
			18698677
			18045590
			11337507
			11256614
			10644686
			9055605
			7213623
45219849	8.9e-14	blink	12477932	Homo_sapiens	Eukaryota-Metazoa
62901974	8.9e-14	blink	12641472	synthetic_construct	other sequences-artificial sequences.
171320478	9.5e-14	blink		Burkholderia_ambifaria_MEX-5	Bacteria-Proteobacteria
115360828	9.7e-14	blink		Burkholderia_ambifaria_AMMD	Bacteria-Proteobacteria
212637298	9.9e-14	blink	18398463	Shewanella_piezotolerans_WP3	Bacteria-Proteobacteria
158257270	1e-13	blink		Homo_sapiens	Eukaryota-Metazoa
170698254	1.1e-13	blink		Burkholderia_ambifaria_IOP40-10	Bacteria-Proteobacteria
172065131	1.2e-13	blink		Burkholderia_ambifaria_MC40-6	Bacteria-Proteobacteria
189465900	1.2e-13	blink		Bacteroides_intestinalis_DSM_17393	Bacteria-Bacteroidetes
254250399	1.2e-13	blink		Burkholderia_cenocepacia_PC184	Bacteria-Proteobacteria
19527234	1.3e-13	blink	10725249	Mus_musculus	Eukaryota-Metazoa
26344854	1.3e-13	blink	10349636	Mus_musculus	Eukaryota-Metazoa
			11042159
			11076861
			11217851
			12466851
			16141072
			16141073
56206762	1.3e-13	blink		Mus_musculus	Eukaryota-Metazoa
255036982	1.5e-13	blink		Dyadobacter_fermentans_DSM_18053	Bacteria-Bacteroidetes
62205265	1.5e-13	blink	12477932	Homo_sapiens	Eukaryota-Metazoa
149641928	1.6e-13	blink		Ornithorhynchus_anatinus	Eukaryota-Metazoa
260571582	1.6e-13	blink		Ferroglobus_placidus_DSM_10642	Archaea-Euryarchaeota
149726118	1.7e-13	blink		Equus_caballus	Eukaryota-Metazoa
209522781	1.7e-13	blink		Arthrospira_maxima_CS-328	Bacteria-Cyanobacteria
73954080	1.7e-13	blink		Canis_lupus_familiaris	Eukaryota-Metazoa
186683883	1.9e-13	blink		Nostoc_punctiforme_PCC_73102	Bacteria-Cyanobacteria
146304023	2e-13	blink	18083856	Metallosphaera_sedula_DSM_5348	Archaea-Crenarchaeota
112983992	2.1e-13	blink	12477932	Rattus_norvegicus	Eukaryota-Metazoa
117922141	2.1e-13	blink		Shewanella_sp._ANA-3	Bacteria-Proteobacteria
149052294	2.1e-13	blink	15632090	Rattus_norvegicus	Eukaryota-Metazoa
109079668	2.2e-13	blink		Macaca_mulatta	Eukaryota-Metazoa
114603289	2.2e-13	blink		Pan_troglodytes	Eukaryota-Metazoa
17230828	2.3e-13	blink	11759840	Nostoc_sp._PCC_7120	Bacteria-Cyanobacteria
221212106	2.3e-13	blink		Burkholderia_multivorans_CGD1	Bacteria-Proteobacteria
75909561	2.3e-13	blink		Anabaena_variabilis_ATCC_29413	Bacteria-Cyanobacteria
170724953	2.4e-13	blink		Shewanella_woodyi_ATCC_51908	Bacteria-Proteobacteria
126290739	2.5e-13	blink		Monodelphis_domestica	Eukaryota-Metazoa
126290742	2.5e-13	blink		Monodelphis_domestica	Eukaryota-Metazoa
24375660	2.6e-13	blink	14506846	Shewanella_oneidensis_MR-1	Bacteria-Proteobacteria
			12368813
220907960	2.8e-13	blink		Cyanothece_sp._PCC_7425	Bacteria-Cyanobacteria
227993250	2.8e-13	blink		Meiothermus_ruber_DSM_1279	Bacteria-Deinococcus-Thermus
170290460	2.9e-13	blink	18535141	Candidatus_Korarchaeum_cryptofilum_OPF8	Archaea-Korarchaeota
134291975	3.1e-13	blink		Burkholderia_vietnamiensis_G4	Bacteria-Proteobacteria
221198982	3.1e-13	blink		Burkholderia_multivorans_CGD2M	Bacteria-Proteobacteria
114045934	3.3e-13	blink		Shewanella_sp._MR-7	Bacteria-Proteobacteria
170735094	3.4e-13	blink		Burkholderia_cenocepacia_MC0-3	Bacteria-Proteobacteria
119773649	3.5e-13	blink		Shewanella_amazonensis_SB2B	Bacteria-Proteobacteria
119903023	3.5e-13	blink		Bos_taurus	Eukaryota-Metazoa
127514272	3.5e-13	blink		Shewanella_loihica_PV-4	Bacteria-Proteobacteria
40714032	3.5e-13	blink		Mus_musculus	Eukaryota-Metazoa
257058395	4.6e-13	blink		Cyanothece_sp._PCC_8802	Bacteria-Cyanobacteria
119486569	4.7e-13	blink		Lyngbya_sp._PCC_8106	Bacteria-Cyanobacteria
224539746	5.3e-13	blink		Bacteroides_cellulosilyticus_DSM_14838	Bacteria-Bacteroidetes
218438541	5.6e-13	blink		Cyanothece_sp._PCC_7424	Bacteria-Cyanobacteria
83523771	5.6e-13	blink	12454917	Xenopus_(Silurana)_tropicalis	Eukaryota-Metazoa
221213793	5.9e-13	blink		Burkholderia_multivorans_CGD1	Bacteria-Proteobacteria
118431352	6.1e-13	blink	16455681	Aeropyrum_pernix_K1	Archaea-Crenarchaeota
			16769697
			10382966
78060715	6.2e-13	blink		Burkholderia_sp._383	Bacteria-Proteobacteria
149277579	6.8e-13	blink		Pedobacter_sp._BAL39	Bacteria-Bacteroidetes
115530810	7e-13	blink		Xenopus_(Silurana)_tropicalis	Eukaryota-Metazoa
196232434	7.7e-13	blink		Chthoniobacter_flavus_Ellin428	Bacteria-Verrucomicrobia
28896998	8.3e-13	blink	12620739	Vibrio_parahaemolyticus_RIMD_2210633	Bacteria-Proteobacteria
			10834969
196255514	8.5e-13	blink		Cyanothece_sp._PCC_7822	Bacteria-Cyanobacteria
218245359	9.8e-13	blink		Cyanothece_sp._PCC_8801	Bacteria-Cyanobacteria
197294957	9.9e-13	blink		Burkholderia_cenocepacia_J2315	Bacteria-Proteobacteria
239612427	1e-12	blink		Ajellomyces_dermatitidis_ER-3	Eukaryota-Fungi
261202802	1e-12	blink		Ajellomyces_dermatitidis_SLH14081	Eukaryota-Fungi
71022409	1.1e-12	blink		Ustilago_maydis_521	Eukaryota-Fungi
148222444	1.2e-12	blink	12454917	Xenopus_laevis	Eukaryota-Metazoa
61806518	1.2e-12	blink	12477932	Danio_rerio	Eukaryota-Metazoa
186684650	1.4e-12	blink		Nostoc_punctiforme_PCC_73102	Bacteria-Cyanobacteria
17231982	1.5e-12	blink	11759840	Nostoc_sp._PCC_7120	Bacteria-Cyanobacteria
225556964	1.5e-12	blink		Ajellomyces_capsulatus_G186AR	Eukaryota-Fungi
260893428	1.5e-12	blink		Ammonifex_degensii_KC4	Bacteria-Firmicutes
209520653	1.6e-12	blink		Burkholderia_sp._H160	Bacteria-Proteobacteria
261603036	1.6e-12	blink		Sulfolobus_solfataricus_98/2	Archaea-Crenarchaeota
91776363	1.7e-12	blink	17416667	Methylobacillus_flagellatus_KT	Bacteria-Proteobacteria
148658677	1.8e-12	blink		Roseiflexus_sp._RS-1	Bacteria-Chloroflexi
149278594	1.8e-12	blink		Pedobacter_sp._BAL39	Bacteria-Bacteroidetes
226291193	1.8e-12	blink		Paracoccidioides_brasiliensis_Pb18	Eukaryota-Fungi
154285112	1.9e-12	blink		Ajellomyces_capsulatus_NAm1	Eukaryota-Fungi
217966753	1.9e-12	blink		Dictyoglomus_turgidum_DSM_6724	Bacteria-Dictyoglomi
218438467	1.9e-12	blink		Cyanothece_sp._PCC_7424	Bacteria-Cyanobacteria
238023766	1.9e-12	blink		Burkholderia_glumae_BGR1	Bacteria-Proteobacteria
147921183	2e-12	blink	16857943	uncultured_methanogenic_archaeon_RC-I	Archaea-Euryarchaeota
126647339	2.1e-12	blink		Algoriphagus_sp._PR1	Bacteria-Bacteroidetes
183597262	2.1e-12	blink		Providencia_stuartii_ATCC_25827	Bacteria-Proteobacteria
209526054	2.2e-12	blink		Arthrospira_maxima_CS-328	Bacteria-Cyanobacteria
172035069	2.3e-12	blink	18812508	Cyanothece_sp._ATCC_51142	Bacteria-Cyanobacteria
253999153	2.3e-12	blink		Methylovorus_sp._SIP3-4	Bacteria-Proteobacteria
158333988	2.4e-12	blink	18252824	Acaryochloris_marina_MBIC11017	Bacteria-Cyanobacteria
67902090	2.4e-12	blink	16372000	Aspergillus_nidulans_FGSC_A4	Eukaryota-Fungi
255099386	2.5e-12	blink		Clostridium_difficile_QCD-63q42	Bacteria-Firmicutes
116749692	2.8e-12	blink		Syntrophobacter_fumaroxidans_MPOB	Bacteria-Proteobacteria
257058009	2.8e-12	blink		Cyanothece_sp._PCC_8802	Bacteria-Cyanobacteria
229578479	3e-12	blink		Sulfolobus_islandicus_Y.G.57.14	Archaea-Crenarchaeota
240277510	3.2e-12	blink		Ajellomyces_capsulatus_H143	Eukaryota-Fungi
15922287	3.3e-12	blink	11572479	Sulfolobus_tokodaii_str._7	Archaea-Crenarchaeota
227827280	3.5e-12	blink		Sulfolobus_islandicus_M.14.25	Archaea-Crenarchaeota
269986680	3.6e-12	blink		Candidatus_Parvarchaeum_acidiphilum_ARMAN-4	Archaea-Euryarchaeota
218244985	3.7e-12	blink		Cyanothece_sp._PCC_8801	Bacteria-Cyanobacteria
76262890	3.7e-12	blink	16632251	Streptomyces_hygroscopicus_subsp._jinggangensis	Bacteria-Actinobacteria
84872457	3.7e-12	blink	16725283	Streptomyces_hygroscopicus_subsp._limoneus	Bacteria-Actinobacteria
206900982	3.9e-12	blink		Dictyoglomus_thermophilum_H-6-12	Bacteria-Dictyoglomi
255654310	3.9e-12	blink		Clostridium_difficile_QCD-23m63	Bacteria-Firmicutes
164656146	4.1e-12	blink	18000048	Malassezia_globosa_CBS_7966	Eukaryota-Fungi
110636916	4.5e-12	blink	17400776	Cytophaga_hutchinsonii_ATCC_33406	Bacteria-Bacteroidetes
115437410	4.6e-12	blink		Aspergillus_terreus_NIH2624	Eukaryota-Fungi
229873352	4.7e-12	blink		Spirosoma_linguale_DSM_74	Bacteria-Bacteroidetes
53804350	4.8e-12	blink	15383840	Methylococcus_capsulatus_str._Bath	Bacteria-Proteobacteria
159898981	4.9e-12	blink		Herpetosiphon_aurantiacus_ATCC_23779	Bacteria-Chloroflexi
257077379	5e-12	blink		Ferroplasma_acidarmanus_fer1	Archaea-Euryarchaeota
115377423	5.2e-12	blink		Stigmatella_aurantiaca_DW4/3-1	Bacteria-Proteobacteria
260832866	5.2e-12	blink		Branchiostoma_floridae	Eukaryota-Metazoa
253996730	5.4e-12	blink		Methylotenera_mobilis_JLW8	Bacteria-Proteobacteria
218780350	5.5e-12	blink		Desulfatibacillum_alkenivorans_AK-01	Bacteria-Proteobacteria
91202893	5.6e-12	blink	16598256	Candidatus_Kuenenia_stuttgartiensis	Bacteria-Planctomycetes
242791620	6e-12	blink		Talaromyces_stipitatus_ATCC_10500	Eukaryota-Fungi
123410516	6.2e-12	blink	17218520	Trichomonas_vaginalis_G3	Eukaryota-Parabasalidea
118580513	6.9e-12	blink		Pelobacter_propionicus_DSM_2379	Bacteria-Proteobacteria
74317795	6.9e-12	blink	16452431	Thiobacillus_denitrificans_ATCC_25259	Bacteria-Proteobacteria
169776059	7.3e-12	blink	16372010	Aspergillus_oryzae_RIB40	Eukaryota-Fungi
225163945	7.4e-12	blink		Opitutaceae_bacterium_TAV2	Bacteria-Verrucomicrobia
167623451	7.7e-12	blink		Shewanella_halifaxensis_HAW-EB4	Bacteria-Proteobacteria
145956148	7.9e-12	blink		Clostridium_difficile_QCD-32g58	Bacteria-Firmicutes
160425319	8.2e-12	blink	18408022	Aeromonas_hydrophila	Bacteria-Proteobacteria
226726329	8.3e-12	blink		Herbaspirillum_seropedicae	Bacteria-Proteobacteria
91774152	8.4e-12	blink		Methanococcoides_burtonii_DSM_6242	Archaea-Euryarchaeota
167580721	9.1e-12	blink		Burkholderia_thailandensis_TXDOH	Bacteria-Proteobacteria
91782662	9.6e-12	blink	17030797	Burkholderia_xenovorans_LB400	Bacteria-Proteobacteria
118588018	1e-11	blink		Labrenzia_aggregata_IAM_12614	Bacteria-Proteobacteria
121606379	1e-11	blink		Polaromonas_naphthalenivorans_CJ2	Bacteria-Proteobacteria
212634463	1e-11	blink	18398463	Shewanella_piezotolerans_WP3	Bacteria-Proteobacteria
88800555	1.1e-11	blink		Reinekea_blandensis_MED297	Bacteria-Proteobacteria
157961263	1.2e-11	blink		Shewanella_pealeana_ATCC_700345	Bacteria-Proteobacteria
108763033	1.3e-11	blink	17015832	Myxococcus_xanthus_DK_1622	Bacteria-Proteobacteria
118476794	1.3e-11	blink	17337577	Bacillus_thuringiensis_str._Al_Hakam	Bacteria-Firmicutes
154687906	1.3e-11	blink	17704766	Bacillus_amyloliquefaciens_FZB42	Bacteria-Firmicutes
170724102	1.5e-11	blink		Pseudomonas_putida_W619	Bacteria-Proteobacteria
228946125	1.5e-11	blink		Bacillus_thuringiensis_serovar_monterrey_BGSC_4AJ1	Bacteria-Firmicutes
229584494	1.6e-11	blink		Sulfolobus_islandicus_M.16.27	Archaea-Crenarchaeota
213962406	1.7e-11	blink		Capnocytophaga_sputigena_ATCC_33612	Bacteria-Bacteroidetes
222053767	1.7e-11	blink		Geobacter_sp._FRC-32	Bacteria-Proteobacteria
86144026	1.7e-11	blink		Leeuwenhoekiella_blandensis_MED217	Bacteria-Bacteroidetes
167758135	1.8e-11	blink		Clostridium_scindens_ATCC_35704	Bacteria-Firmicutes
157960380	1.9e-11	blink		Shewanella_pealeana_ATCC_700345	Bacteria-Proteobacteria
220909659	1.9e-11	blink		Cyanothece_sp._PCC_7425	Bacteria-Cyanobacteria
227829947	1.9e-11	blink		Sulfolobus_islandicus_L.S.2.15	Archaea-Crenarchaeota
229578392	1.9e-11	blink		Sulfolobus_islandicus_Y.G.57.14	Archaea-Crenarchaeota
115374682	2e-11	blink		Stigmatella_aurantiaca_DW4/3-1	Bacteria-Proteobacteria
224823817	2e-11	blink		Lutiella_nitroferrum_2002	Bacteria-Proteobacteria
227826955	2e-11	blink		Sulfolobus_islandicus_M.14.25	Archaea-Crenarchaeota
239813762	2e-11	blink		Variovorax_paradoxus_S110	Bacteria-Proteobacteria
260220292	2e-11	blink		Curvibacter_putative_symbiont_of_Hydra_magnipapillata	Bacteria-Proteobacteria
77164294	2e-11	blink	16957257	Nitrosococcus_oceani_ATCC_19707	Bacteria-Proteobacteria
169831836	2.1e-11	blink		Candidatus_Desulforudis_audaxviator_MP104C	Bacteria-Firmicutes
46124817	2.1e-11	blink		Gibberella_zeae_PH-1	Eukaryota-Fungi
77920187	2.1e-11	blink		Pelobacter_carbinolicus_DSM_2380	Bacteria-Proteobacteria
121719189	2.3e-11	blink		Aspergillus_clavatus_NRRL_1	Eukaryota-Fungi
153853088	2.3e-11	blink		Dorea_longicatena_DSM_13814	Bacteria-Firmicutes
148508211	2.4e-11	blink	18043634	uncultured_haloarchaeon	Archaea-Euryarchaeota
170720582	2.4e-11	blink		Pseudomonas_putida_W619	Bacteria-Proteobacteria
206561476	2.4e-11	blink		Burkholderia_cenocepacia_J2315	Bacteria-Proteobacteria
239788389	2.4e-11	blink		Acyrthosiphon_pisum	Eukaryota-Metazoa
261822265	2.4e-11	blink		Pectobacterium_wasabiae_WPP163	Bacteria-Proteobacteria
84489910	2.4e-11	blink	16385054	Methanosphaera_stadtmanae_DSM_3091	Archaea-Euryarchaeota
167740009	2.5e-11	blink		Burkholderia_pseudomallei_14	Bacteria-Proteobacteria
219852976	2.5e-11	blink		Methanosphaerula_palustris_E1-9c	Archaea-Euryarchaeota
225376962	2.5e-11	blink		Roseburia_inulinivorans_DSM_16841	Bacteria-Firmicutes
237813646	2.5e-11	blink		Burkholderia_pseudomallei_MSHR346	Bacteria-Proteobacteria
255523732	2.5e-11	blink		Clostridium_carboxidivorans_P7	Bacteria-Firmicutes
126441423	2.6e-11	blink		Burkholderia_pseudomallei_668	Bacteria-Proteobacteria
193216392	2.6e-11	blink		Chloroherpeton_thalassium_ATCC_35110	Bacteria-Chlorobi
255533798	2.6e-11	blink		Pedobacter_heparinus_DSM_2366	Bacteria-Bacteroidetes
53720407	2.7e-11	blink	15377794	Burkholderia_pseudomallei_K96243	Bacteria-Proteobacteria
229068877	2.8e-11	blink		Bacillus_cereus_F65185	Bacteria-Firmicutes
229108781	2.8e-11	blink		Bacillus_cereus_Rock1-15	Bacteria-Firmicutes
229189410	2.8e-11	blink		Bacillus_cereus_ATCC_10876	Bacteria-Firmicutes
30019368	2.8e-11	blink	12721630	Bacillus_cereus_ATCC_14579	Bacteria-Firmicutes
126654758	2.9e-11	blink		Cyanothece_sp._CCY0110	Bacteria-Cyanobacteria
66044180	2.9e-11	blink	16043691	Pseudomonas_syringae_pv._syringae_B728a	Bacteria-Proteobacteria
120402727	3e-11	blink		Mycobacterium_vanbaalenii_PYR-1	Bacteria-Actinobacteria
224826610	3e-11	blink		Lutiella_nitroferrum_2002	Bacteria-Proteobacteria
228920042	3e-11	blink		Bacillus_thuringiensis_serovar_huazhongensis_BGSC_4BD1	Bacteria-Firmicutes
71735408	3e-11	blink	16159782	Pseudomonas_syringae_pv._phaseolicola_1448A	Bacteria-Proteobacteria
89899525	3e-11	blink		Rhodoferax_ferrireducens_T118	Bacteria-Proteobacteria
221311746	3.1e-11	blink		Bacillus_subtilis_subsp._subtilis_str._168	Bacteria-Firmicutes
242400019	3.1e-11	blink		Thermococcus_sibiricus_MM_739	Archaea-Euryarchaeota
34499466	3.1e-11	blink	14500782	Chromobacterium_violaceum_ATCC_12472	Bacteria-Proteobacteria
580881	3.1e-11	blink	7934828	Bacillus_subtilis_subsp._subtilis_str._168	Bacteria-Firmicutes
86147259	3.1e-11	blink		Vibrio_sp._MED222	Bacteria-Proteobacteria
228964269	3.2e-11	blink		Bacillus_thuringiensis_serovar_sotto_str._T04001	Bacteria-Firmicutes
28868295	3.2e-11	blink	12928499	Pseudomonas_syringae_pv._tomato_str._DC3000	Bacteria-Proteobacteria
75759811	3.2e-11	blink		Bacillus_thuringiensis_serovar_israelensis_ATCC_35646	Bacteria-Firmicutes
78357226	3.2e-11	blink		Desulfovibrio_desulfuricans_subsp._desulfuricans_str._G20	Bacteria-Proteobacteria
91202782	3.2e-11	blink	16598256	Candidatus_Kuenenia_stuttgartiensis	Bacteria-Planctomycetes
170692119	3.3e-11	blink		Burkholderia_graminis_C4D1M	Bacteria-Proteobacteria
209518633	3.3e-11	blink		Burkholderia_sp._H160	Bacteria-Proteobacteria
91215487	3.3e-11	blink		Psychroflexus_torquis_ATCC_700755	Bacteria-Bacteroidetes
225568040	3.4e-11	blink		Clostridium_hylemonae_DSM_15053	Bacteria-Firmicutes
228938438	3.4e-11	blink		Bacillus_thuringiensis_serovar_berliner_ATCC_10792	Bacteria-Firmicutes
237748595	3.4e-11	blink		Oxalobacter_formigenes_OXCC13	Bacteria-Proteobacteria
89094881	3.4e-11	blink		Neptuniibacter_caesariensis	Bacteria-Proteobacteria
225848196	3.5e-11	blink		Sulfurihydrogenibium_azorense_Az-Fu1	Bacteria-Aquificae
228912336	3.5e-11	blink		Bacillus_thuringiensis_IBL_200	Bacteria-Firmicutes
228951700	3.5e-11	blink		Bacillus_thuringiensis_serovar_kurstaki_str._T03a001	Bacteria-Firmicutes
228984393	3.5e-11	blink		Bacillus_thuringiensis_serovar_tochigiensis_BGSC_4Y1	Bacteria-Firmicutes
229154887	3.5e-11	blink		Bacillus_cereus_ATCC_4342	Bacteria-Firmicutes
237711070	3.5e-11	blink		Bacteroides_sp._9_1_42FAA	Bacteria-Bacteroidetes
54293741	3.5e-11	blink	15467720	Legionella_pneumophila_str._Lens	Bacteria-Proteobacteria
167904101	3.6e-11	blink		Burkholderia_pseudomallei_NCTC_13177	Bacteria-Proteobacteria
150020962	3.7e-11	blink		Thermosipho_melanesiensis_BI429	Bacteria-Thermotogae
75758502	3.7e-11	blink		Bacillus_thuringiensis_serovar_israelensis_ATCC_35646	Bacteria-Firmicutes
116251390	3.8e-11	blink	16640791	Rhizobium_leguminosarum_bv._viciae_3841	Bacteria-Proteobacteria
220904398	3.9e-11	blink		Desulfovibrio_desulfuricans_subsp._desulfuricans_str._ATCC_27774	Bacteria-Proteobacteria
260174675	3.9e-11	blink		Bacteroides_sp._D2	Bacteria-Bacteroidetes
228957593	4e-11	blink		Bacillus_thuringiensis_serovar_pakistani_str._T13001	Bacteria-Firmicutes
70607434	4e-11	blink	15995215	Sulfolobus_acidocaldarius_DSM_639	Archaea-Crenarchaeota
113475071	4.1e-11	blink		Trichodesmium_erythraeum_IMS101	Bacteria-Cyanobacteria
170698772	4.1e-11	blink		Burkholderia_ambifaria_IOP40-10	Bacteria-Proteobacteria
187923382	4.2e-11	blink		Burkholderia_phytofirmans_PsJN	Bacteria-Proteobacteria
267041	4.2e-11	blink	1661369	Streptomyces_griseus	Bacteria-Actinobacteria
150026506	4.4e-11	blink	17592475	Flavobacterium_psychrophilum_JIP02/86	Bacteria-Bacteroidetes
182412672	4.4e-11	blink		Opitutus_terrae_PB90-1	Bacteria-Verrucomicrobia
182439721	4.4e-11	blink	18375553	Streptomyces_griseus_subsp._griseus_NBRC_13350	Bacteria-Actinobacteria
			18364359
			18310036
229043066	4.4e-11	blink		Bacillus_cereus_AH676	Bacteria-Firmicutes
229177736	4.4e-11	blink		Bacillus_cereus_172560W	Bacteria-Firmicutes
119485671	4.5e-11	blink		Lyngbya_sp._PCC_8106	Bacteria-Cyanobacteria
119513383	4.5e-11	blink		Nodularia_spumigena_CCY9414	Bacteria-Cyanobacteria
37678486	4.5e-11	blink	14656965	Vibrio_vulnificus_YJ016	Bacteria-Proteobacteria
146280478	4.6e-11	blink	18495935	Pseudomonas_stutzeri_A1501	Bacteria-Proteobacteria
240144746	4.6e-11	blink		Roseburia_intestinalis_L1-82	Bacteria-Firmicutes
255955515	4.6e-11	blink		Penicillium_chrysogenum_Wisconsin_54-1255	Eukaryota-Fungi
42780412	4.6e-11	blink	14960714	Bacillus_cereus_ATCC_10987	Bacteria-Firmicutes
89098351	4.6e-11	blink		Bacillus_sp._NRRL_B-14911	Bacteria-Firmicutes
229028991	4.7e-11	blink		Bacillus_cereus_AH1271	Bacteria-Firmicutes
47568424	4.7e-11	blink		Bacillus_cereus_G9241	Bacteria-Firmicutes
170696619	4.9e-11	blink		Burkholderia_graminis_C4D1M	Bacteria-Proteobacteria
54026611	4.9e-11	blink	15466710	Nocardia_farcinica_IFM_10152	Bacteria-Actinobacteria
84386938	4.9e-11	blink		Vibrio_splendidus_12B01	Bacteria-Proteobacteria
237745880	5e-11	blink		Oxalobacter_formigenes_HOxBLS	Bacteria-Proteobacteria
145233645	5.2e-11	blink	17259976	Aspergillus_niger_CBS_513.88	Eukaryota-Fungi
168705489	5.2e-11	blink		Gemmata_obscuriglobus_UQM_2246	Bacteria-Planctomycetes
33591367	5.2e-11	blink	12910271	Bordetella_pertussis_Tohama_I	Bacteria-Proteobacteria
172059824	5.3e-11	blink		Burkholderia_ambifaria_MC40-6	Bacteria-Proteobacteria
52144115	5.3e-11	blink	16621833	Bacillus_cereus_E33L	Bacteria-Firmicutes
196037397	5.4e-11	blink		Bacillus_cereus_NVH0597-99	Bacteria-Firmicutes
254253074	5.5e-11	blink		Burkholderia_dolosa_AUO158	Bacteria-Proteobacteria
93005457	5.5e-11	blink		Psychrobacter_cryohalolentis_K5	Bacteria-Proteobacteria
104779534	5.6e-11	blink	16699499	Pseudomonas_entomophila_L48	Bacteria-Proteobacteria
86130452	5.6e-11	blink		Dokdonia_donghaensis_MED134	Bacteria-Bacteroidetes
134280254	5.7e-11	blink		Burkholderia_pseudomallei_305	Bacteria-Proteobacteria
226281699	5.7e-11	blink		Paracoccidioides_brasiliensis_Pb01	Eukaryota-Fungi
149909225	5.8e-11	blink		Moritella_sp._PE36	Bacteria-Proteobacteria
229195518	5.8e-11	blink		Bacillus_cereus_m1293	Bacteria-Firmicutes
89889757	5.8e-11	blink		Flavobacteria_bacterium_BBFL7	Bacteria-Bacteroidetes
171319431	6e-11	blink		Burkholderia_ambifaria_MEX-5	Bacteria-Proteobacteria
22298494	6e-11	blink	12240834	Thermosynechococcus_elongatus_BP-1	Bacteria-Cyanobacteria
229171965	6e-11	blink		Bacillus_cereus_MM3	Bacteria-Firmicutes
21225473	6.1e-11	blink	12000953	Streptomyces_coelicolor_A3(2)	Bacteria-Actinobacteria
			8843436
237714663	6.1e-11	blink		Bacteroides_sp._D1	Bacteria-Bacteroidetes
127512334	6.2e-11	blink		Shewanella_loihica_PV-4	Bacteria-Proteobacteria
226941909	6.2e-11	blink		Laribacter_hongkongensis_HLHK9	Bacteria-Proteobacteria
228932596	6.2e-11	blink		Bacillus_thuringiensis_serovar_andalousiensis_BGSC_4AW1	Bacteria-Firmicutes
254180789	6.2e-11	blink		Burkholderia_pseudomallei_1655	Bacteria-Proteobacteria
30261326	6.2e-11	blink	12721629	Bacillus_anthracis_str._Ames	Bacteria-Firmicutes
91794012	6.2e-11	blink		Shewanella_denitrificans_OS217	Bacteria-Proteobacteria
148360589	6.3e-11	blink	17888731	Legionella_pneumophila_str._Corby	Bacteria-Proteobacteria
70732422	6.4e-11	blink	17254952	Pseudomonas_fluorescens_Pf-5	Bacteria-Proteobacteria
			15980861
153864709	6.5e-11	blink		Beggiatoa_sp._SS	Bacteria-Proteobacteria
21227270	6.5e-11	blink	12125824	Methanosarcina_mazei_Go1	Archaea-Euryarchaeota
229160278	6.7e-11	blink		Bacillus_cereus_R309803	Bacteria-Firmicutes
254246149	6.8e-11	blink		Burkholderia_cenocepacia_PC184	Bacteria-Proteobacteria
39997461	6.8e-11	blink	14671304	Geobacter_sulfurreducens_PCA	Bacteria-Proteobacteria
149369375	6.9e-11	blink		unidentified_eubacterium_SCB49	Bacteria-Bacteroidetes
9957816	6.9e-11	blink	10974117	Salmonella_enterica	Bacteria-Proteobacteria
107021950	7e-11	blink		Burkholderia_cenocepacia_AU_1054	Bacteria-Proteobacteria
189500819	7e-11	blink		Chlorobium_phaeobacteroides_BS1	Bacteria-Chlorobi
206977710	7.1e-11	blink		Bacillus_cereus_H3081.97	Bacteria-Firmicutes
20502693	7.2e-11	blink	11953367	Aeromonas_hydrophila	Bacteria-Proteobacteria
121533498	7.5e-11	blink		Thermosinus_carboxydivorans_Nor1	Bacteria-Firmicutes
15679780	7.6e-11	blink	9371463	Methanothermobacter_thermautotrophicus_str._Delta_H	Archaea-Euryarchaeota
189424718	7.6e-11	blink		Geobacter_lovleyi_SZ	Bacteria-Proteobacteria
227113155	8e-11	blink		Pectobacterium_carotovorum_subsp._brasiliensis_PBR1692	Bacteria-Proteobacteria
254416235	8.1e-11	blink		Microcoleus_chthonoplastes_PCC_7420	Bacteria-Cyanobacteria
148272189	8.2e-11	blink	18192381	Clavibacter_michiganensis_subsp._michiganensis_NCPPB_382	Bacteria-Actinobacteria
170732198	8.3e-11	blink		Burkholderia_cenocepacia_MC0-3	Bacteria-Proteobacteria
120612802	8.8e-11	blink		Acidovorax_citrulli_AAC00-1	Bacteria-Proteobacteria
212534970	8.8e-11	blink		Penicillium_marneffei_ATCC_18224	Eukaryota-Fungi
16129980	9e-11	blink	16397293	Escherichia_coli_str._K-12_substr._MG1655	Bacteria-Proteobacteria
			9278503
172037461	9e-11	blink	18812508	Cyanothece_sp._ATCC_51142	Bacteria-Cyanobacteria
210615557	9e-11	blink		Clostridium_nexile_DSM_1787	Bacteria-Firmicutes
260448860	9e-11	blink		Escherichia_coli_DH1	Bacteria-Proteobacteria
153809621	9.1e-11	blink		Ruminococcus_obeum_ATCC_29174	Bacteria-Firmicutes
224369262	9.2e-11	blink		Desulfobacterium_autotrophicum_HRM2	Bacteria-Proteobacteria
33599165	9.2e-11	blink	15130135	Bordetella_bronchiseptica_RB50	Bacteria-Proteobacteria
			12910271
134294920	9.3e-11	blink		Burkholderia_vietnamiensis_G4	Bacteria-Proteobacteria
218902417	9.3e-11	blink		Bacillus_cereus_AH820	Bacteria-Firmicutes
256783507	9.3e-11	blink		Streptomyces_lividans_TK24	Bacteria-Actinobacteria
52840994	9.8e-11	blink	15448271	Legionella_pneumophila_subsp._pneumophila_str._Philadelphia_1	Bacteria-Proteobacteria
119499101	1e-10	blink		Neosartorya_fischeri_NRRL_181	Eukaryota-Fungi
154151292	1e-10	blink		Candidatus_Methanoregula_boonei_6A8	Archaea-Euryarchaeota
164507700	1e-10	blink		Streptomyces_glaucescens	Bacteria-Actinobacteria
229101902	1e-10	blink		Bacillus_cereus_Rock3-28	Bacteria-Firmicutes
254523254	1e-10	blink		Stenotrophomonas_sp._SKA14	Bacteria-Proteobacteria
16761028	1.1e-10	blink	11677608	Salmonella_enterica_subsp._enterica_serovar_Typhi_str._CT18	Bacteria-Proteobacteria
189092402	1.1e-10	blink		Escherichia_coli	Bacteria-Proteobacteria
209696412	1.1e-10	blink		Aliivibrio_salmonicida_LFI1238	Bacteria-Proteobacteria
212225002	1.1e-10	blink	18790866	Thermococcus_onnurineus_NA1	Archaea-Euryarchaeota
213023600	1.1e-10	blink		Salmonella_enterica_subsp._enterica_serovar_Typhi_str._404ty	Bacteria-Proteobacteria
213585954	1.1e-10	blink		Salmonella_enterica_subsp._enterica_serovar_Typhi_str._E98-0664	Bacteria-Proteobacteria
218699368	1.1e-10	blink		Escherichia_coli_IAI39	Bacteria-Proteobacteria
229095804	1.1e-10	blink		Bacillus_cereus_Rock3-29	Bacteria-Firmicutes
253572899	1.1e-10	blink		Bacteroides_sp._1_1_6	Bacteria-Bacteroidetes
254167999	1.1e-10	blink		Aciduliprofundum_boonei_T469	Archaea-Euryarchaeota
260856023	1.1e-10	blink		Escherichia_coli_O26:H11_str._11368	Bacteria-Proteobacteria
56413000	1.1e-10	blink	15531882	Salmonella_enterica_subsp._enterica_serovar_Paratyphi_A_str._ATCC_9150	Bacteria-Proteobacteria
147677415	1.2e-10	blink	18218977	Pelotomaculum_thermopropionicum_SI	Bacteria-Firmicutes
			16352836
163803298	1.2e-10	blink		Vibrio_sp._AND4	Bacteria-Proteobacteria
168818215	1.2e-10	blink		Salmonella_enterica_subsp._enterica_serovar_Weltevreden_str._HI_N05-537	Bacteria-Proteobacteria
170781062	1.2e-10	blink	18192393	Clavibacter_michiganensis_subsp._sepedonicus	Bacteria-Actinobacteria
226305634	1.2e-10	blink		Rhodococcus_erythropolis_PR4	Bacteria-Actinobacteria
227882250	1.2e-10	blink		Halogeometricum_borinquense_DSM_11551	Archaea-Euryarchaeota
229090266	1.2e-10	blink		Bacillus_cereus_Rock3-42	Bacteria-Firmicutes
241204006	1.2e-10	blink		Rhizobium_leguminosarum_bv._trifolii_WSM1325	Bacteria-Proteobacteria
91211324	1.2e-10	blink	16585510	Escherichia_coli_UTI89	Bacteria-Proteobacteria
14590335	1.3e-10	blink	9679203	Pyrococcus_horikoshii_OT3	Archaea-Euryarchaeota
			9679194
15610402	1.3e-10	blink	12368430	Mycobacterium_tuberculosis_H37Rv	Bacteria-Actinobacteria
			9634230
163859122	1.3e-10	blink		Bordetella_petrii_DSM_12804	Bacteria-Proteobacteria
163939118	1.3e-10	blink		Bacillus_weihenstephanensis_KBAB4	Bacteria-Firmicutes
16765426	1.3e-10	blink	11677609	Salmonella_enterica_subsp._enterica_serovar_Typhimurium_str._LT2	Bacteria-Proteobacteria
168236254	1.3e-10	blink		Salmonella_enterica_subsp._enterica_serovar_Schwarzengrund_str._SL480	Bacteria-Proteobacteria
204929047	1.3e-10	blink		Salmonella_enterica_subsp._enterica_serovar_Javiana_str._GA_MM04042433	Bacteria-Proteobacteria
229132120	1.3e-10	blink		Bacillus_cereus_BDRD-ST196	Bacteria-Firmicutes
257053212	1.3e-10	blink		Halorhabdus_utahensis_DSM_12940	Archaea-Euryarchaeota
31794446	1.3e-10	blink	12788972	Mycobacterium_bovis_AF2122/97	Bacteria-Actinobacteria
33594890	1.3e-10	blink	12910271	Bordetella_parapertussis_12822	Bacteria-Proteobacteria
49477141	1.3e-10	blink	16621833	Bacillus_thuringiensis_serovar_konkukian_str._97-27	Bacteria-Firmicutes
9957830	1.3e-10	blink	10974117	Salmonella_enterica	Bacteria-Proteobacteria
119357789	1.4e-10	blink		Chlorobium_phaeobacteroides_DSM_266	Bacteria-Chlorobi
161613224	1.4e-10	blink		Salmonella_enterica_subsp._enterica_serovar_Paratyphi_B_str._SPB7	Bacteria-Proteobacteria
168229418	1.4e-10	blink		Salmonella_enterica_subsp._enterica_serovar_Kentucky_str._CDC_191	Bacteria-Proteobacteria
193222279	1.4e-10	blink	17432936	Herminiimonas_arsenicoxydans	Bacteria-Proteobacteria
229056956	1.4e-10	blink		Bacillus_cereus_AH603	Bacteria-Firmicutes
255524618	1.4e-10	blink		Clostridium_carboxidivorans_P7	Bacteria-Firmicutes
258517209	1.4e-10	blink		Desulfotomaculum_acetoxidans_DSM_771	Bacteria-Firmicutes
258654332	1.4e-10	blink		Nakamurella_multipartita_DSM_44233	Bacteria-Actinobacteria
262275863	1.4e-10	blink		Grimontia_hollisae_CIP_101886	Bacteria-Proteobacteria
82543418	1.4e-10	blink	16275786	Shigella_boydii_Sb227	Bacteria-Proteobacteria
11500015	1.5e-10	blink	9389475	Archaeoglobus_fulgidus_DSM_4304	Archaea-Euryarchaeota
160896723	1.5e-10	blink	15240283	Delftia_acidovorans_SPH-1	Bacteria-Proteobacteria
168481293	1.5e-10	blink	18422615	Shigella_dysenteriae	Bacteria-Proteobacteria
170288109	1.5e-10	blink		Thermotoga_sp._RQ2	Bacteria-Thermotogae
212550138	1.5e-10	blink		Salmonella_enterica_subsp._salamae	Bacteria-Proteobacteria
222054967	1.5e-10	blink		Geobacter_sp._FRC-32	Bacteria-Proteobacteria
223937497	1.5e-10	blink		bacterium_Ellin514	Bacteria-Verrucomicrobia
225863171	1.5e-10	blink		Bacillus_cereus_03BB102	Bacteria-Firmicutes
229183521	1.5e-10	blink		Bacillus_cereus_BGSC_6E1	Bacteria-Firmicutes
229587852	1.5e-10	blink		Pseudomonas_fluorescens_SBW25	Bacteria-Proteobacteria
78223675	1.5e-10	blink		Geobacter_metallireducens_GS-15	Bacteria-Proteobacteria
222054555	1.6e-10	blink		Geobacter_sp._FRC-32	Bacteria-Proteobacteria
261364731	1.6e-10	blink		Neisseria_mucosa_ATCC_25996	Bacteria-Proteobacteria
66814166	1.6e-10	blink	15875012	Dictyostelium_discoideum_AX4	Eukaryota-Amoebozoa
78065446	1.6e-10	blink		Burkholderia_sp._383	Bacteria-Proteobacteria
89001373	1.6e-10	blink		Nonomuraea_longicatena	Bacteria-Actinobacteria
21672279	1.7e-10	blink	11953367	Aeromonas_hydrophila	Bacteria-Proteobacteria
229016573	1.7e-10	blink		Bacillus_cereus_AH1273	Bacteria-Firmicutes
261856084	1.7e-10	blink		Halothiobacillus_neapolitanus_c2	Bacteria-Proteobacteria
87311330	1.7e-10	blink		Blastopirellula_marina_DSM_3645	Bacteria-Planctomycetes
167623419	1.8e-10	blink		Shewanella_halifaxensis_HAW-EB4	Bacteria-Proteobacteria
24113425	1.8e-10	blink	12384590	Shigella_flexneri_2a_str._301	Bacteria-Proteobacteria
257387274	1.8e-10	blink		Halomicrobium_mukohataei_DSM_12286	Archaea-Euryarchaeota
72132991	1.8e-10	blink	16113305	Listonella_anguillarum	Bacteria-Proteobacteria
91789861	1.8e-10	blink		Polaromonas_sp._JS666	Bacteria-Proteobacteria
118472789	1.9e-10	blink		Mycobacterium_smegmatis_str._MC2_155	Bacteria-Actinobacteria
170756261	1.9e-10	blink	18060065	Clostridium_botulinum_B1_str._Okra	Bacteria-Firmicutes
171057311	1.9e-10	blink		Leptothrix_cholodnii_SP-6	Bacteria-Proteobacteria
229489527	1.9e-10	blink		Rhodococcus_erythropolis_SK121	Bacteria-Actinobacteria
251827187	1.9e-10	blink		Gallionella_ferruginea_ES-2	Bacteria-Proteobacteria
257481997	1.9e-10	blink		Pseudomonas_syringae_pv._tabaci_ATCC_11528	Bacteria-Proteobacteria
83645210	1.9e-10	blink	16352867	Hahella_chejuensis_KCTC_2396	Bacteria-Proteobacteria
156539324	2e-10	blink		Shigella_flexneri	Bacteria-Proteobacteria
168481428	2e-10	blink	18422615	Shigella_dysenteriae	Bacteria-Proteobacteria
187736304	2e-10	blink		Akkermansia_muciniphila_ATCC_BAA-835	Bacteria-Verrucomicrobia
187880657	2e-10	blink	18422615	Escherichia_coli	Bacteria-Proteobacteria
187927733	2e-10	blink		Ralstonia_pickettii_12J	Bacteria-Proteobacteria
197249923	2e-10	blink		Salmonella_enterica_subsp._enterica_serovar_Agona_str._SL483	Bacteria-Proteobacteria
212550155	2e-10	blink		Salmonella_enterica_subsp._diarizonae	Bacteria-Proteobacteria
226194232	2e-10	blink		Burkholderia_pseudomallei_Pakistan_9	Bacteria-Proteobacteria
254552368	2e-10	blink		Mycobacterium_tuberculosis_'98-R604_INH-RIF-EM'	Bacteria-Actinobacteria
54873718	2e-10	blink	16088333	Shigella_boydii	Bacteria-Proteobacteria
146283606	2.1e-10	blink	18495935	Pseudomonas_stutzeri_A1501	Bacteria-Proteobacteria
269102101	2.1e-10	blink		Photobacterium_damselae_subsp._damselae_CIP_102761	Bacteria-Proteobacteria
84386902	2.1e-10	blink		Vibrio_splendidus_12B01	Bacteria-Proteobacteria
9957821	2.1e-10	blink	10974117	Salmonella_enterica	Bacteria-Proteobacteria
191167706	2.2e-10	blink		Escherichia_coli_B7A	Bacteria-Proteobacteria
197334022	2.2e-10	blink		Vibrio_fischeri_MJ11	Bacteria-Proteobacteria
222445607	2.2e-10	blink		Methanobrevibacter_smithii_DSM_2375	Archaea-Euryarchaeota
227887093	2.2e-10	blink		Escherichia_coli_83972	Bacteria-Proteobacteria
23016840	2.2e-10	blink		Magnetospirillum_magnetotacticum_MS-1	Bacteria-Proteobacteria
222099009	2.3e-10	blink		Thermotoga_neapolitana_DSM_4359	Bacteria-Thermotogae
228994851	2.3e-10	blink		Bacillus_pseudomycoides_DSM_12442	Bacteria-Firmicutes
229010612	2.3e-10	blink		Bacillus_mycoides_DSM_2048	Bacteria-Firmicutes
82777432	2.3e-10	blink	16275786	Shigella_dysenteriae_Sd197	Bacteria-Proteobacteria
115503059	2.4e-10	blink	17449692	Escherichia_coli	Bacteria-Proteobacteria
168481317	2.4e-10	blink	18422615	Shigella_dysenteriae	Bacteria-Proteobacteria
168481339	2.4e-10	blink	18422615	Escherichia_coli	Bacteria-Proteobacteria
223937614	2.4e-10	blink		bacterium_Ellin514	Bacteria-Verrucomicrobia
237799717	2.4e-10	blink		Pseudomonas_syringae_pv._oryzae_str._1_6	Bacteria-Proteobacteria
62955958	2.4e-10	blink	16055280	Shigella_boydii	Bacteria-Proteobacteria
9957846	2.4e-10	blink	10974117	Salmonella_enterica	Bacteria-Proteobacteria
115503046	2.5e-10	blink	17449692	Escherichia_coli	Bacteria-Proteobacteria
148549140	2.5e-10	blink		Pseudomonas_putida_F1	Bacteria-Proteobacteria
203285009	2.5e-10	blink		Escherichia_coli	Bacteria-Proteobacteria
225199058	2.5e-10	blink		Desulfonatronospira_thiodismutans_ASO3-1	Bacteria-Proteobacteria
46451852	2.5e-10	blink	15109730	Shigella_boydii	Bacteria-Proteobacteria
83857744	2.5e-10	blink		Croceibacter_atlanticus_HTCC2559	Bacteria-Bacteroidetes
93115470	2.5e-10	blink	17452091	Escherichia_coli	Bacteria-Proteobacteria
150400814	2.6e-10	blink		Methanococcus_aeolicus_Nankai-3	Archaea-Euryarchaeota
168481328	2.6e-10	blink	18422615	Escherichia_coli	Bacteria-Proteobacteria
168481392	2.6e-10	blink	18422615	Escherichia_coli	Bacteria-Proteobacteria
217978849	2.6e-10	blink		Methylocella_silvestris_BL2	Bacteria-Proteobacteria
226290772	2.6e-10	blink		Salmonella_enterica_subsp._enterica_serovar_Dakar	Bacteria-Proteobacteria
228996411	2.6e-10	blink		Bacillus_mycoides_Rock3-17	Bacteria-Firmicutes
256376132	2.6e-10	blink		Actinosynnema_mirum_DSM_43827	Bacteria-Actinobacteria
63054927	2.6e-10	blink		Stenotrophomonas_maltophilia	Bacteria-Proteobacteria
9957840	2.6e-10	blink	10974117	Salmonella_enterica	Bacteria-Proteobacteria
117624236	2.7e-10	blink	17293413	Escherichia_coli_APEC_O1	Bacteria-Proteobacteria
16611767	2.7e-10	blink	11598067	Shigella_boydii	Bacteria-Proteobacteria
73809590	2.7e-10	blink	16280204	Escherichia_coli	Bacteria-Proteobacteria
117927625	2.8e-10	blink		Acidothermus_cellulolyticus_11B	Bacteria-Actinobacteria
189347268	2.8e-10	blink		Chlorobium_limicola_DSM_245	Bacteria-Chlorobi
196005271	2.8e-10	blink		Trichoplax_adhaerens	Eukaryota-Metazoa
73809578	2.8e-10	blink	16280204	Escherichia_coli	Bacteria-Proteobacteria
171184951	2.9e-10	blink		Thermoproteus_neutrophilus_V24Sta	Archaea-Crenarchaeota
253575949	2.9e-10	blink		Paenibacillus_sp._oral_taxon_786_str._D14	Bacteria-Firmicutes
91782042	2.9e-10	blink	17030797	Burkholderia_xenovorans_LB400	Bacteria-Proteobacteria
91793900	2.9e-10	blink		Shewanella_denitrificans_OS217	Bacteria-Proteobacteria
9957865	2.9e-10	blink	10974117	Salmonella_enterica	Bacteria-Proteobacteria
119947065	3e-10	blink		Psychromonas_ingrahamii_37	Bacteria-Proteobacteria
124265820	3e-10	blink	17158667	Methylibium_petroleiphilum_PM1	Bacteria-Proteobacteria
15892379	3e-10	blink	11557893	Rickettsia_conorii_str._Malish_7	Bacteria-Proteobacteria
			11030655
187730759	3e-10	blink		Shigella_boydii_CDC_3083-94	Bacteria-Proteobacteria
225350727	3e-10	blink		Brachyspira_hyodysenteriae_WA1	Bacteria-Spirochaetes
33637044	3e-10	blink	15073305	Geobacillus_stearothermophilus	Bacteria-Firmicutes
157158895	3.2e-10	blink		Escherichia_coli_E24377A	Bacteria-Proteobacteria
50882469	3.2e-10	blink	15727817	Escherichia_coli	Bacteria-Proteobacteria
110349046	3.3e-10	blink		Rhizobium_leguminosarum_bv._trifolii	Bacteria-Proteobacteria
16611738	3.3e-10	blink	11598067	Shigella_boydii	Bacteria-Proteobacteria
254292575	3.3e-10	blink		Hirschia_baltica_ATCC_49814	Bacteria-Proteobacteria
92118530	3.3e-10	blink		Nitrobacter_hamburgensis_X14	Bacteria-Proteobacteria
119944553	3.4e-10	blink		Psychromonas_ingrahamii_37	Bacteria-Proteobacteria
190150742	3.4e-10	blink		Actinobacillus_pleuropneumoniae_serovar_7_str._AP76	Bacteria-Proteobacteria
222109770	3.5e-10	blink		Acidovorax_ebreus_TPSY	Bacteria-Proteobacteria
239907497	3.5e-10	blink		Desulfovibrio_magneticus_RS-1	Bacteria-Proteobacteria
93115447	3.5e-10	blink	17452091	Escherichia_coli	Bacteria-Proteobacteria
222055228	3.6e-10	blink		Geobacter_sp._FRC-32	Bacteria-Proteobacteria
56476692	3.6e-10	blink	15687214	Aromatoleum_aromaticum_EbN1	Bacteria-Proteobacteria
			15551059
150376941	3.7e-10	blink		Sinorhizobium_medicae_WSM419	Bacteria-Proteobacteria
16357462	3.7e-10	blink	15316277	Aneurinibacillus_thermoaerophilus	Bacteria-Firmicutes
			15044388
			18336801
196006161	3.7e-10	blink		Trichoplax_adhaerens	Eukaryota-Metazoa
254171294	3.7e-10	blink		Thermococcus_barophilus_MP	Archaea-Euryarchaeota
158605288	3.8e-10	blink		Sphingomonas_sp._ATCC_53159	Bacteria-Proteobacteria
168481377	3.8e-10	blink	18422615	Shigella_dysenteriae	Bacteria-Proteobacteria
26988515	3.8e-10	blink	12534463	Pseudomonas_putida_KT2440	Bacteria-Proteobacteria
63033902	3.8e-10	blink	16207976	Escherichia_coli	Bacteria-Proteobacteria
167755698	3.9e-10	blink		Clostridium_ramosum_DSM_1402	Bacteria-Firmicutes
121607690	4e-10	blink		Verminephrobacter_eiseniae_EF01-2	Bacteria-Proteobacteria
9957851	4e-10	blink	10974117	Salmonella_enterica	Bacteria-Proteobacteria
167837610	4.1e-10	blink		Burkholderia_thailandensis_MSMB43	Bacteria-Proteobacteria
50982493	4.1e-10	blink	17629369	Shigella_dysenteriae	Bacteria-Proteobacteria
9957826	4.1e-10	blink	10974117	Salmonella_enterica	Bacteria-Proteobacteria
87123123	4.2e-10	blink		Synechococcus_sp._RS9917	Bacteria-Cyanobacteria
110635097	4.3e-10	blink		Chelativorans_sp._BNC1	Bacteria-Proteobacteria
148976930	4.3e-10	blink		Vibrionales_bacterium_SWAT-3	Bacteria-Proteobacteria
168481305	4.3e-10	blink	18422615	Escherichia_coli	Bacteria-Proteobacteria
242279116	4.3e-10	blink		Desulfovibrio_salexigens_DSM_2638	Bacteria-Proteobacteria
260836799	4.3e-10	blink		Branchiostoma_floridae	Eukaryota-Metazoa
168481240	4.4e-10	blink	18422615	Escherichia_coli	Bacteria-Proteobacteria
170019634	4.4e-10	blink		Escherichia_coli_ATCC_8739	Bacteria-Proteobacteria
186477067	4.5e-10	blink		Burkholderia_phymatum_STM815	Bacteria-Proteobacteria
187922883	4.6e-10	blink		Burkholderia_phytofirmans_PsJN	Bacteria-Proteobacteria
41033609	4.6e-10	blink	15028704	Thermoproteus_tenax	Archaea-Crenarchaeota
5545319	4.6e-10	blink	10673051	Aggregatibacter_actinomycetemcomitans	Bacteria-Proteobacteria
9957861	4.6e-10	blink	10974117	Salmonella_enterica	Bacteria-Proteobacteria
152974750	4.7e-10	blink		Bacillus_cytotoxicus_NVH_391-98	Bacteria-Firmicutes
189502420	4.7e-10	blink		Candidatus_Amoebophilus_asiaticus_5a2	Bacteria-Bacteroidetes
256666168	4.7e-10	blink		Streptomyces_sp._AA4	Bacteria-Actinobacteria
255020602	4.8e-10	blink		Acidithiobacillus_caldus_ATCC_51756	Bacteria-Proteobacteria
229586599	5e-10	blink		Rickettsia_africae_ESF-5	Bacteria-Proteobacteria
237808787	5e-10	blink		Tolumonas_auensis_DSM_9187	Bacteria-Proteobacteria
238021192	5e-10	blink		Kingella_oralis_ATCC_51147	Bacteria-Proteobacteria
94987507	5e-10	blink		Lawsonia_intracellularis_PHE/MN1-00	Bacteria-Proteobacteria
219670471	5.1e-10	blink		Desulfitobacterium_hafniense_DCB-2	Bacteria-Firmicutes
1314582	5.2e-10	blink	8626338	Sphingomonas_sp._S88	Bacteria-Proteobacteria
262193435	5.3e-10	blink		Haliangium_ochraceum_DSM_14365	Bacteria-Proteobacteria
17545402	5.4e-10	blink	11823852	Ralstonia_solanacearum_GMI1000	Bacteria-Proteobacteria
222148464	5.4e-10	blink		Agrobacterium_vitis_S4	Bacteria-Proteobacteria
167032393	5.5e-10	blink		Pseudomonas_putida_GB-1	Bacteria-Proteobacteria
187476638	5.5e-10	blink	16885469	Bordetella_avium_197N	Bacteria-Proteobacteria
207728134	5.5e-10	blink		Ralstonia_solanacearum_MolK2	Bacteria-Proteobacteria
207744131	5.5e-10	blink		Ralstonia_solanacearum_IPO1609	Bacteria-Proteobacteria
108805888	5.6e-10	blink		Rubrobacter_xylanophilus_DSM_9941	Bacteria-Actinobacteria
240948931	5.6e-10	blink		Actinobacillus_minor_NM305	Bacteria-Proteobacteria
253702102	5.6e-10	blink		Geobacter_sp._M21	Bacteria-Proteobacteria
47221410	5.6e-10	blink		Tetraodon_nigroviridis	Eukaryota-Metazoa
149925746	5.7e-10	blink		Limnobacter_sp._MED105	Bacteria-Proteobacteria
152971028	5.7e-10	blink		Klebsiella_pneumoniae_subsp._pneumoniae_MGH_78578	Bacteria-Proteobacteria
194337310	5.8e-10	blink		Pelodictyon_phaeoclathratiforme_BU-1	Bacteria-Chlorobi
242240690	5.8e-10	blink		Dickeya_dadantii_Ech703	Bacteria-Proteobacteria
186476724	5.9e-10	blink		Burkholderia_phymatum_STM815	Bacteria-Proteobacteria
228474074	5.9e-10	blink		Capnocytophaga_gingivalis_ATCC_33624	Bacteria-Bacteroidetes
59800778	5.9e-10	blink		Neisseria_gonorrhoeae_FA_1090	Bacteria-Proteobacteria
256759453	6e-10	blink		Thiomonas_intermedia_K12	Bacteria-Proteobacteria
257054676	6e-10	blink		Saccharomonospora_viridis_DSM_43017	Bacteria-Actinobacteria
255254175	6.2e-10	blink		Thermoanaerobacter_italicus_Ab9	Bacteria-Firmicutes
113868863	6.3e-10	blink	16964242	Ralstonia_eutropha_H16	Bacteria-Proteobacteria
157161534	6.3e-10	blink		Escherichia_coli_HS	Bacteria-Proteobacteria
58263484	6.3e-10	blink	15653466	Cryptococcus_neoformans_var._neoformans_JEC21	Eukaryota-Fungi
256820039	6.4e-10	blink		Capnocytophaga_ochracea_DSM_7271	Bacteria-Bacteroidetes
9957856	6.4e-10	blink	10974117	Salmonella_enterica	Bacteria-Proteobacteria
158522536	6.5e-10	blink		Desulfococcus_oleovorans_Hxd3	Bacteria-Proteobacteria
224013959	6.5e-10	blink		Thalassiosira_pseudonana_CCMP1335	Eukaryota-stramenopiles
260162573	6.5e-10	blink		Klebsiella_pneumoniae	Bacteria-Proteobacteria
110596875	6.6e-10	blink		Chlorobium_ferrooxidans_DSM_13031	Bacteria-Chlorobi
241777543	6.6e-10	blink		Allochromatium_vinosum_DSM_180	Bacteria-Proteobacteria
171693893	6.7e-10	blink		Podospora_anserina_DSM_980	Eukaryota-Fungi
146306900	6.8e-10	blink		Pseudomonas_mendocina_ymp	Bacteria-Proteobacteria
190891197	6.8e-10	blink		Rhizobium_etli_CIAT_652	Bacteria-Proteobacteria
218288133	6.8e-10	blink		Alicyclobacillus_acidocaldarius_LAA1	Bacteria-Firmicutes
262163807	6.8e-10	blink		Vibrio_mimicus_VM223	Bacteria-Proteobacteria
224184716	6.9e-10	blink		Capnocytophaga_canimorsus	Bacteria-Bacteroidetes
149178945	7e-10	blink		Planctomyces_maris_DSM_8797	Bacteria-Planctomycetes
194334529	7e-10	blink		Prosthecochloris_aestuarii_DSM_271	Bacteria-Chlorobi
218680959	7.3e-10	blink		Rhizobium_etli_CIAT_894	Bacteria-Proteobacteria
220935511	7.4e-10	blink		Thioalkalivibrio_sp._HL-EbGR7	Bacteria-Proteobacteria
161869700	7.5e-10	blink	18031983	Neisseria_meningitidis_053442	Bacteria-Proteobacteria
218767877	7.5e-10	blink		Neisseria_meningitidis_Z2491	Bacteria-Proteobacteria
227894123	7.5e-10	blink		Lactobacillus_ultunensis_DSM_16047	Bacteria-Firmicutes
209967308	7.8e-10	blink		Rhodospirillum_centenum_SW	Bacteria-Proteobacteria
257439864	8e-10	blink		Faecalibacterium_prausnitzii_A2-165	Bacteria-Firmicutes
159125959	8.1e-10	blink	18404212	Aspergillus_fumigatus_A1163	Eukaryota-Fungi
70985224	8.1e-10	blink	16372009	Aspergillus_fumigatus_Af293	Eukaryota-Fungi
148643364	8.2e-10	blink	17563350	Methanobrevibacter_smithii_ATCC_35061	Archaea-Euryarchaeota
221633639	8.2e-10	blink		Thermomicrobium_roseum_DSM_5159	Bacteria-Chloroflexi
51246074	8.2e-10	blink	15305914	Desulfotalea_psychrophila_LSv54	Bacteria-Proteobacteria
254168139	8.4e-10	blink		Aciduliprofundum_boonei_T469	Archaea-Euryarchaeota
160942044	8.6e-10	blink		Clostridium_bolteae_ATCC_BAA-613	Bacteria-Firmicutes
239628292	8.6e-10	blink		Clostridiales_bacterium_1_7_47FAA	Bacteria-Firmicutes
153829572	8.7e-10	blink		Vibrio_cholerae_623-39	Bacteria-Proteobacteria
160945148	8.7e-10	blink		Faecalibacterium_prausnitzii_M21/2	Bacteria-Firmicutes
161525768	8.9e-10	blink		Burkholderia_multivorans_ATCC_17616	Bacteria-Proteobacteria
14521386	9e-10	blink	12622808	Pyrococcus_abyssi_GE5	Archaea-Euryarchaeota
			11381026
			10736225
149200332	9e-10	blink		Lentisphaera_araneosa_HTCC2155	Bacteria-Lentisphaerae
209548785	9e-10	blink		Rhizobium_leguminosarum_bv._trifolii_WSM2304	Bacteria-Proteobacteria
227832078	9e-10	blink		Corynebacterium_aurimucosum_ATCC_700975	Bacteria-Actinobacteria
152980065	9.1e-10	blink	17722982	Janthinobacterium_sp._Marseille	Bacteria-Proteobacteria
195953908	9.1e-10	blink		Hydrogenobaculum_sp._Y04AAS1	Bacteria-Aquificae
253581525	9.1e-10	blink		Fusobacterium_varium_ATCC_27725	Bacteria-Fusobacteria
167903952	9.2e-10	blink		Burkholderia_pseudomallei_NCTC_13177	Bacteria-Proteobacteria
217421054	9.2e-10	blink		Burkholderia_pseudomallei_576	Bacteria-Proteobacteria
255260930	9.2e-10	blink		Sideroxydans_lithotrophicus_ES-1	Bacteria-Proteobacteria
261349841	9.2e-10	blink		Methanobrevibacter_smithii_DSM_2374	Archaea-Euryarchaeota
15676654	9.3e-10	blink	10710307	Neisseria_meningitidis_MC58	Bacteria-Proteobacteria
16329215	9.4e-10	blink	8905231	Synechocystis_sp._PCC_6803	Bacteria-Cyanobacteria
			8590279
40388618	9.6e-10	blink	7744045	Thermoanaerobacterium_thermosaccharolyticum	Bacteria-Firmicutes
			15316277
			15044388
			18336801
115350808	9.7e-10	blink		Burkholderia_ambifaria_AMMD	Bacteria-Proteobacteria
156050135	9.7e-10	blink		Sclerotinia_sclerotiorum_1980_UF-70	Eukaryota-Fungi
34863496	9.7e-10	blink		Raoultella_terrigena	Bacteria-Proteobacteria
1944161	1e-09	blink	9423846	Aggregatibacter_actinomycetemcomitans	Bacteria-Proteobacteria
			10358040
218290278	1e-09	blink		Alicyclobacillus_acidocaldarius_LAA1	Bacteria-Firmicutes
85543849	1e-09	blink	17453174	Pseudomonas_fluorescens	Bacteria-Proteobacteria
9957835	1e-09	blink	10974117	Salmonella_enterica	Bacteria-Proteobacteria
116754263	1.1e-09	blink		Methanosaeta_thermophila_PT	Archaea-Euryarchaeota
182680401	1.1e-09	blink		Beijerinckia_indica_subsp._indica_ATCC_9039	Bacteria-Proteobacteria
20092574	1.1e-09	blink	11932238	Methanosarcina_acetivorans_C2A	Archaea-Euryarchaeota
256017787	1.1e-09	blink		Shigella_sp._D9	Bacteria-Proteobacteria
257092762	1.1e-09	blink		Candidatus_Accumulibacter_phosphatis_clade_IIA_str._UW-1	Bacteria-Proteobacteria
29726035	1.1e-09	blink	12949172	Vibrio_cholerae	Bacteria-Proteobacteria
454899	1.1e-09	blink	8170390	Shigella_flexneri	Bacteria-Proteobacteria
			7507920
			7532168
6018309	1.1e-09	blink	9349712	Streptomyces_nogalater	Bacteria-Actinobacteria
			10639368
78186306	1.1e-09	blink		Chlorobium_luteolum_DSM_273	Bacteria-Chlorobi
78188493	1.1e-09	blink		Chlorobium_chlorochromatii_CaD3	Bacteria-Chlorobi
116748974	1.2e-09	blink		Syntrophobacter_fumaroxidans_MPOB	Bacteria-Proteobacteria
13541731	1.2e-09	blink	11121031	Thermoplasma_volcanium_GSS1	Archaea-Euryarchaeota
159027476	1.2e-09	blink		Microcystis_aeruginosa_PCC_7806	Bacteria-Cyanobacteria
159036718	1.2e-09	blink		Salinispora_arenicola_CNS-205	Bacteria-Actinobacteria
239998522	1.2e-09	blink		Neisseria_gonorrhoeae_35/02	Bacteria-Proteobacteria
241763422	1.2e-09	blink		Acidovorax_delafieldii_2AN	Bacteria-Proteobacteria
254804636	1.2e-09	blink		Neisseria_meningitidis_alpha14	Bacteria-Proteobacteria
261392875	1.2e-09	blink		Neisseria_meningitidis_8013	Bacteria-Proteobacteria
29725996	1.2e-09	blink	12949172	Vibrio_cholerae	Bacteria-Proteobacteria
29726006	1.2e-09	blink	12949172	Vibrio_cholerae	Bacteria-Proteobacteria
188589422	1.3e-09	blink		Clostridium_botulinum_E3_str._Alaska_E43	Bacteria-Firmicutes
209883705	1.3e-09	blink		Oligotropha_carboxidovorans_OM5	Bacteria-Proteobacteria
229008637	1.3e-09	blink		Bacillus_mycoides_Rock1-4	Bacteria-Firmicutes
241662192	1.3e-09	blink		Ralstonia_pickettii_12D	Bacteria-Proteobacteria
266620908	1.3e-09	blink		Clostridium_hathewayi_DSM_13479	Bacteria-Firmicutes
94311666	1.3e-09	blink		Cupriavidus_metallidurans_CH34	Bacteria-Proteobacteria
116514774	1.4e-09	blink	17030793	Lactobacillus_delbrueckii_subsp._bulgaricus_ATCC_BAA-365	Bacteria-Firmicutes
212694336	1.4e-09	blink		Bacteroides_dorei_DSM_17855	Bacteria-Bacteroidetes
239931310	1.4e-09	blink		Streptomyces_ghanaensis_ATCC_14672	Bacteria-Actinobacteria
251827182	1.4e-09	blink		Gallionella_ferruginea_ES-2	Bacteria-Proteobacteria
254286304	1.4e-09	blink		Vibrio_cholerae_AM-19226	Bacteria-Proteobacteria
256731402	1.4e-09	blink		Nectria_haematococca_mpVI_77-13-4	Eukaryota-Fungi
29726001	1.4e-09	blink	12949172	Vibrio_cholerae	Bacteria-Proteobacteria
62737780	1.4e-09	blink	15844935	Streptomyces_aizunensis	Bacteria-Actinobacteria
126175091	1.5e-09	blink		Shewanella_baltica_OS155	Bacteria-Proteobacteria
126178138	1.5e-09	blink		Methanoculleus_marisnigri_JR1	Archaea-Euryarchaeota
16125392	1.5e-09	blink	17360486	Caulobacter_crescentus_CB15	Bacteria-Proteobacteria
			16829582
			11259647
229512767	1.5e-09	blink		Vibrio_cholerae_TMA_21	Bacteria-Proteobacteria
254173036	1.5e-09	blink		Thermococcus_sp._AM4	Archaea-Euryarchaeota
39933196	1.5e-09	blink	14704707	Rhodopseudomonas_palustris_CGA009	Bacteria-Proteobacteria
73540419	1.5e-09	blink		Ralstonia_eutropha_JMP134	Bacteria-Proteobacteria
104774640	1.6e-09	blink	16754859	Lactobacillus_delbrueckii_subsp._bulgaricus_ATCC_11842	Bacteria-Firmicutes
147678912	1.6e-09	blink	18218977	Pelotomaculum_thermopropionicum_SI	Bacteria-Firmicutes
			16352836
157694176	1.6e-09	blink	17895969	Bacillus_pumilus_SAFR-032	Bacteria-Firmicutes
221134348	1.6e-09	blink		Glaciecola_sp._HTCC2999	Bacteria-Proteobacteria
222528113	1.6e-09	blink		Anaerocellum_thermophilum_DSM_6725	Bacteria-Firmicutes
260881231	1.6e-09	blink		Mitsuokella_multacida_DSM_20544	Bacteria-Firmicutes
38569126	1.6e-09	blink	14702307	Shigella_boydii	Bacteria-Proteobacteria
58580418	1.6e-09	blink	15673718	Xanthomonas_oryzae_pv._oryzae_KACC10331	Bacteria-Proteobacteria
159041989	1.7e-09	blink		Caldivirga_maquilingensis_IC-167	Archaea-Crenarchaeota
221065025	1.7e-09	blink		Comamonas_testosteroni_KF-1	Bacteria-Proteobacteria
227902223	1.7e-09	blink		Finegoldia_magna_ATCC_53516	Bacteria-Firmicutes
257067486	1.7e-09	blink		Brachybacterium_faecium_DSM_4810	Bacteria-Actinobacteria
146309306	1.8e-09	blink		Pseudomonas_mendocina_ymp	Bacteria-Proteobacteria
150004941	1.8e-09	blink	17579514	Bacteroides_vulgatus_ATCC_8482	Bacteria-Bacteroidetes
157827241	1.8e-09	blink		Rickettsia_bellii_OSU_85-389	Bacteria-Proteobacteria
16264651	1.8e-09	blink	11481431	Sinorhizobium_meliloti_1021	Bacteria-Proteobacteria
163754601	1.8e-09	blink		Kordia_algicida_OT-1	Bacteria-Bacteroidetes
225352522	1.8e-09	blink		Bifidobacterium_pseudocatenulatum_DSM_20438	Bacteria-Actinobacteria
226365778	1.8e-09	blink		Rhodococcus_opacus_B4	Bacteria-Actinobacteria
255060557	1.8e-09	blink		Geobacter_sp._M18	Bacteria-Proteobacteria
255068240	1.8e-09	blink		Neisseria_sicca_ATCC_29256	Bacteria-Proteobacteria
73667781	1.8e-09	blink	16980466	Methanosarcina_barkeri_str._Fusaro	Archaea-Euryarchaeota
7592817	1.8e-09	blink	10978535	Aggregatibacter_actinomycetemcomitans	Bacteria-Proteobacteria
109898446	1.9e-09	blink		Pseudoalteromonas_atlantica_T6c	Bacteria-Proteobacteria
121634552	1.9e-09	blink	17305430	Neisseria_meningitidis_FAM18	Bacteria-Proteobacteria
126440197	1.9e-09	blink		Burkholderia_pseudomallei_668	Bacteria-Proteobacteria
13518096	1.9e-09	blink		Burkholderia_mallei	Bacteria-Proteobacteria
148241182	1.9e-09	blink		Synechococcus_sp._RCC307	Bacteria-Cyanobacteria
148265298	1.9e-09	blink		Geobacter_uraniireducens_Rf4	Bacteria-Proteobacteria
153854429	1.9e-09	blink		Dorea_longicatena_DSM_13814	Bacteria-Firmicutes
160863320	1.9e-09	blink	18441119	Cronobacter_sakazakii	Bacteria-Proteobacteria
53720293	1.9e-09	blink	15377794	Burkholderia_pseudomallei_K96243	Bacteria-Proteobacteria
91205525	1.9e-09	blink	16703114	Rickettsia_bellii_RML369-C	Bacteria-Proteobacteria
94264208	1.9e-09	blink		delta_proteobacterium_MLMS-1	Bacteria-Proteobacteria
115279711	2e-09	blink	17362509	Vibrio_cholerae	Bacteria-Proteobacteria
168212615	2e-09	blink		Clostridium_perfringens_CPE_str._F4969	Bacteria-Firmicutes
197105533	2e-09	blink	18700039	Phenylobacterium_zucineum_HLK1	Bacteria-Proteobacteria
222148116	2e-09	blink		Agrobacterium_vitis_S4	Bacteria-Proteobacteria
237727665	2e-09	blink		Bacteroides_dorei_5_1_36/D4	Bacteria-Bacteroidetes
260887633	2e-09	blink		Selenomonas_sputigena_ATCC_35185	Bacteria-Firmicutes
29725991	2e-09	blink	12949172	Vibrio_cholerae	Bacteria-Proteobacteria
188997435	2.1e-09	blink		Sulfurihydrogenibium_sp._YO3AOP1	Bacteria-Aquificae
253567876	2.1e-09	blink		Bacteroides_sp._1_1_6	Bacteria-Bacteroidetes
258636284	2.1e-09	blink		Pantoea_sp._At-9b	Bacteria-Proteobacteria
262192434	2.1e-09	blink		Vibrio_cholerae_CT_5369-93	Bacteria-Proteobacteria
29345875	2.1e-09	blink	12663928	Bacteroides_thetaiotaomicron_VPI-5482	Bacteria-Bacteroidetes
83814384	2.1e-09	blink	16330755	Salinibacter_ruber_DSM_13855	Bacteria-Bacteroidetes
121592968	2.2e-09	blink		Acidovorax_sp._JS42	Bacteria-Proteobacteria
12232610	2.2e-09	blink	11500407	Aggregatibacter_actinomycetemcomitans	Bacteria-Proteobacteria
159904976	2.2e-09	blink		Methanococcus_maripaludis_C6	Archaea-Euryarchaeota
160935033	2.2e-09	blink		Clostridium_leptum_DSM_753	Bacteria-Firmicutes
192292949	2.2e-09	blink		Rhodopseudomonas_palustris_TIE-1	Bacteria-Proteobacteria
254374809	2.2e-09	blink		Francisella_novicida_GA99-3548	Bacteria-Proteobacteria
88604301	2.2e-09	blink		Methanospirillum_hungatei_JF-1	Archaea-Euryarchaeota
114321465	2.3e-09	blink		Alkalilimnicola_ehrlichii_MLHE-1	Bacteria-Proteobacteria
15077648	2.3e-09	blink	11544225	Saccharopolyspora_spinosa	Bacteria-Actinobacteria
153214737	2.3e-09	blink		Vibrio_cholerae_1587	Bacteria-Proteobacteria
168216435	2.3e-09	blink		Clostridium_perfringens_NCTC_8239	Bacteria-Firmicutes
193213369	2.3e-09	blink		Chlorobaculum_parvum_NCIB_8327	Bacteria-Chlorobi
29725981	2.3e-09	blink	12949172	Vibrio_cholerae	Bacteria-Proteobacteria
29725986	2.3e-09	blink	12949172	Vibrio_cholerae	Bacteria-Proteobacteria
29726016	2.3e-09	blink	12949172	Vibrio_cholerae	Bacteria-Proteobacteria
94986107	2.3e-09	blink		Deinococcus_geothermalis_DSM_11300	Bacteria-Deinococcus-Thermus
150376858	2.4e-09	blink		Sinorhizobium_medicae_WSM419	Bacteria-Proteobacteria
152978506	2.4e-09	blink		Actinobacillus_succinogenes_130Z	Bacteria-Proteobacteria
153826343	2.4e-09	blink		Vibrio_cholerae_MZO-2	Bacteria-Proteobacteria
187920918	2.4e-09	blink		Burkholderia_phytofirmans_PsJN	Bacteria-Proteobacteria
227502493	2.4e-09	blink		Corynebacterium_accolens_ATCC_49725	Bacteria-Actinobacteria
5902171	2.4e-09	blink		Streptomyces_antibioticus	Bacteria-Actinobacteria
148252645	2.5e-09	blink	17540897	Bradyrhizobium_sp._BTAi1	Bacteria-Proteobacteria
15615927	2.5e-09	blink	11058132	Bacillus_halodurans_C-125	Bacteria-Firmicutes
			10972189
			10805564
			10484179
			10427704
			10192928
			10086842
			10086841
182625742	2.5e-09	blink		Clostridium_perfringens_D_str._JGS1721	Bacteria-Firmicutes
19705006	2.5e-09	blink	11889109	Fusobacterium_nucleatum_subsp._nucleatum_ATCC_25586	Bacteria-Fusobacteria
32170825	2.5e-09	blink		Sphingomonas_elodea	Bacteria-Proteobacteria
83719857	2.5e-09	blink	16336651	Burkholderia_thailandensis_E264	Bacteria-Proteobacteria
134297306	2.6e-09	blink		Burkholderia_vietnamiensis_G4	Bacteria-Proteobacteria
160937122	2.6e-09	blink		Clostridium_bolteae_ATCC_BAA-613	Bacteria-Firmicutes
206900293	2.6e-09	blink		Dictyoglomus_thermophilum_H-6-12	Bacteria-Dictyoglomi
260061271	2.6e-09	blink		Robiginitalea_biformata_HTCC2501	Bacteria-Bacteroidetes
221200996	2.7e-09	blink		Burkholderia_multivorans_CGD2M	Bacteria-Proteobacteria
114563992	2.8e-09	blink		Shewanella_frigidimarina_NCIMB_400	Bacteria-Proteobacteria
167627478	2.8e-09	blink		Francisella_philomiragia_subsp._philomiragia_ATCC_25017	Bacteria-Proteobacteria
221201087	2.8e-09	blink		Burkholderia_multivorans_CGD2M	Bacteria-Proteobacteria
229175940	2.8e-09	blink		Bacillus_cereus_MM3	Bacteria-Firmicutes
114566267	2.9e-09	blink		Syntrophomonas_wolfei_subsp._wolfei_str._Goettingen	Bacteria-Firmicutes
114571005	2.9e-09	blink		Maricaulis_maris_MCS10	Bacteria-Proteobacteria
148238440	2.9e-09	blink		Synechococcus_sp._WH_7803	Bacteria-Cyanobacteria
157825583	2.9e-09	blink		Rickettsia_akari_str._Hartford	Bacteria-Proteobacteria
189210066	2.9e-09	blink		Pyrenophora_tritici-repentis_Pt-1C-BFP	Eukaryota-Fungi
241758736	2.9e-09	blink		Neisseria_flavescens_SK114	Bacteria-Proteobacteria
261210464	2.9e-09	blink		Vibrio_sp._RC341	Bacteria-Proteobacteria
269837687	2.9e-09	blink		Sphaerobacter_thermophilus_DSM_20745	Bacteria-Chloroflexi
41205693	2.9e-09	blink	11741945	Geobacillus_stearothermophilus	Bacteria-Firmicutes
			15316277
			15073305
			17202151
			17237178
			18515358
			18336801
119775374	3e-09	blink		Shewanella_amazonensis_SB2B	Bacteria-Proteobacteria
126433957	3e-09	blink		Mycobacterium_sp._JLS	Bacteria-Actinobacteria
83594066	3e-09	blink		Rhodospirillum_rubrum_ATCC_11170	Bacteria-Proteobacteria
149277565	3.1e-09	blink		Pedobacter_sp._BAL39	Bacteria-Bacteroidetes
225075232	3.1e-09	blink		Neisseria_flavescens_NRL30031/H210	Bacteria-Proteobacteria
226943710	3.1e-09	blink		Azotobacter_vinelandii_DJ	Bacteria-Proteobacteria
261378780	3.1e-09	blink		Neisseria_cinerea_ATCC_14685	Bacteria-Proteobacteria
28170139	3.1e-09	blink	12595419	Vibrio_vulnificus	Bacteria-Proteobacteria
91975227	3.1e-09	blink		Rhodopseudomonas_palustris_BisB5	Bacteria-Proteobacteria
158423456	3.2e-09	blink	17720818	Azorhizobium_caulinodans_ORS_571	Bacteria-Proteobacteria
167628911	3.2e-09	blink	18441057	Heliobacterium_modesticaldum_Ice1	Bacteria-Firmicutes
255064649	3.2e-09	blink		Nitrosomonas_sp._AL212	Bacteria-Proteobacteria
296708	3.2e-09	blink	7506708	Azorhizobium_caulinodans_ORS_571	Bacteria-Proteobacteria
85859801	3.2e-09	blink	17442750	Syntrophus_aciditrophicus_SB	Bacteria-Proteobacteria
119026526	3.3e-09	blink		Bifidobacterium_adolescentis_ATCC_15703	Bacteria-Actinobacteria
210622691	3.3e-09	blink		Clostridium_hiranonis_DSM_13275	Bacteria-Firmicutes
21244307	3.3e-09	blink	12024217	Xanthomonas_axonopodis_pv._citri_str._306	Bacteria-Proteobacteria
257456602	3.3e-09	blink		Treponema_vincentii_ATCC_35580	Bacteria-Spirochaetes
30249026	3.3e-09	blink	12700255	Nitrosomonas_europaea_ATCC_19718	Bacteria-Proteobacteria
71907371	3.3e-09	blink		Dechloromonas_aromatica_RCB	Bacteria-Proteobacteria
229106719	3.4e-09	blink		Bacillus_cereus_Rock3-28	Bacteria-Firmicutes
238927718	3.4e-09	blink		Selenomonas_flueggei_ATCC_43531	Bacteria-Firmicutes
154247473	3.5e-09	blink		Xanthobacter_autotrophicus_Py2	Bacteria-Proteobacteria
163758302	3.5e-09	blink		Hoeflea_phototrophica_DFL-43	Bacteria-Proteobacteria
239947535	3.5e-09	blink		Rickettsia_endosymbiont_of_Ixodes_scapularis	Bacteria-Proteobacteria
254561589	3.5e-09	blink		Methylobacterium_extorquens_DM4	Bacteria-Proteobacteria
88858284	3.5e-09	blink		Pseudoalteromonas_tunicata_D2	Bacteria-Proteobacteria
15890374	3.6e-09	blink	11743194	Agrobacterium_tumefaciens_str._C58	Bacteria-Proteobacteria
			11743193
194290477	3.6e-09	blink	18490699	Cupriavidus_taiwanensis	Bacteria-Proteobacteria
220932571	3.6e-09	blink		Halothermothrix_orenii_H_168	Bacteria-Firmicutes
269793220	3.6e-09	blink		Thermanaerovibrio_acidaminovorans_DSM_6589	Bacteria-Synergistetes
50982341	3.6e-09	blink		Yersinia_enterocolitica	Bacteria-Proteobacteria
70733808	3.6e-09	blink	17254952	Pseudomonas_fluorescens_Pf-5	Bacteria-Proteobacteria
			15980861
146293634	3.7e-09	blink		Shewanella_putrefaciens_CN-32	Bacteria-Proteobacteria
108798290	3.8e-09	blink		Mycobacterium_sp._MCS	Bacteria-Actinobacteria
217970540	3.8e-09	blink		Thauera_sp._MZ1T	Bacteria-Proteobacteria
238026394	3.8e-09	blink		Burkholderia_glumae_BGR1	Bacteria-Proteobacteria
261868368	3.8e-09	blink		Aggregatibacter_actinomycetemcomitans_D11S-1	Bacteria-Proteobacteria
3132256	3.8e-09	blink	9805002	Aggregatibacter_actinomycetemcomitans	Bacteria-Proteobacteria
86357151	3.8e-09	blink	16505379	Rhizobium_etli_CFN_42	Bacteria-Proteobacteria
255321116	3.9e-09	blink		Acinetobacter_radioresistens_SK82	Bacteria-Proteobacteria
145219285	4e-09	blink		Chlorobium_phaeovibrioides_DSM_265	Bacteria-Chlorobi
225376376	4e-09	blink		Roseburia_inulinivorans_DSM_16841	Bacteria-Firmicutes
78183669	4e-09	blink		Synechococcus_sp._CC9902	Bacteria-Cyanobacteria
88813325	4e-09	blink		Nitrococcus_mobilis_Nb-231	Bacteria-Proteobacteria
166362760	4.1e-09	blink	18192279	Microcystis_aeruginosa_NIES-843	Bacteria-Cyanobacteria
169342325	4.1e-09	blink		Clostridium_perfringens_C_str._JGS1495	Bacteria-Firmicutes
238763334	4.1e-09	blink		Yersinia_kristensenii_ATCC_33638	Bacteria-Proteobacteria
146294972	4.2e-09	blink		Shewanella_putrefaciens_CN-32	Bacteria-Proteobacteria
148259625	4.2e-09	blink		Acidiphilium_cryptum_JF-5	Bacteria-Proteobacteria
16588695	4.2e-09	blink		Acinetobacter_calcoaceticus	Bacteria-Proteobacteria
264678896	4.2e-09	blink		Comamonas_testosteroni_CNB-2	Bacteria-Proteobacteria
38232977	4.2e-09	blink	14602910	Corynebacterium_diphtheriae_NCTC_13129	Bacteria-Actinobacteria
86739428	4.2e-09	blink	17151343	Frankia_sp._CcI3	Bacteria-Actinobacteria
150384004	4.3e-09	blink		Victivallis_vadensis_ATCC_BAA-548	Bacteria-Lentisphaerae
168211916	4.3e-09	blink		Clostridium_perfringens_B_str._ATCC_3626	Bacteria-Firmicutes
18309600	4.3e-09	blink	11792842	Clostridium_perfringens_str._13	Bacteria-Firmicutes
194098063	4.3e-09	blink	18586945	Neisseria_gonorrhoeae_NCCP11945	Bacteria-Proteobacteria
227829531	4.3e-09	blink		Sulfolobus_islandicus_L.S.2.15	Archaea-Crenarchaeota
150017437	4.4e-09	blink		Clostridium_beijerinckii_NCIMB_8052	Bacteria-Firmicutes
256816284	4.4e-09	blink		Streptomyces_griseoflavus_Tu4000	Bacteria-Actinobacteria
16519749	4.5e-09	blink	9163424	Rhizobium_sp._NGR234	Bacteria-Proteobacteria
199599664	4.5e-09	blink		Lactobacillus_rhamnosus_HN001	Bacteria-Firmicutes
254478581	4.5e-09	blink		Carboxydibrachium_pacificum_DSM_12653	Bacteria-Firmicutes
120400391	4.6e-09	blink	17142402	Lactobacillus_johnsonii	Bacteria-Firmicutes
166713450	4.7e-09	blink		Xanthomonas_oryzae_pv._oryzicola_BLS256	Bacteria-Proteobacteria
167038026	4.7e-09	blink		Thermoanaerobacter_pseudethanolicus_ATCC_33223	Bacteria-Firmicutes
188993126	4.7e-09	blink	18304669	Xanthomonas_campestris_pv._campestris_str._B100	Bacteria-Proteobacteria
225374844	4.7e-09	blink		Roseburia_inulinivorans_DSM_16841	Bacteria-Firmicutes
114563926	4.8e-09	blink		Shewanella_frigidimarina_NCIMB_400	Bacteria-Proteobacteria
240138981	4.8e-09	blink		Methylobacterium_extorquens_AM1	Bacteria-Proteobacteria
21673146	4.9e-09	blink	12093901	Chlorobium_tepidum_TLS	Bacteria-Chlorobi
254558142	4.9e-09	blink		Methylobacterium_extorquens_DM4	Bacteria-Proteobacteria
124548572	5e-09	blink		Shewanella_putrefaciens_200	Bacteria-Proteobacteria
145593728	5e-09	blink		Salinispora_tropica_CNB-440	Bacteria-Actinobacteria
218460817	5e-09	blink		Rhizobium_etli_Kim_5	Bacteria-Proteobacteria
72383077	5e-09	blink		Prochlorococcus_marinus_str._NATL2A	Bacteria-Cyanobacteria
148556921	5.2e-09	blink		Sphingomonas_wittichii_RW1	Bacteria-Proteobacteria
29726030	5.2e-09	blink	12949172	Vibrio_cholerae	Bacteria-Proteobacteria
269219066	5.3e-09	blink		Actinomyces_sp._oral_taxon_848_str._F0332	Bacteria-Actinobacteria
78184212	5.3e-09	blink		Synechococcus_sp._CC9902	Bacteria-Cyanobacteria
146298096	5.4e-09	blink		Flavobacterium_johnsoniae_UW101	Bacteria-Bacteroidetes
255534366	5.4e-09	blink		Flavobacteriaceae_bacterium_3519-10	Bacteria-Bacteroidetes
3832509	5.4e-09	blink		Klebsiella_pneumoniae	Bacteria-Proteobacteria
171463074	5.5e-09	blink		Polynucleobacter_necessarius_subsp._necessarius_STIR1	Bacteria-Proteobacteria
251798953	5.5e-09	blink		Paenibacillus_sp._JDR-2	Bacteria-Firmicutes
154247482	5.6e-09	blink		Xanthobacter_autotrophicus_Py2	Bacteria-Proteobacteria
225387327	5.6e-09	blink		Clostridium_asparagiforme_DSM_15981	Bacteria-Firmicutes
227520761	5.6e-09	blink		Lactobacillus_gasseri_JV-V03	Bacteria-Firmicutes
260460163	5.6e-09	blink		Mesorhizobium_opportunistum_WSM2075	Bacteria-Proteobacteria
117924362	5.7e-09	blink		Magnetococcus_sp._MC-1	Bacteria-Proteobacteria
240140506	5.7e-09	blink		Methylobacterium_extorquens_AM1	Bacteria-Proteobacteria
254468335	5.7e-09	blink		beta_proteobacterium_KB13	Bacteria-Proteobacteria
15836863	5.8e-09	blink	10910347	Xylella_fastidiosa_9a5c	Bacteria-Proteobacteria
188583450	5.8e-09	blink		Methylobacterium_populi_BJ001	Bacteria-Proteobacteria
218660971	5.8e-09	blink		Rhizobium_etli_IE4771	Bacteria-Proteobacteria
254419278	5.8e-09	blink		Brevundimonas_sp._BAL3	Bacteria-Proteobacteria
225574470	5.9e-09	blink		Blautia_hydrogenotrophica_DSM_10507	Bacteria-Firmicutes
2500164	6e-09	blink	7559340	Escherichia_coli	Bacteria-Proteobacteria
82701399	6.1e-09	blink	18390676	Nitrosospira_multiformis_ATCC_25196	Bacteria-Proteobacteria
111023268	6.2e-09	blink	17030794	Rhodococcus_jostii_RHA1	Bacteria-Actinobacteria
225010350	6.2e-09	blink		Flavobacteria_bacterium_MS024-3C	Bacteria-Bacteroidetes
258629838	6.3e-09	blink		Dickeya_dadantii_Ech586	Bacteria-Proteobacteria
89093584	6.3e-09	blink		Neptuniibacter_caesariensis	Bacteria-Proteobacteria
117618108	6.5e-09	blink	16980456	Aeromonas_hydrophila_subsp._hydrophila_ATCC_7966	Bacteria-Proteobacteria
86160707	6.7e-09	blink		Anaeromyxobacter_dehalogenans_2CP-C	Bacteria-Proteobacteria
169823956	6.8e-09	blink	18263572	Finegoldia_magna_ATCC_29328	Bacteria-Firmicutes
254403965	6.9e-09	blink		Streptomyces_sviceus_ATCC_29083	Bacteria-Actinobacteria
134046340	7e-09	blink		Methanococcus_maripaludis_C5	Archaea-Euryarchaeota
241772169	7e-09	blink		Asticcacaulis_excentricus_CB_48	Bacteria-Proteobacteria
266626765	7e-09	blink		Caulobacter_segnis_ATCC_21756	Bacteria-Proteobacteria
50120379	7e-09	blink	15263089	Pectobacterium_atrosepticum_SCRI1043	Bacteria-Proteobacteria
114332357	7.1e-09	blink	17991028	Nitrosomonas_eutropha_C91	Bacteria-Proteobacteria
87578245	7.3e-09	blink	11598064	Vibrio_vulnificus	Bacteria-Proteobacteria
			16484211
89094079	7.3e-09	blink		Neptuniibacter_caesariensis	Bacteria-Proteobacteria
120602749	7.4e-09	blink		Desulfovibrio_vulgaris_DP4	Bacteria-Proteobacteria
152979832	7.5e-09	blink	17722982	Janthinobacterium_sp._Marseille	Bacteria-Proteobacteria
225016239	7.5e-09	blink		Clostridium_methylpentosum_DSM_5476	Bacteria-Firmicutes
34541217	7.5e-09	blink	12949112	Porphyromonas_gingivalis_W83	Bacteria-Bacteroidetes
116629770	7.6e-09	blink	17030793	Lactobacillus_gasseri_ATCC_33323	Bacteria-Firmicutes
257784809	7.6e-09	blink		Atopobium_parvulum_DSM_20469	Bacteria-Actinobacteria
39947805	7.6e-09	blink	15846337	Magnaporthe_grisea_70-15	Eukaryota-Fungi
46579774	7.6e-09	blink	15077118	Desulfovibrio_vulgaris_str._Hildenborough	Bacteria-Proteobacteria
119475337	7.7e-09	blink		marine_gamma_proteobacterium_HTCC2143	Bacteria-Proteobacteria
188578645	7.7e-09	blink	18452608	Xanthomonas_oryzae_pv._oryzae_PXO99A	Bacteria-Proteobacteria
84622380	7.7e-09	blink		Xanthomonas_oryzae_pv._oryzae_MAFF_311018	Bacteria-Proteobacteria
117919829	8e-09	blink		Shewanella_sp._ANA-3	Bacteria-Proteobacteria
167945178	8e-09	blink	18237306	Endoriftia_persephone_'Hot96_1+Hot96_2'	Bacteria-Proteobacteria
			17218528
221214409	8e-09	blink		Burkholderia_multivorans_CGD1	Bacteria-Proteobacteria
88711604	8.1e-09	blink		Flavobacteriales_bacterium_HTCC2170	Bacteria-Bacteroidetes
241668048	8.2e-09	blink		Francisella_philomiragia_subsp._philomiragia_ATCC_25015	Bacteria-Proteobacteria
261416705	8.3e-09	blink		Fibrobacter_succinogenes_subsp._succinogenes_S85	Bacteria-Fibrobacteres
88810773	8.3e-09	blink		Nitrococcus_mobilis_Nb-231	Bacteria-Proteobacteria
227515859	8.4e-09	blink		Atopobium_vaginae_DSM_15829	Bacteria-Actinobacteria
262201794	8.4e-09	blink		Gordonia_bronchialis_DSM_43247	Bacteria-Actinobacteria
83582779	8.4e-09	blink		Rhodospirillum_rubrum_ATCC_11170	Bacteria-Proteobacteria
219849996	8.5e-09	blink		Chloroflexus_aggregans_DSM_9485	Bacteria-Chloroflexi
13476274	8.6e-09	blink	11214968	Mesorhizobium_loti_MAFF303099	Bacteria-Proteobacteria
163853096	8.7e-09	blink		Methylobacterium_extorquens_PA1	Bacteria-Proteobacteria
134094377	8.8e-09	blink	17432936	Herminiimonas_arsenicoxydans	Bacteria-Proteobacteria
110833772	8.9e-09	blink	16878126	Alcanivorax_borkumensis_SK2	Bacteria-Proteobacteria
163748894	8.9e-09	blink		Shewanella_benthica_KT99	Bacteria-Proteobacteria
78044837	8.9e-09	blink	16311624	Carboxydothermus_hydrogenoformans_Z-2901	Bacteria-Firmicutes
169616109	9e-09	blink		Phaeosphaeria_nodorum_SN15	Eukaryota-Fungi
227534053	9e-09	blink		Lactobacillus_paracasei_subsp._paracasei_ATCC_25302	Bacteria-Firmicutes
46202362	9e-09	blink		Magnetospirillum_magnetotacticum_MS-1	Bacteria-Proteobacteria
262374522	9.2e-09	blink		Acinetobacter_junii_SH205	Bacteria-Proteobacteria
167748150	9.3e-09	blink		Anaerostipes_caccae_DSM_14662	Bacteria-Firmicutes
191638938	9.3e-09	blink		Lactobacillus_casei_BL23	Bacteria-Firmicutes
191638979	9.3e-09	blink		Lactobacillus_casei_BL23	Bacteria-Firmicutes
116495475	9.5e-09	blink	17030793	Lactobacillus_casei_ATCC_334	Bacteria-Firmicutes
238063889	9.5e-09	blink		Micromonospora_sp._ATCC_39149	Bacteria-Actinobacteria
29726012	9.5e-09	blink	12949172	Vibrio_cholerae	Bacteria-Proteobacteria
227549713	9.6e-09	blink		Corynebacterium_lipophiloflavum_DSM_44291	Bacteria-Actinobacteria
114330186	9.7e-09	blink	17991028	Nitrosomonas_eutropha_C91	Bacteria-Proteobacteria
152994872	9.8e-09	blink		Marinomonas_sp._MWYL1	Bacteria-Proteobacteria
182415801	9.9e-09	blink		Opitutus_terrae_PB90-1	Bacteria-Verrucomicrobia
28492996	9.9e-09	blink	12902375	Tropheryma_whipplei_str._Twist	Bacteria-Actinobacteria
162149145	1e-08	blink		Gluconacetobacter_diazotrophicus_PAl_5	Bacteria-Proteobacteria
218530623	1e-08	blink		Methylobacterium_chloromethanicum_CM4	Bacteria-Proteobacteria
227546956	1e-08	blink		Bifidobacterium_longum_subsp._infantis_ATCC_55813	Bacteria-Actinobacteria
227872031	1e-08	blink		Oribacterium_sinus_F0268	Bacteria-Firmicutes
227980286	1e-08	blink		Tsukamurella_paurometabola_DSM_20162	Bacteria-Actinobacteria
237737858	1e-08	blink		Fusobacterium_mortiferum_ATCC_9817	Bacteria-Fusobacteria
238916052	1e-08	blink		Eubacterium_eligens_ATCC_27750	Bacteria-Firmicutes
253583524	1e-08	blink		Fusobacterium_varium_ATCC_27725	Bacteria-Fusobacteria
261400440	1e-08	blink		Neisseria_lactamica_ATCC_23970	Bacteria-Proteobacteria
124546531	1.1e-08	blink		Shewanella_putrefaciens_200	Bacteria-Proteobacteria
158056583	1.1e-08	blink	18310024	Streptomyces_olivaceus	Bacteria-Actinobacteria
170099672	1.1e-08	blink	18322534	Laccaria_bicolor_S238N-H82	Eukaryota-Fungi
188581605	1.1e-08	blink		Methylobacterium_populi_BJ001	Bacteria-Proteobacteria
254238138	1.1e-08	blink		Pseudomonas_aeruginosa_C3719	Bacteria-Proteobacteria
254496077	1.1e-08	blink		Legionella_drancourtii_LLAP12	Bacteria-Proteobacteria
269923488	1.1e-08	blink		Brevundimonas_subvibrioides_ATCC_15264	Bacteria-Proteobacteria
269978090	1.1e-08	blink		Mobiluncus_mulieris_28-1	Bacteria-Actinobacteria
39997345	1.1e-08	blink	14671304	Geobacter_sulfurreducens_PCA	Bacteria-Proteobacteria
46202159	1.1e-08	blink		Magnetospirillum_magnetotacticum_MS-1	Bacteria-Proteobacteria
77862409	1.1e-08	blink	17400574	Yersinia_kristensenii	Bacteria-Proteobacteria
86748689	1.1e-08	blink		Rhodopseudomonas_palustris_HaA2	Bacteria-Proteobacteria
11095235	1.2e-08	blink	11036020	Streptomyces_rishiriensis	Bacteria-Actinobacteria
145223884	1.2e-08	blink		Mycobacterium_gilvum_PYR-GCK	Bacteria-Actinobacteria
167753451	1.2e-08	blink		Alistipes_putredinis_DSM_17216	Bacteria-Bacteroidetes
182418039	1.2e-08	blink		Clostridium_butyricum_5521	Bacteria-Firmicutes
227367195	1.2e-08	blink		Chryseobacterium_gleum_ATCC_35910	Bacteria-Bacteroidetes
257465949	1.2e-08	blink		Fusobacterium_gonidiaformans_ATCC_25563	Bacteria-Fusobacteria
84515470	1.2e-08	blink		Loktanella_vestfoldensis_SKA53	Bacteria-Proteobacteria
114326769	1.3e-08	blink	17827295	Granulibacter_bethesdensis_CGDNIH1	Bacteria-Proteobacteria
120598287	1.3e-08	blink		Shewanella_sp._W3-18-1	Bacteria-Proteobacteria
22255844	1.3e-08	blink	12183629	Micromonospora_echinospora	Bacteria-Actinobacteria
32451220	1.3e-08	blink	12839793	Bacteroides_coprosuis_DSM_18011	Bacteria-Bacteroidetes
37522803	1.3e-08	blink	14621296	Gloeobacter_violaceus_PCC_7421	Bacteria-Cyanobacteria
			14621292
90425661	1.3e-08	blink		Rhodopseudomonas_palustris_BisB18	Bacteria-Proteobacteria
163851817	1.4e-08	blink		Methylobacterium_extorquens_PA1	Bacteria-Proteobacteria
197119709	1.4e-08	blink		Geobacter_bemidjiensis_Bem	Bacteria-Proteobacteria
198275010	1.4e-08	blink		Bacteroides_plebeius_DSM_17135	Bacteria-Bacteroidetes
225025749	1.4e-08	blink		Eikenella_corrodens_ATCC_23834	Bacteria-Proteobacteria
225386776	1.4e-08	blink		Clostridium_asparagiforme_DSM_15981	Bacteria-Firmicutes
239831407	1.4e-08	blink		Ochrobactrum_intermedium_LMG_3301	Bacteria-Proteobacteria
116625364	1.5e-08	blink		Candidatus_Solibacter_usitatus_Ellin6076	Bacteria-Acidobacteria
171912156	1.5e-08	blink		Verrucomicrobium_spinosum_DSM_4136	Bacteria-Verrucomicrobia
212550650	1.5e-08	blink		Candidatus_Azobacteroides_pseudotrichonymphae_genomovar._CFP2	Bacteria-Bacteroidetes
220919525	1.5e-08	blink		Anaeromyxobacter_dehalogenans_2CP-1	Bacteria-Proteobacteria
241761595	1.5e-08	blink		Zymomonas_mobilis_subsp._mobilis_ATCC_10988	Bacteria-Proteobacteria
260435295	1.5e-08	blink		Synechococcus_sp._WH_8109	Bacteria-Cyanobacteria
239503783	1.6e-08	blink		Acinetobacter_baumannii_AB900	Bacteria-Proteobacteria
253702695	1.6e-08	blink		Geobacter_sp._M21	Bacteria-Proteobacteria
269121009	1.6e-08	blink		Sebaldella_termitidis_ATCC_33386	Bacteria-Fusobacteria
89073288	1.6e-08	blink		Photobacterium_sp._SKA34	Bacteria-Proteobacteria
116071141	1.7e-08	blink		Synechococcus_sp._BL107	Bacteria-Cyanobacteria
157376143	1.7e-08	blink		Shewanella_sediminis_HAW-EB3	Bacteria-Proteobacteria
226358054	1.7e-08	blink		Deinococcus_deserti_VCD115	Bacteria-Deinococcus-Thermus
170702910	1.8e-08	blink		Burkholderia_ambifaria_IOP40-10	Bacteria-Proteobacteria
197120379	1.8e-08	blink		Geobacter_bemidjiensis_Bem	Bacteria-Proteobacteria
197124809	1.8e-08	blink		Anaeromyxobacter_sp._K	Bacteria-Proteobacteria
221122492	1.8e-08	blink		Hydra_magnipapillata	Eukaryota-Metazoa
221130220	1.8e-08	blink		Hydra_magnipapillata	Eukaryota-Metazoa
253699536	1.8e-08	blink		Geobacter_sp._M21	Bacteria-Proteobacteria
256380334	1.8e-08	blink		Actinosynnema_mirum_DSM_43827	Bacteria-Actinobacteria
163853117	1.9e-08	blink		Methylobacterium_extorquens_PA1	Bacteria-Proteobacteria
194016228	1.9e-08	blink		Bacillus_pumilus_ATCC_7061	Bacteria-Firmicutes
218134415	1.9e-08	blink		Bacteroides_pectinophilus_ATCC_43243	Bacteria-Bacteroidetes
242215185	1.9e-08	blink		Postia_placenta_Mad-698-R	Eukaryota-Fungi
171316143	2e-08	blink		Burkholderia_ambifaria_MEX-5	Bacteria-Proteobacteria
258540228	2e-08	blink		Lactobacillus_rhamnosus_Lc_705	Bacteria-Firmicutes
56684517	2e-08	blink	15941992	Lactobacillus_rhamnosus	Bacteria-Firmicutes
192359580	2.1e-08	blink	18556790	Cellvibrio_japonicus_Ueda107	Bacteria-Proteobacteria
261409576	2.1e-08	blink		Geobacillus_sp._Y412MC10	Bacteria-Firmicutes
115358134	2.2e-08	blink		Burkholderia_ambifaria_AMMD	Bacteria-Proteobacteria
145298429	2.2e-08	blink		Aeromonas_salmonicida_subsp._salmonicida_A449	Bacteria-Proteobacteria
167586361	2.2e-08	blink		Burkholderia_ubonensis_Bu	Bacteria-Proteobacteria
50083369	2.3e-08	blink	15514110	Acinetobacter_sp._ADP1	Bacteria-Proteobacteria
111220689	2.4e-08	blink	17151343	Frankia_alni_ACN14a	Bacteria-Actinobacteria
149185656	2.4e-08	blink		Erythrobacter_sp._SD-21	Bacteria-Proteobacteria
16127845	2.4e-08	blink	17360486	Caulobacter_crescentus_CB15	Bacteria-Proteobacteria
			16829582
			11259647
162451327	2.4e-08	blink		Sorangium_cellulosum_'So_ce_56'	Bacteria-Proteobacteria
167461463	2.4e-08	blink		Paenibacillus_larvae_subsp._larvae_BRL-230010	Bacteria-Firmicutes
197106765	2.4e-08	blink	18700039	Phenylobacterium_zucineum_HLK1	Bacteria-Proteobacteria
227490125	2.4e-08	blink		Corynebacterium_pseudogenitalium_ATCC_33035	Bacteria-Actinobacteria
240109430	2.4e-08	blink		Coccidioides_posadasii_C735_delta_SOWgp	Eukaryota-Fungi
85103557	2.4e-08	blink	12712197	Neurospora_crassa_OR74A	Eukaryota-Fungi
160945704	2.5e-08	blink		Faecalibacterium_prausnitzii_M21/2	Bacteria-Firmicutes
167563826	2.5e-08	blink		Burkholderia_oklahomensis_EO147	Bacteria-Proteobacteria
254432333	2.5e-08	blink		Cyanobium_sp._PCC_7001	Bacteria-Cyanobacteria
116053309	2.6e-08	blink	17038190	Pseudomonas_aeruginosa_UCBPP-PA14	Bacteria-Proteobacteria
168699195	2.6e-08	blink		Gemmata_obscuriglobus_UQM_2246	Bacteria-Planctomycetes
218130285	2.6e-08	blink		Bacteroides_eggerthii_DSM_20697	Bacteria-Bacteroidetes
254243957	2.6e-08	blink		Pseudomonas_aeruginosa_2192	Bacteria-Proteobacteria
258596765	2.6e-08	blink		Desulfurivibrio_alkaliphilus_AHT2	Bacteria-Proteobacteria
153010043	2.7e-08	blink		Ochrobactrum_anthropi_ATCC_49188	Bacteria-Proteobacteria
218885248	2.8e-08	blink		Desulfovibrio_vulgaris_str._'Miyazaki_F'	Bacteria-Proteobacteria
257063891	2.8e-08	blink		Slackia_heliotrinireducens_DSM_20476	Bacteria-Actinobacteria
258517198	2.8e-08	blink		Desulfotomaculum_acetoxidans_DSM_771	Bacteria-Firmicutes
148655561	2.9e-08	blink		Roseiflexus_sp._RS-1	Bacteria-Chloroflexi
253575631	2.9e-08	blink		Paenibacillus_sp._oral_taxon_786_str._D14	Bacteria-Firmicutes
258404444	2.9e-08	blink		Desulfohalobium_retbaense_DSM_5692	Bacteria-Proteobacteria
266631105	2.9e-08	blink		Streptomyces_albaduncus	Bacteria-Actinobacteria
192288555	3e-08	blink		Rhodopseudomonas_palustris_TIE-1	Bacteria-Proteobacteria
46445759	3e-08	blink	15073324	Candidatus_Protochlamydia_amoebophila_UWE25	Bacteria-Chlamydiae
145588442	3.1e-08	blink		Polynucleobacter_necessarius_subsp._asymbioticus_QLW-P1DMWA-1	Bacteria-Proteobacteria
186680756	3.1e-08	blink		Nostoc_punctiforme_PCC_73102	Bacteria-Cyanobacteria
256735069	3.1e-08	blink		Nectria_haematococca_mpVI_77-13-4	Eukaryota-Fungi
2662408	3.1e-08	blink	10074083	Serratia_marcescens	Bacteria-Proteobacteria
119898167	3.2e-08	blink	17057704	Azoarcus_sp._BH72	Bacteria-Proteobacteria
126662750	3.2e-08	blink		Flavobacteria_bacterium_BAL38	Bacteria-Bacteroidetes
212696874	3.2e-08	blink		Anaerococcus_hydrogenalis_DSM_7454	Bacteria-Firmicutes
163789265	3.3e-08	blink		Flavobacteriales_bacterium_ALC-1	Bacteria-Bacteroidetes
218708292	3.3e-08	blink		Vibrio_splendidus_LGP32	Bacteria-Proteobacteria
77460278	3.3e-08	blink		Pseudomonas_fluorescens_Pf0-1	Bacteria-Proteobacteria
241891316	3.4e-08	blink		Sphingobacterium_spiritivorum_ATCC_33861	Bacteria-Bacteroidetes
33862387	3.4e-08	blink	12917642	Prochlorococcus_marinus_str._MIT_9313	Bacteria-Cyanobacteria
120437610	3.5e-08	blink	17107561	Gramella_forsetii_KT0803	Bacteria-Bacteroidetes
257468057	3.5e-08	blink		Fusobacterium_ulcerans_ATCC_49185	Bacteria-Fusobacteria
157373247	3.6e-08	blink		Shewanella_sediminis_HAW-EB3	Bacteria-Proteobacteria
227505632	3.6e-08	blink		Corynebacterium_striatum_ATCC_6940	Bacteria-Actinobacteria
256841670	3.7e-08	blink		Parabacteroides_sp._D13	Bacteria-Bacteroidetes
78213550	3.7e-08	blink		Synechococcus_sp._CC9605	Bacteria-Cyanobacteria
262186159	3.8e-08	blink		Aeromicrobium_marinum_DSM_15272	Bacteria-Actinobacteria
160881797	3.9e-08	blink		Clostridium_phytofermentans_ISDg	Bacteria-Firmicutes
225873477	3.9e-08	blink		Acidobacterium_capsulatum_ATCC_51196	Bacteria-Acidobacteria
255324210	3.9e-08	blink		Corynebacterium_tuberculostearicum_SK141	Bacteria-Actinobacteria
75674745	3.9e-08	blink	16517654	Nitrobacter_winogradskyi_Nb-255	Bacteria-Proteobacteria
150009110	4e-08	blink	17579514	Parabacteroides_distasonis_ATCC_8503	Bacteria-Bacteroidetes
124021809	4.1e-08	blink		Prochlorococcus_marinus_str._MIT_9303	Bacteria-Cyanobacteria
156741680	4.1e-08	blink		Roseiflexus_castenholzii_DSM_13941	Bacteria-Chloroflexi
163846004	4.1e-08	blink		Chloroflexus_aurantiacus_J-10-fl	Bacteria-Chloroflexi
56684537	4.1e-08	blink	15941992	Lactobacillus_rhamnosus	Bacteria-Firmicutes
170734749	4.2e-08	blink		Burkholderia_cenocepacia_MC0-3	Bacteria-Proteobacteria
258543637	4.2e-08	blink		Acetobacter_pasteurianus_IFO_3283-01	Bacteria-Proteobacteria
15600355	4.3e-08	blink	15608211	Pseudomonas_aeruginosa_PAO1	Bacteria-Proteobacteria
			10984043
113867832	4.4e-08	blink	16964242	Ralstonia_eutropha_H16	Bacteria-Proteobacteria
146343779	4.4e-08	blink	17540897	Bradyrhizobium_sp._ORS278	Bacteria-Proteobacteria
229537812	4.5e-08	blink		Planctomyces_limnophilus_DSM_3776	Bacteria-Planctomycetes
238062690	4.5e-08	blink		Micromonospora_sp._ATCC_39149	Bacteria-Actinobacteria
254482659	4.5e-08	blink		marine_gamma_proteobacterium_HTCC2148	Bacteria-Proteobacteria
268593348	4.6e-08	blink		Providencia_rettgeri_DSM_1131	Bacteria-Proteobacteria
107104263	4.7e-08	blink		Pseudomonas_aeruginosa_PACS2	Bacteria-Proteobacteria
28198139	4.8e-08	blink	12533478	Xylella_fastidiosa_Temecula1	Bacteria-Proteobacteria
92116640	4.8e-08	blink		Nitrobacter_hamburgensis_X14	Bacteria-Proteobacteria
157413785	4.9e-08	blink		Prochlorococcus_marinus_str._MIT_9215	Bacteria-Cyanobacteria
255282137	4.9e-08	blink		Bryantella_formatexigens_DSM_14469	Bacteria-Firmicutes
71898671	4.9e-08	blink		Xylella_fastidiosa_subsp._sandyi_Ann-1	Bacteria-Proteobacteria
145225314	5e-08	blink		Mycobacterium_gilvum_PYR-GCK	Bacteria-Actinobacteria
161502749	5.2e-08	blink		Salmonella_enterica_subsp._arizonae_serovar_62:z4,z23:--	Bacteria-Proteobacteria
212550167	5.2e-08	blink		Salmonella_enterica_subsp._arizonae	Bacteria-Proteobacteria
258561506	5.4e-08	blink		Corynebacterium_genitalium_ATCC_33030	Bacteria-Actinobacteria
160940129	5.5e-08	blink		Clostridium_bolteae_ATCC_BAA-613	Bacteria-Firmicutes
239628659	5.5e-08	blink		Clostridiales_bacterium_1_7_47FAA	Bacteria-Firmicutes
118595026	5.7e-08	blink		Methylophilales_bacterium_HTCC2181	Bacteria-Proteobacteria
254284101	5.9e-08	blink		gamma_proteobacterium_NOR51-B	Bacteria-Proteobacteria
60418018	6e-08	blink	16339956	Acetobacter_tropicalis	Bacteria-Proteobacteria
254303461	6.2e-08	blink		Fusobacterium_nucleatum_subsp._polymorphum_ATCC_10953	Bacteria-Fusobacteria
152985433	6.3e-08	blink		Pseudomonas_aeruginosa_PA7	Bacteria-Proteobacteria
256420554	6.3e-08	blink		Chitinophaga_pinensis_DSM_2588	Bacteria-Bacteroidetes
134102912	6.5e-08	blink	17369815	Saccharopolyspora_erythraea_NRRL_2338	Bacteria-Actinobacteria
159037627	6.5e-08	blink		Salinispora_arenicola_CNS-205	Bacteria-Actinobacteria
227527749	6.6e-08	blink		Lactobacillus_ruminis_ATCC_25644	Bacteria-Firmicutes
145294461	6.8e-08	blink	17379713	Corynebacterium_glutamicum_R	Bacteria-Actinobacteria
119962499	6.9e-08	blink	17194220	Arthrobacter_aurescens_TC1	Bacteria-Actinobacteria
163748305	7e-08	blink		Oceanibulbus_indolifex_HEL-45	Bacteria-Proteobacteria
116074423	7.1e-08	blink		Synechococcus_sp._RS9916	Bacteria-Cyanobacteria
15807714	7.3e-08	blink	10567266	Deinococcus_radiodurans_R1	Bacteria-Deinococcus-Thermus
17547871	7.3e-08	blink	11823852	Ralstonia_solanacearum_GMI1000	Bacteria-Proteobacteria
225180151	7.5e-08	blink		Clostridium_sp._M62/1	Bacteria-Firmicutes
170729451	7.7e-08	blink		Xylella_fastidiosa_M12	Bacteria-Proteobacteria
88860051	8e-08	blink		Pseudoalteromonas_tunicata_D2	Bacteria-Proteobacteria
87123106	8.2e-08	blink		Synechococcus_sp._RS9917	Bacteria-Cyanobacteria
255327299	8.6e-08	blink		Rothia_mucilaginosa_ATCC_25296	Bacteria-Actinobacteria
87303235	8.6e-08	blink		Synechococcus_sp._WH_5701	Bacteria-Cyanobacteria
239626739	8.8e-08	blink		Clostridiales_bacterium_1_7_47FAA	Bacteria-Firmicutes
48477380	8.8e-08	blink	15184674	Picrophilus_torridus_DSM_9790	Archaea-Euryarchaeota
88604318	8.8e-08	blink		Methanospirillum_hungatei_JF-1	Archaea-Euryarchaeota
163793775	8.9e-08	blink		alpha_proteobacterium_BAL199	Bacteria-Proteobacteria
152993301	9e-08	blink	17615243	Sulfurovum_sp._NBC37-1	Bacteria-Proteobacteria
			16156735
71276344	9e-08	blink		Xylella_fastidiosa_Dixon	Bacteria-Proteobacteria
212704490	9.3e-08	blink		Desulfovibrio_piger_ATCC_29098	Bacteria-Proteobacteria
77862423	9.4e-08	blink	17400574	Escherichia_coli	Bacteria-Proteobacteria
124025563	9.8e-08	blink		Prochlorococcus_marinus_str._NATL1A	Bacteria-Cyanobacteria
220907432	9.8e-08	blink		Cyanothece_sp._PCC_7425	Bacteria-Cyanobacteria
159033048	9.9e-08	blink	10650224	Streptomyces_spectabilis	Bacteria-Actinobacteria
			18663525
160914758	1e-07	blink		Eubacterium_dolichum_DSM_3991	Bacteria-Firmicutes
189460858	1e-07	blink		Bacteroides_coprocola_DSM_17136	Bacteria-Bacteroidetes
225025806	1e-07	blink		Eubacterium_hallii_DSM_3353	Bacteria-Firmicutes
253578778	1e-07	blink		Ruminococcus_sp._5_1_39BFAA	Bacteria-Firmicutes
107029155	1.1e-07	blink		Burkholderia_cenocepacia_AU_1054	Bacteria-Proteobacteria
241203188	1.1e-07	blink		Rhizobium_leguminosarum_bv._trifolii_WSM1325	Bacteria-Proteobacteria
257452250	1.1e-07	blink		Fusobacterium_sp._3_1_5R	Bacteria-Fusobacteria
258647891	1.1e-07	blink		Prevotella_tannerae_ATCC_51259	Bacteria-Bacteroidetes
260911360	1.1e-07	blink		Prevotella_sp._oral_taxon_472_str._F0295	Bacteria-Bacteroidetes
1073092	1.2e-07	blink	8253667	Xanthomonas_campestris_pv._campestris	Bacteria-Proteobacteria
149195144	1.2e-07	blink		Caminibacter_mediatlanticus_TB-2	Bacteria-Proteobacteria
150002683	1.2e-07	blink	17579514	Bacteroides_vulgatus_ATCC_8482	Bacteria-Bacteroidetes
91976052	1.2e-07	blink		Rhodopseudomonas_palustris_BisB5	Bacteria-Proteobacteria
158316959	1.3e-07	blink		Frankia_sp._EAN1pec	Bacteria-Actinobacteria
159899116	1.3e-07	blink		Herpetosiphon_aurantiacus_ATCC_23779	Bacteria-Chloroflexi
224026507	1.3e-07	blink		Bacteroides_coprophilus_DSM_18228	Bacteria-Bacteroidetes
242281062	1.3e-07	blink		Desulfovibrio_salexigens_DSM_2638	Bacteria-Proteobacteria
255263484	1.3e-07	blink		Thalassiobium_sp._R2A62	Bacteria-Proteobacteria
46108690	1.3e-07	blink		Gibberella_zeae_PH-1	Eukaryota-Fungi
85713611	1.3e-07	blink		Nitrobacter_sp._Nb-311A	Bacteria-Proteobacteria
116671224	1.4e-07	blink		Arthrobacter_sp._FB24	Bacteria-Actinobacteria
120555541	1.4e-07	blink		Marinobacter_aquaeolei_VT8	Bacteria-Proteobacteria
213964836	1.4e-07	blink		Corynebacterium_amycolatum_SK46	Bacteria-Actinobacteria
229495562	1.4e-07	blink		Porphyromonas_endodontalis_ATCC_35406	Bacteria-Bacteroidetes
71906901	1.4e-07	blink		Dechloromonas_aromatica_RCB	Bacteria-Proteobacteria
114798649	1.5e-07	blink	16980487	Hyphomonas_neptunium_ATCC_15444	Bacteria-Proteobacteria
119961083	1.5e-07	blink	17194220	Arthrobacter_aurescens_TC1	Bacteria-Actinobacteria
19705019	1.5e-07	blink	11889109	Fusobacterium_nucleatum_subsp._nucleatum_ATCC_25586	Bacteria-Fusobacteria
227991843	1.5e-07	blink		Meiothermus_ruber_DSM_1279	Bacteria-Deinococcus-Thermus
251780332	1.5e-07	blink		Clostridium_botulinum_E1_str._'BoNT_E_Beluga'	Bacteria-Firmicutes
257893560	1.5e-07	blink		Enterococcus_faecium_1,231,408	Bacteria-Firmicutes
167765913	1.6e-07	blink		Clostridium_sp._SS2/1	Bacteria-Firmicutes
220913157	1.6e-07	blink		Arthrobacter_chlorophenolicus_A6	Bacteria-Actinobacteria
226357047	1.6e-07	blink		Deinococcus_deserti_VCD115	Bacteria-Deinococcus-Thermus
228469869	1.6e-07	blink		Porphyromonas_uenonis_60-3	Bacteria-Bacteroidetes
257885217	1.6e-07	blink		Enterococcus_faecium_1,231,501	Bacteria-Firmicutes
257899039	1.6e-07	blink		Enterococcus_faecium_Com15	Bacteria-Firmicutes
261879586	1.6e-07	blink		Prevotella_bergensis_DSM_17361	Bacteria-Bacteroidetes
270261090	1.6e-07	blink		Serratia_odorifera_4Rx13	Bacteria-Proteobacteria
56752003	1.6e-07	blink	17211581	Synechococcus_elongatus_PCC_6301	Bacteria-Cyanobacteria
			17040912
			16882723
			16407232
218283382	1.7e-07	blink		Eubacterium_biforme_DSM_3989	Bacteria-Firmicutes
227507733	1.7e-07	blink		Gardnerella_vaginalis_ATCC_14019	Bacteria-Actinobacteria
23098583	1.7e-07	blink	12235376	Oceanobacillus_iheyensis_HTE831	Bacteria-Firmicutes
			11750818
237732731	1.7e-07	blink		Mollicutes_bacterium_D7	Bacteria-Tenericutes
69244635	1.7e-07	blink		Enterococcus_faecium_DO	Bacteria-Firmicutes
149189654	1.8e-07	blink		Vibrio_shilonii_AK1	Bacteria-Proteobacteria
71065770	1.9e-07	blink		Psychrobacter_arcticus_273-4	Bacteria-Proteobacteria
222087848	2e-07	blink		Agrobacterium_radiobacter_K84	Bacteria-Proteobacteria
227538985	2e-07	blink		Sphingobacterium_spiritivorum_ATCC_33300	Bacteria-Bacteroidetes
171915803	2.1e-07	blink		Verrucomicrobium_spinosum_DSM_4136	Bacteria-Verrucomicrobia
167755067	2.2e-07	blink		Clostridium_ramosum_DSM_1402	Bacteria-Firmicutes
212691001	2.2e-07	blink		Bacteroides_dorei_DSM_17855	Bacteria-Bacteroidetes
237742783	2.2e-07	blink		Fusobacterium_sp._4_1_13	Bacteria-Fusobacteria
34762799	2.2e-07	blink	12799352	Fusobacterium_nucleatum_subsp._vincentii_ATCC_49256	Bacteria-Fusobacteria
170516928	2.3e-07	blink		Bifidobacterium_longum	Bacteria-Actinobacteria
256544657	2.3e-07	blink		Anaerococcus_vaginalis_ATCC_51170	Bacteria-Firmicutes
58039512	2.3e-07	blink	15665824	Gluconobacter_oxydans_621H	Bacteria-Proteobacteria
172040149	2.4e-07	blink	18367281	Corynebacterium_urealyticum_DSM_7109	Bacteria-Actinobacteria
227988749	2.4e-07	blink		Meiothermus_silvanus_DSM_9946	Bacteria-Deinococcus-Thermus
265752204	2.4e-07	blink		Bacteroides_sp._3_1_33FAA	Bacteria-Bacteroidetes
167648866	2.5e-07	blink		Caulobacter_sp._K31	Bacteria-Proteobacteria
239927894	2.5e-07	blink		Streptomyces_ghanaensis_ATCC_14672	Bacteria-Actinobacteria
254458197	2.5e-07	blink		Campylobacterales_bacterium_GD_1	Bacteria-Proteobacteria
254459903	2.5e-07	blink		Rhodobacterales_bacterium_HTCC2083	Bacteria-Proteobacteria
87201248	2.5e-07	blink		Novosphingobium_aromaticivorans_DSM_12444	Bacteria-Proteobacteria
94497767	2.5e-07	blink		Sphingomonas_sp._SKA58	Bacteria-Proteobacteria
225178022	2.6e-07	blink		Clostridium_sp._M62/1	Bacteria-Firmicutes
256830646	2.6e-07	blink		Desulfomicrobium_baculatum_DSM_4028	Bacteria-Proteobacteria
266619214	2.6e-07	blink		Clostridium_hathewayi_DSM_13479	Bacteria-Firmicutes
169351577	2.7e-07	blink		Clostridium_spiroforme_DSM_1552	Bacteria-Firmicutes
23335975	2.7e-07	blink		Bifidobacterium_longum_DJO10A	Bacteria-Actinobacteria
256846109	2.7e-07	blink		Fusobacterium_sp._3_1_36A2	Bacteria-Fusobacteria
127514633	2.8e-07	blink		Shewanella_loihica_PV-4	Bacteria-Proteobacteria
167461788	2.8e-07	blink		Paenibacillus_larvae_subsp._larvae_BRL-230010	Bacteria-Firmicutes
255033861	2.8e-07	blink		Dyadobacter_fermentans_DSM_18053	Bacteria-Bacteroidetes
266626781	2.8e-07	blink		Caulobacter_segnis_ATCC_21756	Bacteria-Proteobacteria
88808163	2.8e-07	blink		Synechococcus_sp._WH_7805	Bacteria-Cyanobacteria
119384852	2.9e-07	blink		Paracoccus_denitrificans_PD1222	Bacteria-Proteobacteria
255693796	2.9e-07	blink		Bacteroides_finegoldii_DSM_17565	Bacteria-Bacteroidetes
254788157	3e-07	blink		Teredinibacter_turnerae_T7901	Bacteria-Proteobacteria
266620735	3e-07	blink		Clostridium_hathewayi_DSM_13479	Bacteria-Firmicutes
257888525	3.1e-07	blink		Enterococcus_faecium_1,141,733	Bacteria-Firmicutes
124024030	3.2e-07	blink		Prochlorococcus_marinus_str._MIT_9303	Bacteria-Cyanobacteria
254780921	3.2e-07	blink		Candidatus_Liberibacter_asiaticus_str._psy62	Bacteria-Proteobacteria
262066766	3.2e-07	blink		Fusobacterium_periodonticum_ATCC_33693	Bacteria-Fusobacteria
89098346	3.2e-07	blink		Bacillus_sp._NRRL_B-14911	Bacteria-Firmicutes
227550498	3.3e-07	blink		Enterococcus_faecium_TX1330	Bacteria-Firmicutes
50954306	3.3e-07	blink	15305603	Leifsonia_xyli_subsp._xyli_str._CTCB07	Bacteria-Actinobacteria
67920275	3.3e-07	blink		Crocosphaera_watsonii_WH_8501	Bacteria-Cyanobacteria
83859879	3.3e-07	blink		Oceanicaulis_alexandrii_HTCC2633	Bacteria-Proteobacteria
237743315	3.4e-07	blink		Fusobacterium_sp._7_1	Bacteria-Fusobacteria
256028658	3.4e-07	blink		Fusobacterium_sp._D11	Bacteria-Fusobacteria
260495065	3.4e-07	blink		Fusobacterium_sp._3_1_33	Bacteria-Fusobacteria
237739563	3.6e-07	blink		Fusobacterium_sp._2_1_31	Bacteria-Fusobacteria
85710315	3.8e-07	blink		Erythrobacter_sp._NAP1	Bacteria-Proteobacteria
33865181	3.9e-07	blink	12917641	Synechococcus_sp._WH_8102	Bacteria-Cyanobacteria
168333505	4e-07	blink		Epulopiscium_sp._'N.t._morphotype_B'	Bacteria-Firmicutes
10803349	4.5e-07	blink		Gluconacetobacter_xylinus	Bacteria-Proteobacteria
121310082	4.9e-07	blink	18303023	Streptococcus_oralis	Bacteria-Firmicutes
170726038	5e-07	blink		Shewanella_woodyi_ATCC_51908	Bacteria-Proteobacteria
119503618	5.1e-07	blink		marine_gamma_proteobacterium_HTCC2080	Bacteria-Proteobacteria
147918713	5.4e-07	blink	16857943	uncultured_methanogenic_archaeon_RC-I	Archaea-Euryarchaeota
48474182	5.9e-07	blink	16164562	Streptococcus_mitis	Bacteria-Firmicutes
226193872	6.1e-07	blink		Burkholderia_pseudomallei_Pakistan_9	Bacteria-Proteobacteria
253563372	6.1e-07	blink		Bacteroides_sp._3_2_5	Bacteria-Bacteroidetes
53712602	6.1e-07	blink	15466707	Bacteroides_fragilis_YCH46	Bacteria-Bacteroidetes
113970953	7.2e-07	blink		Shewanella_sp._MR-4	Bacteria-Proteobacteria
2804692	7.3e-07	blink	9466257	Streptococcus_pneumoniae	Bacteria-Firmicutes
260576536	7.4e-07	blink		Rhodobacter_sp._SW2	Bacteria-Proteobacteria
227486964	7.8e-07	blink		Corynebacterium_glucuronolyticum_ATCC_51867	Bacteria-Actinobacteria
227541875	8.1e-07	blink		Corynebacterium_glucuronolyticum_ATCC_51866	Bacteria-Actinobacteria
262038045	8.3e-07	blink		Leptotrichia_goodfellowii_F0264	Bacteria-Fusobacteria
153875697	8.4e-07	blink		Beggiatoa_sp._PS	Bacteria-Proteobacteria
169851692	8.8e-07	blink		Coprinopsis_cinerea_okayama7#130	Eukaryota-Fungi
48474160	9e-07	blink	16707704	Streptococcus_oralis	Bacteria-Firmicutes
270278206	9.1e-07	blink		Streptococcus_sp._M143	Bacteria-Firmicutes
256371534	1e-06	blink		Acidimicrobium_ferrooxidans_DSM_10331	Bacteria-Actinobacteria
15674829	1.1e-06	blink	11296296	Streptococcus_pyogenes_M1_GAS	Bacteria-Firmicutes
229851032	1.1e-06	blink		Streptosporangium_roseum_DSM_43021	Bacteria-Actinobacteria
1890604	1.2e-06	blink	9023225	Sinorhizobium_meliloti	Bacteria-Proteobacteria
257228929	1.4e-06	blink		Yersinia_pseudotuberculosis	Bacteria-Proteobacteria
153813195	1.5e-06	blink		Ruminococcus_obeum_ATCC_29174	Bacteria-Firmicutes
167957286	1.5e-06	blink	17620602	candidate_division_TM7_single-cell_isolate_TM7c	Bacteria-candidate division TM7.
149913026	1.6e-06	blink		Roseobacter_sp._AzwK-3b	Bacteria-Proteobacteria
270272606	1.6e-06	blink		Bacteroides_sp._D20	Bacteria-Bacteroidetes
260890984	1.7e-06	blink		Leptotrichia_hofstadii_F0254	Bacteria-Fusobacteria
127512249	1.8e-06	blink		Shewanella_loihica_PV-4	Bacteria-Proteobacteria
150007228	1.8e-06	blink	17579514	Parabacteroides_distasonis_ATCC_8503	Bacteria-Bacteroidetes
186894379	1.9e-06	blink		Yersinia_pseudotuberculosis_PB1/+	Bacteria-Proteobacteria
256841536	2.1e-06	blink		Parabacteroides_sp._D13	Bacteria-Bacteroidetes
4406252	2.1e-06	blink	10464207	Streptococcus_pneumoniae	Bacteria-Firmicutes
270284084	2.2e-06	blink		Bifidobacterium_gallicum_DSM_20093	Bacteria-Actinobacteria
146283215	2.5e-06	blink	18495935	Pseudomonas_stutzeri_A1501	Bacteria-Proteobacteria
222152856	2.5e-06	blink		Streptococcus_uberis_0140J	Bacteria-Firmicutes
257126877	2.5e-06	blink		Leptotrichia_buccalis_C-1013-b	Bacteria-Fusobacteria
83594073	2.6e-06	blink		Rhodospirillum_rubrum_ATCC_11170	Bacteria-Proteobacteria
154488287	2.7e-06	blink		Bifidobacterium_adolescentis_L2-32	Bacteria-Actinobacteria
119182893	2.9e-06	blink		Coccidioides_immitis_RS	Eukaryota-Fungi
169836078	2.9e-06	blink	17620602	candidate_division_TM7_single-cell_isolate_TM7a	Bacteria-candidate division TM7.
23321132	3.1e-06	blink	8052136	Yersinia_pseudotuberculosis	Bacteria-Proteobacteria
			7541787
			8541300
			9004408
			12011023
225868703	3.2e-06	blink		Streptococcus_equi_subsp._zooepidemicus	Bacteria-Firmicutes
225870341	3.2e-06	blink		Streptococcus_equi_subsp._equi_4047	Bacteria-Firmicutes
220924188	3.5e-06	blink		Methylobacterium_nodulans_ORS_2060	Bacteria-Proteobacteria
224284002	3.6e-06	blink		Bifidobacterium_bifidum_NCIMB_41171	Bacteria-Actinobacteria
251826524	5.3e-06	blink		Gallionella_ferruginea_ES-2	Bacteria-Proteobacteria
252125055	5.6e-06	blink		Corynebacterium_matruchotii_ATCC_14266	Bacteria-Actinobacteria
33327788	5.8e-06	blink		Trypanosoma_brucei	Eukaryota-Euglenozoa
72390211	5.8e-06	blink	16020726	Trypanosoma_brucei_TREU927	Eukaryota-Euglenozoa
			16020724
169828920	5.9e-06	blink	18296527	Lysinibacillus_sphaericus_C3-41	Bacteria-Firmicutes
183602162	6.3e-06	blink		Bifidobacterium_animalis_subsp._lactis_HN019	Bacteria-Actinobacteria
225020236	6.3e-06	blink		Corynebacterium_matruchotii_ATCC_33806	Bacteria-Actinobacteria
23464835	6.3e-06	blink	12381787	Bifidobacterium_longum_NCC2705	Bacteria-Actinobacteria
257462295	7.3e-06	blink		Fusobacterium_sp._D12	Bacteria-Fusobacteria
171742181	8.3e-06	blink		Bifidobacterium_dentium_ATCC_27678	Bacteria-Actinobacteria
5814319	1.2e-05	blink	10474199	Leptospira_interrogans	Bacteria-Spirochaetes
117925414	1.3e-05	blink		Magnetococcus_sp._MC-1	Bacteria-Proteobacteria
254295529	1.3e-05	blink		Hirschia_baltica_ATCC_49814	Bacteria-Proteobacteria
45657973	1.3e-05	blink	15028702	Leptospira_interrogans_serovar_Copenhageni_str._Fiocruz_L1-130	Bacteria-Spirochaetes
226455345	1.4e-05	blink		Micromonas_pusilla_CCMP1545	Eukaryota-Viridiplantae
205375238	1.8e-05	blink	18408155	Bacillus_coahuilensis_m4-4	Bacteria-Firmicutes
251771325	1.8e-05	blink		Leptospirillum_ferrodiazotrophum	Bacteria-Nitrospirae
15004825	2e-05	blink	11466286	Clostridium_acetobutylicum_ATCC_824	Bacteria-Firmicutes
196155809	2.1e-05	blink	18670397	Alteromonas_macleodii_'Deep_ecotype'	Bacteria-Proteobacteria
24214360	2.9e-05	blink	12712204	Leptospira_interrogans_serovar_Lai_str._56601	Bacteria-Spirochaetes
224500274	3.2e-05	blink		Listeria_monocytogenes_Finland_1988	Bacteria-Firmicutes
17940025	3.4e-05	blink	11476985	Leptospira_interrogans	Bacteria-Spirochaetes
4234802	4.2e-05	blink	10458921	Leptospira_borgpetersenii	Bacteria-Spirochaetes
149200115	4.3e-05	blink		Lentisphaera_araneosa_HTCC2155	Bacteria-Lentisphaerae
209883773	8.1e-05	blink		Oligotropha_carboxidovorans_OM5	Bacteria-Proteobacteria
116327947	0.00011	blink	16973745	Leptospira_borgpetersenii_serovar_Hardjo-bovis_L550	Bacteria-Spirochaetes
6002289	0.00015	blink	1522063	Acidianus_ambivalens	Archaea-Crenarchaeota
237786087	0.00016	blink		Corynebacterium_kroppenstedtii_DSM_44385	Bacteria-Actinobacteria
116330829	0.00021	blink	16973745	Leptospira_borgpetersenii_serovar_Hardjo-bovis_JB197	Bacteria-Spirochaetes
124514413	0.00029	blink	17344860	Leptospirillum_rubarum	Bacteria-Nitrospirae
15898942	0.00036	blink	11427726	Sulfolobus_solfataricus_P2	Archaea-Crenarchaeota
206602706	0.00042	blink	14961025	Leptospirillum_sp._Group_II_'5-way_CG'	Bacteria-Nitrospirae
			18651792
163955014	0.00051	blink		Ostreococcus_virus_OsV5	Viruses-dsDNA viruses, no RNA stage
260665910	0.00053	blink		Ostreococcus_tauri_virus_1	Viruses-dsDNA viruses, no RNA stage
