# Supplementary material for: Evolution of Plant Nucleotide-Sugar Interconversion Enzymes
Source: PLoS One. 2011 Nov 18;6(11):e27995. doi: 10.1371/journal.pone.0027995 (PMC3220709; doi:10.1371/journal.pone.0027995)
Supplement: Table S9 — NCBI-nr proteins most homologous to plant GME HMM. (XLS) [file pone.0027995.s024.xls]

## Sheet: 9. GME
NCBI-nr proteins most homologous to plant GME HMM
Protein ID	E-value	Blink	PubMed ID	Organism	Taxonomy
115486079	4.3e-219	blink	16381971	Oryza_sativa_Japonica_Group	Eukaryota-Viridiplantae
			16100779
125551945	4.3e-219	blink	15685292	Oryza_sativa_Indica_Group	Eukaryota-Viridiplantae
168051815	8.2e-219	blink	18079367	Physcomitrella_patens_subsp._patens	Eukaryota-Viridiplantae
15241945	8.3e-219	blink		Arabidopsis_thaliana	Eukaryota-Viridiplantae
83754654	8.3e-219	blink	16366586	Arabidopsis_thaliana	Eukaryota-Viridiplantae
242039695	8.4e-219	blink		Sorghum_bicolor	Eukaryota-Viridiplantae
110289082	1.1e-218	blink	12791992	Oryza_sativa_Japonica_Group	Eukaryota-Viridiplantae
115482032	1.1e-218	blink	16381971	Oryza_sativa_Japonica_Group	Eukaryota-Viridiplantae
			16100779
168030878	1.5e-218	blink	18079367	Physcomitrella_patens_subsp._patens	Eukaryota-Viridiplantae
225451338	2.8e-218	blink		Vitis_vinifera	Eukaryota-Viridiplantae
255580957	2.9e-218	blink		Ricinus_communis	Eukaryota-Viridiplantae
168043215	3e-218	blink	18079367	Physcomitrella_patens_subsp._patens	Eukaryota-Viridiplantae
159462534	3.3e-218	blink	17932292	Chlamydomonas_reinhardtii	Eukaryota-Viridiplantae
195620882	4.3e-218	blink	18937034	Zea_mays	Eukaryota-Viridiplantae
83754650	4.6e-218	blink	16366586	Arabidopsis_thaliana	Eukaryota-Viridiplantae
83754656	7.6e-218	blink	16366586	Arabidopsis_thaliana	Eukaryota-Viridiplantae
212275446	1.3e-217	blink		Zea_mays	Eukaryota-Viridiplantae
152032496	1.5e-217	blink	15685292	Oryza_sativa_Indica_Group	Eukaryota-Viridiplantae
			9620799
83754658	1.5e-217	blink	16366586	Arabidopsis_thaliana	Eukaryota-Viridiplantae
255638648	3.9e-217	blink		Glycine_max	Eukaryota-Viridiplantae
240248434	4e-217	blink		Solanum_lycopersicum	Eukaryota-Viridiplantae
222160334	4.9e-217	blink		Caragana_korshinskii	Eukaryota-Viridiplantae
147794688	5.3e-217	blink	18094749	Vitis_vinifera	Eukaryota-Viridiplantae
146432257	7.1e-217	blink		Vitis_vinifera	Eukaryota-Viridiplantae
224035479	1.4e-216	blink		Zea_mays	Eukaryota-Viridiplantae
116786814	2.2e-216	blink		Picea_sitchensis	Eukaryota-Viridiplantae
116788073	2.4e-216	blink		Picea_sitchensis	Eukaryota-Viridiplantae
148905789	2.4e-216	blink		Picea_sitchensis	Eukaryota-Viridiplantae
225432858	4e-216	blink		Vitis_vinifera	Eukaryota-Viridiplantae
223469963	4.1e-216	blink		Ribes_nigrum	Eukaryota-Viridiplantae
240248436	5.5e-216	blink		Solanum_pennellii	Eukaryota-Viridiplantae
224125640	6.5e-216	blink		Populus_trichocarpa	Eukaryota-Viridiplantae
217072432	2.5e-215	blink		Medicago_truncatula	Eukaryota-Viridiplantae
218117843	3.6e-215	blink		Prunus_persica	Eukaryota-Viridiplantae
80973462	4.8e-215	blink		Malpighia_glabra	Eukaryota-Viridiplantae
240248432	7.8e-215	blink		Solanum_lycopersicum	Eukaryota-Viridiplantae
82400136	7.8e-215	blink		Solanum_tuberosum	Eukaryota-Viridiplantae
195634957	1.6e-214	blink	18937034	Zea_mays	Eukaryota-Viridiplantae
226503117	2.2e-214	blink		Zea_mays	Eukaryota-Viridiplantae
118487330	2.6e-214	blink		Populus_trichocarpa	Eukaryota-Viridiplantae
224130650	2.6e-214	blink		Populus_trichocarpa	Eukaryota-Viridiplantae
225380888	6.9e-208	blink		Malus_x_domestica	Eukaryota-Viridiplantae
77551726	2.3e-202	blink	16188032	Oryza_sativa_Japonica_Group	Eukaryota-Viridiplantae
116056033	1e-184	blink	16868079	Ostreococcus_tauri	Eukaryota-Viridiplantae
255074877	1.8e-184	blink		Micromonas_sp._RCC299	Eukaryota-Viridiplantae
145355999	8.8e-183	blink		Ostreococcus_lucimarinus_CCE9901	Eukaryota-Viridiplantae
255090054	1.7e-182	blink		Micromonas_sp._RCC299	Eukaryota-Viridiplantae
226454121	1.4e-180	blink		Micromonas_pusilla_CCMP1545	Eukaryota-Viridiplantae
75991690	4.5e-166	blink		Oryza_sativa_Japonica_Group	Eukaryota-Viridiplantae
148909899	2.2e-163	blink		Picea_sitchensis	Eukaryota-Viridiplantae
123484490	9e-149	blink	17218520	Trichomonas_vaginalis_G3	Eukaryota-Parabasalidea
123406127	5.6e-144	blink	17218520	Trichomonas_vaginalis_G3	Eukaryota-Parabasalidea
219117593	7.4e-142	blink		Phaeodactylum_tricornutum_CCAP_1055/1	Eukaryota-stramenopiles
255633236	6.7e-140	blink		Glycine_max	Eukaryota-Viridiplantae
224005665	9.7e-137	blink		Thalassiosira_pseudonana_CCMP1335	Eukaryota-stramenopiles
94967924	2.1e-121	blink		Candidatus_Koribacter_versatilis_Ellin345	Bacteria-Acidobacteria
269926279	3.3e-119	blink		Thermobaculum_terrenum_ATCC_BAA-798	Bacteria-Thermobaculum.
269929342	4.7e-114	blink		Sphaerobacter_thermophilus_DSM_20745	Bacteria-Chloroflexi
28170704	2.8e-108	blink	7737149	Saccharothrix_mutabilis_subsp._capreolus	Bacteria-Actinobacteria
			9128724
			12423351
189220238	4e-106	blink		Methylacidiphilum_infernorum_V4	Bacteria-Verrucomicrobia
115525502	2.5e-105	blink		Rhodopseudomonas_palustris_BisA53	Bacteria-Proteobacteria
238059556	7.8e-103	blink		Micromonospora_sp._ATCC_39149	Bacteria-Actinobacteria
220925447	7.4e-100	blink		Methylobacterium_nodulans_ORS_2060	Bacteria-Proteobacteria
163853528	8.1e-100	blink		Methylobacterium_extorquens_PA1	Bacteria-Proteobacteria
188583800	9.4e-100	blink		Methylobacterium_populi_BJ001	Bacteria-Proteobacteria
229874196	6.5e-98	blink		Spirosoma_linguale_DSM_74	Bacteria-Bacteroidetes
118581970	9.7e-97	blink		Pelobacter_propionicus_DSM_2379	Bacteria-Proteobacteria
270239103	1.8e-95	blink		Vitis_vinifera	Eukaryota-Viridiplantae
116626581	5.6e-95	blink		Candidatus_Solibacter_usitatus_Ellin6076	Bacteria-Acidobacteria
225872411	9.8e-95	blink		Acidobacterium_capsulatum_ATCC_51196	Bacteria-Acidobacteria
149391253	5.2e-92	blink		Oryza_sativa_Indica_Group	Eukaryota-Viridiplantae
196228056	8.4e-92	blink		Chthoniobacter_flavus_Ellin428	Bacteria-Verrucomicrobia
223936181	6e-91	blink		bacterium_Ellin514	Bacteria-Verrucomicrobia
84686166	2.7e-90	blink		Rhodobacterales_bacterium_HTCC2654	Bacteria-Proteobacteria
255536068	4.5e-90	blink		Flavobacteriaceae_bacterium_3519-10	Bacteria-Bacteroidetes
150387277	6.4e-90	blink		Victivallis_vadensis_ATCC_BAA-548	Bacteria-Lentisphaerae
254282819	4.3e-88	blink		gamma_proteobacterium_NOR51-B	Bacteria-Proteobacteria
83814304	7.7e-86	blink	16330755	Salinibacter_ruber_DSM_13855	Bacteria-Bacteroidetes
240140947	3.1e-85	blink		Methylobacterium_extorquens_AM1	Bacteria-Proteobacteria
262187556	8.6e-85	blink		Aeromicrobium_marinum_DSM_15272	Bacteria-Actinobacteria
91216614	5.2e-81	blink		Psychroflexus_torquis_ATCC_700755	Bacteria-Bacteroidetes
144897564	1.4e-79	blink	17449609	Magnetospirillum_gryphiswaldense_MSR-1	Bacteria-Proteobacteria
9937230	4e-74	blink	11048953	Streptomyces_verticillus	Bacteria-Actinobacteria
			10930733
195970730	2.6e-73	blink		Streptomyces_flavoviridis	Bacteria-Actinobacteria
256377748	6.5e-73	blink		Actinosynnema_mirum_DSM_43827	Bacteria-Actinobacteria
238579762	4.6e-72	blink		Moniliophthora_perniciosa_FA553	Eukaryota-Fungi
119433782	1.8e-70	blink	17216057	Streptoalloteichus_hindustanus	Bacteria-Actinobacteria
169864590	2.6e-66	blink		Coprinopsis_cinerea_okayama7#130	Eukaryota-Fungi
167536302	6e-47	blink		Monosiga_brevicollis_MX1	Eukaryota-Choanoflagellida
110669372	9.2e-38	blink	16820047	Haloquadratum_walsbyi_DSM_16790	Archaea-Euryarchaeota
148263739	1.1e-35	blink		Geobacter_uraniireducens_Rf4	Bacteria-Proteobacteria
212693267	5.9e-27	blink		Bacteroides_dorei_DSM_17855	Bacteria-Bacteroidetes
265762831	3e-26	blink		Bacteroides_sp._2_1_16	Bacteria-Bacteroidetes
110669371	3.5e-26	blink	16820047	Haloquadratum_walsbyi_DSM_16790	Archaea-Euryarchaeota
257882793	9.7e-22	blink		Enterococcus_faecium_1,231,502	Bacteria-Firmicutes
261208610	9.7e-22	blink		Enterococcus_faecium_TC_6	Bacteria-Firmicutes
86142346	3.9e-08	blink		Leeuwenhoekiella_blandensis_MED217	Bacteria-Bacteroidetes
260439014	1.2e-07	blink		Butyrivibrio_crossotus_DSM_2876	Bacteria-Firmicutes
269793245	6.9e-07	blink		Thermanaerovibrio_acidaminovorans_DSM_6589	Bacteria-Synergistetes
261407263	1.8e-06	blink		Geobacillus_sp._Y412MC10	Bacteria-Firmicutes
260060975	2.4e-06	blink		Robiginitalea_biformata_HTCC2501	Bacteria-Bacteroidetes
91217616	2.9e-06	blink		Psychroflexus_torquis_ATCC_700755	Bacteria-Bacteroidetes
149369394	6.2e-06	blink		unidentified_eubacterium_SCB49	Bacteria-Bacteroidetes
16579853	3.7e-05	blink	12057957	Staphylococcus_aureus	Bacteria-Firmicutes
225568250	0.00075	blink		Clostridium_hylemonae_DSM_15053	Bacteria-Firmicutes
196003248	0.0073	blink		Trichoplax_adhaerens	Eukaryota-Metazoa
