# Supplementary material for: Evolution of Plant Nucleotide-Sugar Interconversion Enzymes
Source: PLoS One. 2011 Nov 18;6(11):e27995. doi: 10.1371/journal.pone.0027995 (PMC3220709; doi:10.1371/journal.pone.0027995)
Supplement: Table S10 — NCBI-nr proteins most homologous to plant GMD HMM. (XLS) [file pone.0027995.s025.xls]

## Sheet: 10. GMD
NCBI-nr proteins most homologous to plant GMD HMM
Protein ID	E-value	Blink	PubMed ID	Organism	Taxonomy
186510910	3.5e-220	blink		Arabidopsis_thaliana	Eukaryota-Viridiplantae
28373938	3.5e-220	blink	12501184	Arabidopsis_thaliana	Eukaryota-Viridiplantae
15239334	5.6e-220	blink		Arabidopsis_thaliana	Eukaryota-Viridiplantae
168042955	1.2e-219	blink	18079367	Physcomitrella_patens_subsp._patens	Eukaryota-Viridiplantae
168043971	3.1e-219	blink	18079367	Physcomitrella_patens_subsp._patens	Eukaryota-Viridiplantae
21536808	4.8e-219	blink	12093376	Arabidopsis_thaliana	Eukaryota-Viridiplantae
78499703	9.4e-219	blink		Thellungiella_halophila	Eukaryota-Viridiplantae
168066399	2.5e-217	blink	18079367	Physcomitrella_patens_subsp._patens	Eukaryota-Viridiplantae
6562268	4.3e-217	blink		Arabidopsis_thaliana	Eukaryota-Viridiplantae
168032359	7.3e-217	blink	18079367	Physcomitrella_patens_subsp._patens	Eukaryota-Viridiplantae
224097148	5.9e-216	blink		Populus_trichocarpa	Eukaryota-Viridiplantae
224133746	7.4e-215	blink		Populus_trichocarpa	Eukaryota-Viridiplantae
225431177	1.1e-213	blink		Vitis_vinifera	Eukaryota-Viridiplantae
55296457	6.2e-213	blink		Oryza_sativa_Japonica_Group	Eukaryota-Viridiplantae
147803491	1.9e-212	blink	18094749	Vitis_vinifera	Eukaryota-Viridiplantae
224471665	7.8e-212	blink		Nicotiana_benthamiana	Eukaryota-Viridiplantae
116794470	5.8e-211	blink		Picea_sitchensis	Eukaryota-Viridiplantae
217073260	2.8e-207	blink		Medicago_truncatula	Eukaryota-Viridiplantae
242094594	4.6e-207	blink		Sorghum_bicolor	Eukaryota-Viridiplantae
226509148	2.8e-205	blink		Zea_mays	Eukaryota-Viridiplantae
242091892	3.9e-203	blink		Sorghum_bicolor	Eukaryota-Viridiplantae
7939611	1.7e-192	blink		Zea_mays	Eukaryota-Viridiplantae
115466272	7.1e-187	blink	16381971	Oryza_sativa_Japonica_Group	Eukaryota-Viridiplantae
			16100779
157273431	4e-178	blink	17656724	Candidatus_Chloracidobacterium_thermophilum	Bacteria-Acidobacteria
218296663	2.9e-174	blink		Thermus_aquaticus_Y51MC23	Bacteria-Deinococcus-Thermus
22298176	1.5e-166	blink	12240834	Thermosynechococcus_elongatus_BP-1	Bacteria-Cyanobacteria
116623720	1.1e-164	blink		Candidatus_Solibacter_usitatus_Ellin6076	Bacteria-Acidobacteria
196258856	6.2e-162	blink		Cyanothece_sp._PCC_7822	Bacteria-Cyanobacteria
126659675	3e-161	blink		Cyanothece_sp._CCY0110	Bacteria-Cyanobacteria
209522918	6e-161	blink		Arthrospira_maxima_CS-328	Bacteria-Cyanobacteria
159027653	7.7e-161	blink		Microcystis_aeruginosa_PCC_7806	Bacteria-Cyanobacteria
206890367	3e-160	blink		Thermodesulfovibrio_yellowstonii_DSM_11347	Bacteria-Nitrospirae
86606185	4e-160	blink	16391090	Synechococcus_sp._JA-3-3Ab	Bacteria-Cyanobacteria
86608573	6.7e-160	blink	16391090	Synechococcus_sp._JA-2-3B'a(2-13)	Bacteria-Cyanobacteria
220905657	8.2e-160	blink		Cyanothece_sp._PCC_7425	Bacteria-Cyanobacteria
4097914	1.5e-159	blink		Anabaena_sp._CA	Bacteria-Cyanobacteria
17232320	3.8e-159	blink	11759840	Nostoc_sp._PCC_7120	Bacteria-Cyanobacteria
119492188	6.5e-159	blink		Lyngbya_sp._PCC_8106	Bacteria-Cyanobacteria
254409825	6.5e-159	blink		Microcoleus_chthonoplastes_PCC_7420	Bacteria-Cyanobacteria
218247354	9.9e-159	blink		Cyanothece_sp._PCC_8801	Bacteria-Cyanobacteria
257061311	9.9e-159	blink		Cyanothece_sp._PCC_8802	Bacteria-Cyanobacteria
166365732	1.2e-158	blink	18192279	Microcystis_aeruginosa_NIES-843	Bacteria-Cyanobacteria
172038146	2e-158	blink	18812508	Cyanothece_sp._ATCC_51142	Bacteria-Cyanobacteria
16329177	4.4e-158	blink	8905231	Synechocystis_sp._PCC_6803	Bacteria-Cyanobacteria
			8590279
225849008	4.8e-158	blink		Sulfurihydrogenibium_azorense_Az-Fu1	Bacteria-Aquificae
117927658	5.5e-158	blink		Acidothermus_cellulolyticus_11B	Bacteria-Actinobacteria
222055214	5.6e-158	blink		Geobacter_sp._FRC-32	Bacteria-Proteobacteria
170079159	7.7e-158	blink		Synechococcus_sp._PCC_7002	Bacteria-Cyanobacteria
186683639	3.1e-157	blink		Nostoc_punctiforme_PCC_73102	Bacteria-Cyanobacteria
197124805	4.8e-157	blink		Anaeromyxobacter_sp._K	Bacteria-Proteobacteria
218440329	5.4e-157	blink		Cyanothece_sp._PCC_7424	Bacteria-Cyanobacteria
86160703	6.7e-157	blink		Anaeromyxobacter_dehalogenans_2CP-C	Bacteria-Proteobacteria
229492398	2.8e-156	blink		Rhodococcus_erythropolis_SK121	Bacteria-Actinobacteria
148265238	2.9e-156	blink		Geobacter_uraniireducens_Rf4	Bacteria-Proteobacteria
220919527	4.2e-156	blink		Anaeromyxobacter_dehalogenans_2CP-1	Bacteria-Proteobacteria
254424664	4.6e-156	blink		Synechococcus_sp._PCC_7335	Bacteria-Cyanobacteria
119512446	5.8e-156	blink		Nodularia_spumigena_CCY9414	Bacteria-Cyanobacteria
119960832	2.1e-155	blink	17194220	Arthrobacter_aurescens_TC1	Bacteria-Actinobacteria
85860194	2.7e-155	blink	17442750	Syntrophus_aciditrophicus_SB	Bacteria-Proteobacteria
256769989	3.3e-155	blink		Streptomyces_sp._C	Bacteria-Actinobacteria
237755683	4.4e-155	blink		Sulfurihydrogenibium_yellowstonense_SS-5	Bacteria-Aquificae
113474358	5.1e-155	blink		Trichodesmium_erythraeum_IMS101	Bacteria-Cyanobacteria
145225332	5.7e-155	blink		Mycobacterium_gilvum_PYR-GCK	Bacteria-Actinobacteria
256680677	1.1e-154	blink		Streptomyces_sp._SPB78	Bacteria-Actinobacteria
134300966	1.8e-154	blink		Desulfotomaculum_reducens_MI-1	Bacteria-Firmicutes
67920449	2.2e-154	blink		Crocosphaera_watsonii_WH_8501	Bacteria-Cyanobacteria
254382404	3.8e-154	blink		Streptomyces_sp._Mg1	Bacteria-Actinobacteria
39995733	9.3e-154	blink	14671304	Geobacter_sulfurreducens_PCA	Bacteria-Proteobacteria
111022410	1.1e-153	blink	17030794	Rhodococcus_jostii_RHA1	Bacteria-Actinobacteria
188997315	1.3e-153	blink		Sulfurihydrogenibium_sp._YO3AOP1	Bacteria-Aquificae
118581805	2.2e-153	blink		Pelobacter_propionicus_DSM_2379	Bacteria-Proteobacteria
226334852	2.3e-153	blink		Rhodococcus_opacus_B4	Bacteria-Actinobacteria
226304813	3.7e-153	blink		Rhodococcus_erythropolis_PR4	Bacteria-Actinobacteria
26546921	7.6e-153	blink	12458173	Mycobacterium_avium	Bacteria-Actinobacteria
148272781	7.7e-153	blink	18192381	Clavibacter_michiganensis_subsp._michiganensis_NCPPB_382	Bacteria-Actinobacteria
118602873	8.4e-153	blink	17303757	Candidatus_Ruthia_magnifica_str._Cm_(Calyptogena_magnifica)	Bacteria-Proteobacteria
170781973	1e-152	blink	18192393	Clavibacter_michiganensis_subsp._sepedonicus	Bacteria-Actinobacteria
255059004	1e-152	blink		Geobacter_sp._M18	Bacteria-Proteobacteria
152965793	1.5e-152	blink		Kineococcus_radiotolerans_SRS30216	Bacteria-Actinobacteria
260454853	2.6e-152	blink		Streptomyces_flavogriseus_ATCC_33331	Bacteria-Actinobacteria
149925732	4.5e-152	blink		Limnobacter_sp._MED105	Bacteria-Proteobacteria
229492317	6.1e-152	blink		Rhodococcus_erythropolis_SK121	Bacteria-Actinobacteria
254446800	6.4e-152	blink		Verrucomicrobiae_bacterium_DG1235	Bacteria-Verrucomicrobia
182435335	1.2e-151	blink	18375553	Streptomyces_griseus_subsp._griseus_NBRC_13350	Bacteria-Actinobacteria
			18364359
			18310036
108797919	1.3e-151	blink		Mycobacterium_sp._MCS	Bacteria-Actinobacteria
254485823	1.8e-151	blink		Roseobacter_sp._GAI101	Bacteria-Proteobacteria
166226992	1.9e-151	blink		Escherichia_hermannii	Bacteria-Proteobacteria
86138103	2.2e-151	blink		Roseobacter_sp._MED193	Bacteria-Proteobacteria
239907315	3.2e-151	blink		Desulfovibrio_magneticus_RS-1	Bacteria-Proteobacteria
223936576	3.8e-151	blink		bacterium_Ellin514	Bacteria-Verrucomicrobia
77404746	4.6e-151	blink		Rhodobacter_sphaeroides_2.4.1	Bacteria-Proteobacteria
145219430	5e-151	blink		Chlorobium_phaeovibrioides_DSM_265	Bacteria-Chlorobi
224823814	5.7e-151	blink		Lutiella_nitroferrum_2002	Bacteria-Proteobacteria
225619095	6.8e-151	blink		Brachyspira_hyodysenteriae_WA1	Bacteria-Spirochaetes
78187711	7.9e-151	blink		Chlorobium_luteolum_DSM_273	Bacteria-Chlorobi
15608649	8.4e-151	blink	12368430	Mycobacterium_tuberculosis_H37Rv	Bacteria-Actinobacteria
			9634230
15840977	8.4e-151	blink	12218036	Mycobacterium_tuberculosis_CDC1551	Bacteria-Actinobacteria
215426854	8.4e-151	blink		Mycobacterium_tuberculosis_T92	Bacteria-Actinobacteria
227382080	9.6e-151	blink		Kribbella_flavida_DSM_17836	Bacteria-Actinobacteria
83744452	1e-150	blink	16873023	Streptomyces_hygroscopicus	Bacteria-Actinobacteria
254442328	1.1e-150	blink		Verrucomicrobiae_bacterium_DG1235	Bacteria-Verrucomicrobia
88812283	2.3e-150	blink		Nitrococcus_mobilis_Nb-231	Bacteria-Proteobacteria
89900031	3e-150	blink		Rhodoferax_ferrireducens_T118	Bacteria-Proteobacteria
257228954	3.2e-150	blink		Yersinia_pseudotuberculosis	Bacteria-Proteobacteria
221272678	3.6e-150	blink		Yersinia_pseudotuberculosis	Bacteria-Proteobacteria
51595359	3.6e-150	blink	15358858	Yersinia_pseudotuberculosis_IP_32953	Bacteria-Proteobacteria
254775706	4.2e-150	blink		Mycobacterium_avium_subsp._avium_ATCC_25291	Bacteria-Actinobacteria
3550473	4.2e-150	blink	9884234	Mycobacterium_avium_subsp._silvaticum	Bacteria-Actinobacteria
3550478	4.2e-150	blink	9884234	Mycobacterium_avium_subsp._paratuberculosis	Bacteria-Actinobacteria
41407329	4.2e-150	blink	16116077	Mycobacterium_avium_subsp._paratuberculosis_K-10	Bacteria-Actinobacteria
163739514	4.4e-150	blink		Phaeobacter_gallaeciensis_BS107	Bacteria-Proteobacteria
74317794	4.4e-150	blink	16452431	Thiobacillus_denitrificans_ATCC_25259	Bacteria-Proteobacteria
238895623	4.7e-150	blink		Klebsiella_pneumoniae_NTUH-K2044	Bacteria-Proteobacteria
57753921	4.7e-150	blink	16453259	Klebsiella_pneumoniae_NTUH-K2044	Bacteria-Proteobacteria
89070450	5.2e-150	blink		Oceanicola_granulosus_HTCC2516	Bacteria-Proteobacteria
119899876	5.5e-150	blink	17057704	Azoarcus_sp._BH72	Bacteria-Proteobacteria
225165868	6.4e-150	blink		Opitutaceae_bacterium_TAV2	Bacteria-Verrucomicrobia
241203191	8.8e-150	blink		Rhizobium_leguminosarum_bv._trifolii_WSM1325	Bacteria-Proteobacteria
260430777	1.1e-149	blink		Silicibacter_lacuscaerulensis_ITI-1157	Bacteria-Proteobacteria
171912314	1.2e-149	blink		Verrucomicrobium_spinosum_DSM_4136	Bacteria-Verrucomicrobia
239944997	1.3e-149	blink		Streptomyces_roseosporus_NRRL_15998	Bacteria-Actinobacteria
86356411	1.6e-149	blink	16505379	Rhizobium_etli_CFN_42	Bacteria-Proteobacteria
239995077	1.8e-149	blink		Alteromonas_macleodii_ATCC_27126	Bacteria-Proteobacteria
78222700	1.9e-149	blink		Geobacter_metallireducens_GS-15	Bacteria-Proteobacteria
257228936	2e-149	blink		Yersinia_pseudotuberculosis	Bacteria-Proteobacteria
51243877	2.2e-149	blink	15305914	Desulfotalea_psychrophila_LSv54	Bacteria-Proteobacteria
125988053	2.6e-149	blink	17599305	Raoultella_planticola	Bacteria-Proteobacteria
125988071	2.6e-149	blink	17599305	Klebsiella_pneumoniae	Bacteria-Proteobacteria
260186461	2.9e-149	blink		Mycobacterium_tuberculosis_CPHL_A	Bacteria-Actinobacteria
254455972	3.1e-149	blink		Candidatus_Pelagibacter_sp._HTCC7211	Bacteria-Proteobacteria
149912447	3.6e-149	blink		Roseobacter_sp._AzwK-3b	Bacteria-Proteobacteria
163740051	3.6e-149	blink		Phaeobacter_gallaeciensis_BS107	Bacteria-Proteobacteria
99081323	3.7e-149	blink		Ruegeria_sp._TM1040	Bacteria-Proteobacteria
251829217	4e-149	blink		Gallionella_ferruginea_ES-2	Bacteria-Proteobacteria
114769651	4.4e-149	blink		Rhodobacterales_bacterium_HTCC2255	Bacteria-Proteobacteria
163741961	4.5e-149	blink		Phaeobacter_gallaeciensis_2.10	Bacteria-Proteobacteria
163743537	4.5e-149	blink		Phaeobacter_gallaeciensis_2.10	Bacteria-Proteobacteria
254485709	5.6e-149	blink		Roseobacter_sp._GAI101	Bacteria-Proteobacteria
71279076	7.2e-149	blink	16043709	Colwellia_psychrerythraea_34H	Bacteria-Proteobacteria
209521984	7.4e-149	blink		Burkholderia_sp._H160	Bacteria-Proteobacteria
117620620	7.9e-149	blink	16980456	Aeromonas_hydrophila_subsp._hydrophila_ATCC_7966	Bacteria-Proteobacteria
146312310	1e-148	blink		Enterobacter_sp._638	Bacteria-Proteobacteria
163749802	1e-148	blink		Shewanella_benthica_KT99	Bacteria-Proteobacteria
85704556	1.3e-148	blink		Roseovarius_sp._217	Bacteria-Proteobacteria
123443283	1.5e-148	blink	17173484	Yersinia_enterocolitica_subsp._enterocolitica_8081	Bacteria-Proteobacteria
			12834539
20804183	1.8e-148	blink	12003951	Mesorhizobium_loti	Bacteria-Proteobacteria
73667590	2e-148	blink	16980466	Methanosarcina_barkeri_str._Fusaro	Archaea-Euryarchaeota
94263404	2e-148	blink		delta_proteobacterium_MLMS-1	Bacteria-Proteobacteria
237808798	2.1e-148	blink		Tolumonas_auensis_DSM_9187	Bacteria-Proteobacteria
1002384	2.9e-148	blink		Vibrio_cholerae	Bacteria-Proteobacteria
254851380	2.9e-148	blink		Vibrio_cholerae_MO10	Bacteria-Proteobacteria
2738478	2.9e-148	blink	9829917	Vibrio_cholerae	Bacteria-Proteobacteria
153007278	3.4e-148	blink		Anaeromyxobacter_sp._Fw109-5	Bacteria-Proteobacteria
121533318	4e-148	blink		Thermosinus_carboxydivorans_Nor1	Bacteria-Firmicutes
186477220	4.1e-148	blink		Burkholderia_phymatum_STM815	Bacteria-Proteobacteria
149196371	5.4e-148	blink		Lentisphaera_araneosa_HTCC2155	Bacteria-Lentisphaerae
260428683	5.4e-148	blink		Citreicella_sp._SE45	Bacteria-Proteobacteria
254294159	5.8e-148	blink		Hirschia_baltica_ATCC_49814	Bacteria-Proteobacteria
17987696	6.3e-148	blink	12271122	Brucella_melitensis_bv._1_str._16M	Bacteria-Proteobacteria
			11756688
15640273	6.5e-148	blink	10952301	Vibrio_cholerae_O1_biovar_El_Tor_str._N16961	Bacteria-Proteobacteria
13474871	6.8e-148	blink	11214968	Mesorhizobium_loti_MAFF303099	Bacteria-Proteobacteria
182416050	7.7e-148	blink		Opitutus_terrae_PB90-1	Bacteria-Verrucomicrobia
161502739	8.3e-148	blink		Salmonella_enterica_subsp._arizonae_serovar_62:z4,z23:--	Bacteria-Proteobacteria
83951705	8.9e-148	blink		Roseovarius_nubinhibens_ISM	Bacteria-Proteobacteria
126741041	9.3e-148	blink		Roseobacter_sp._SK209-2-6	Bacteria-Proteobacteria
53804758	9.3e-148	blink	15383840	Methylococcus_capsulatus_str._Bath	Bacteria-Proteobacteria
119384043	1.4e-147	blink		Paracoccus_denitrificans_PD1222	Bacteria-Proteobacteria
149199221	1.4e-147	blink		Lentisphaera_araneosa_HTCC2155	Bacteria-Lentisphaerae
227981043	1.4e-147	blink		Tsukamurella_paurometabola_DSM_20162	Bacteria-Actinobacteria
255261296	1.5e-147	blink		Thalassiobium_sp._R2A62	Bacteria-Proteobacteria
163842802	1.7e-147	blink		Brucella_suis_ATCC_23445	Bacteria-Proteobacteria
254512632	1.8e-147	blink		Rhodobacteraceae_bacterium_KLH11	Bacteria-Proteobacteria
1107926	2e-147	blink	8793876	Vibrio_cholerae	Bacteria-Proteobacteria
187880464	2.1e-147	blink	18422615	Shigella_dysenteriae	Bacteria-Proteobacteria
256060655	2.2e-147	blink		Brucella_neotomae_5K33	Bacteria-Proteobacteria
54401438	2.3e-147	blink	11238967	Salmonella_enterica_subsp._salamae_serovar_Greenside	Bacteria-Proteobacteria
			15375135
256831013	2.4e-147	blink		Desulfomicrobium_baculatum_DSM_4028	Bacteria-Proteobacteria
168986421	2.8e-147	blink	18227260	Escherichia_coli_O55:H6	Bacteria-Proteobacteria
18266399	2.8e-147	blink	11976290	Escherichia_coli	Bacteria-Proteobacteria
184201692	3e-147	blink	18408034	Kocuria_rhizophila_DC2201	Bacteria-Actinobacteria
149204685	3.2e-147	blink		Roseovarius_sp._TM1035	Bacteria-Proteobacteria
238795477	3.2e-147	blink		Yersinia_mollaretii_ATCC_43969	Bacteria-Proteobacteria
145105308	3.5e-147	blink	17634307	Salmonella_enterica_subsp._enterica_serovar_Poona	Bacteria-Proteobacteria
16761040	3.5e-147	blink	11677608	Salmonella_enterica_subsp._enterica_serovar_Typhi_str._CT18	Bacteria-Proteobacteria
16765439	3.5e-147	blink	11677609	Salmonella_enterica_subsp._enterica_serovar_Typhimurium_str._LT2	Bacteria-Proteobacteria
197264555	3.5e-147	blink		Salmonella_enterica_subsp._enterica_serovar_Saintpaul_str._SARA23	Bacteria-Proteobacteria
205353252	3.5e-147	blink		Salmonella_enterica_subsp._enterica_serovar_Gallinarum_str._287/91	Bacteria-Proteobacteria
213052476	3.5e-147	blink		Salmonella_enterica_subsp._enterica_serovar_Typhi_str._E00-7866	Bacteria-Proteobacteria
224583403	3.5e-147	blink		Salmonella_enterica_subsp._enterica_serovar_Paratyphi_C_strain_RKS4594	Bacteria-Proteobacteria
54401428	3.5e-147	blink	11238967	Salmonella_enterica_subsp._enterica_serovar_Urbana	Bacteria-Proteobacteria
			15375135
56412990	3.5e-147	blink	15531882	Salmonella_enterica_subsp._enterica_serovar_Paratyphi_A_str._ATCC_9150	Bacteria-Proteobacteria
84515104	3.8e-147	blink		Loktanella_vestfoldensis_SKA53	Bacteria-Proteobacteria
21226761	4.7e-147	blink	12125824	Methanosarcina_mazei_Go1	Archaea-Euryarchaeota
227333721	4.7e-147	blink		Citrobacter_youngae_ATCC_29220	Bacteria-Proteobacteria
259414774	4.9e-147	blink		Silicibacter_sp._TrichCH4B	Bacteria-Proteobacteria
156933352	5.1e-147	blink		Cronobacter_sakazakii_ATCC_BAA-894	Bacteria-Proteobacteria
78188630	5.5e-147	blink		Chlorobium_chlorochromatii_CaD3	Bacteria-Chlorobi
134299253	5.7e-147	blink		Desulfotomaculum_reducens_MI-1	Bacteria-Firmicutes
149277566	5.8e-147	blink		Pedobacter_sp._BAL39	Bacteria-Bacteroidetes
254373156	5.8e-147	blink		Francisella_novicida_GA99-3549	Bacteria-Proteobacteria
110642263	6.6e-147	blink	16879640	Escherichia_coli_536	Bacteria-Proteobacteria
15802533	6.6e-147	blink	11206551	Escherichia_coli_O157:H7_EDL933	Bacteria-Proteobacteria
215487261	6.6e-147	blink		Escherichia_coli_O127:H6_str._E2348/69	Bacteria-Proteobacteria
218549449	6.6e-147	blink		Escherichia_fergusonii_ATCC_35469	Bacteria-Proteobacteria
227887107	6.6e-147	blink		Escherichia_coli_83972	Bacteria-Proteobacteria
37788081	6.6e-147	blink	14550554	Escherichia_coli	Bacteria-Proteobacteria
6573398	6.6e-147	blink	10673432	Escherichia_coli	Bacteria-Proteobacteria
200387547	7.3e-147	blink		Salmonella_enterica_subsp._enterica_serovar_Virchow_str._SL491	Bacteria-Proteobacteria
94970840	8e-147	blink		Candidatus_Koribacter_versatilis_Ellin345	Bacteria-Acidobacteria
119358778	8.2e-147	blink	16226639	Yersinia_enterocolitica_(type_O:9)	Bacteria-Proteobacteria
168481411	8.3e-147	blink	18422615	Escherichia_coli	Bacteria-Proteobacteria
194431490	8.6e-147	blink		Shigella_dysenteriae_1012	Bacteria-Proteobacteria
187922825	9.3e-147	blink		Burkholderia_phytofirmans_PsJN	Bacteria-Proteobacteria
229591110	9.7e-147	blink		Pseudomonas_fluorescens_SBW25	Bacteria-Proteobacteria
157145001	1.1e-146	blink		Citrobacter_koseri_ATCC_BAA-895	Bacteria-Proteobacteria
91781981	1.1e-146	blink	17030797	Burkholderia_xenovorans_LB400	Bacteria-Proteobacteria
229213064	1.2e-146	blink		Dethiosulfovibrio_peptidovorans_DSM_11002	Bacteria-Synergistetes
260598542	1.3e-146	blink		Cronobacter_turicensis	Bacteria-Proteobacteria
253701211	1.4e-146	blink		Geobacter_sp._M21	Bacteria-Proteobacteria
196012566	1.5e-146	blink		Trichoplax_adhaerens	Eukaryota-Metazoa
240171768	1.9e-146	blink		Mycobacterium_kansasii_ATCC_12478	Bacteria-Actinobacteria
254719896	2e-146	blink		Brucella_sp._83/13	Bacteria-Proteobacteria
255037702	2.1e-146	blink		Dyadobacter_fermentans_DSM_18053	Bacteria-Bacteroidetes
194444571	2.3e-146	blink		Salmonella_enterica_subsp._enterica_serovar_Newport_str._SL254	Bacteria-Proteobacteria
237732105	2.6e-146	blink		Citrobacter_sp._30_2	Bacteria-Proteobacteria
220903690	2.7e-146	blink		Desulfovibrio_desulfuricans_subsp._desulfuricans_str._ATCC_27774	Bacteria-Proteobacteria
91781095	2.7e-146	blink	17030797	Burkholderia_xenovorans_LB400	Bacteria-Proteobacteria
227538995	3e-146	blink		Sphingobacterium_spiritivorum_ATCC_33300	Bacteria-Bacteroidetes
241891326	3e-146	blink		Sphingobacterium_spiritivorum_ATCC_33861	Bacteria-Bacteroidetes
118595023	3.1e-146	blink		Methylophilales_bacterium_HTCC2181	Bacteria-Proteobacteria
170691273	3.3e-146	blink		Burkholderia_graminis_C4D1M	Bacteria-Proteobacteria
146298094	3.5e-146	blink		Flavobacterium_johnsoniae_UW101	Bacteria-Bacteroidetes
220935261	3.8e-146	blink		Thioalkalivibrio_sp._HL-EbGR7	Bacteria-Proteobacteria
1197652	4.9e-146	blink	9004408	Yersinia_enterocolitica_(type_O:8)	Bacteria-Proteobacteria
			9004221
			10931306
190890472	5.2e-146	blink		Rhizobium_etli_CIAT_652	Bacteria-Proteobacteria
134291906	5.3e-146	blink		Burkholderia_vietnamiensis_G4	Bacteria-Proteobacteria
209919503	5.8e-146	blink		Escherichia_coli_SE11	Bacteria-Proteobacteria
191169555	7.7e-146	blink		Escherichia_coli_B7A	Bacteria-Proteobacteria
221134315	8e-146	blink		Glaciecola_sp._HTCC2999	Bacteria-Proteobacteria
114778096	8.5e-146	blink		Mariprofundus_ferrooxydans_PV-1	Bacteria-Proteobacteria
121606080	8.6e-146	blink		Polaromonas_naphthalenivorans_CJ2	Bacteria-Proteobacteria
168229431	8.6e-146	blink		Salmonella_enterica_subsp._enterica_serovar_Kentucky_str._CDC_191	Bacteria-Proteobacteria
209967267	9.4e-146	blink		Rhodospirillum_centenum_SW	Bacteria-Proteobacteria
40794692	1e-145	blink		Escherichia_coli	Bacteria-Proteobacteria
110806020	1.1e-145	blink	16822325	Shigella_flexneri_5_str._8401	Bacteria-Proteobacteria
116074429	1.6e-145	blink		Synechococcus_sp._RS9916	Bacteria-Cyanobacteria
156555392	1.7e-145	blink		Nasonia_vitripennis	Eukaryota-Metazoa
120434917	2.1e-145	blink	17107561	Gramella_forsetii_KT0803	Bacteria-Bacteroidetes
209548032	2.2e-145	blink		Rhizobium_leguminosarum_bv._trifolii_WSM2304	Bacteria-Proteobacteria
256830326	2.4e-145	blink		Desulfomicrobium_baculatum_DSM_4028	Bacteria-Proteobacteria
37678533	2.4e-145	blink	14656965	Vibrio_vulnificus_YJ016	Bacteria-Proteobacteria
15076985	2.5e-145	blink		Salmonella_enterica	Bacteria-Proteobacteria
7288226	2.7e-145	blink	10784058	Aeromonas_hydrophila	Bacteria-Proteobacteria
171059030	2.8e-145	blink		Leptothrix_cholodnii_SP-6	Bacteria-Proteobacteria
54401414	3.1e-145	blink	15375135	Citrobacter_freundii	Bacteria-Proteobacteria
171057318	3.4e-145	blink		Leptothrix_cholodnii_SP-6	Bacteria-Proteobacteria
118778930	3.8e-145	blink		Anopheles_gambiae_str._PEST	Eukaryota-Metazoa
77165013	3.9e-145	blink	16957257	Nitrosococcus_oceani_ATCC_19707	Bacteria-Proteobacteria
81300151	3.9e-145	blink		Synechococcus_elongatus_PCC_7942	Bacteria-Cyanobacteria
90021762	3.9e-145	blink	18516288	Saccharophagus_degradans_2-40	Bacteria-Proteobacteria
220930800	4e-145	blink		Clostridium_cellulolyticum_H10	Bacteria-Firmicutes
93115463	4.6e-145	blink	17452091	Escherichia_coli	Bacteria-Proteobacteria
196230860	5.2e-145	blink		Chthoniobacter_flavus_Ellin428	Bacteria-Verrucomicrobia
193069311	5.6e-145	blink		Escherichia_coli_E110019	Bacteria-Proteobacteria
194428784	5.9e-145	blink		Escherichia_coli_B171	Bacteria-Proteobacteria
124267916	7.6e-145	blink	17158667	Methylibium_petroleiphilum_PM1	Bacteria-Proteobacteria
20977182	9e-145	blink		Erwinia_chrysanthemi	Bacteria-Proteobacteria
254496089	9.5e-145	blink		Legionella_drancourtii_LLAP12	Bacteria-Proteobacteria
182420411	1.1e-144	blink		Clostridium_butyricum_5521	Bacteria-Firmicutes
229870009	1.2e-144	blink		Spirosoma_linguale_DSM_74	Bacteria-Bacteroidetes
193215765	1.3e-144	blink		Chloroherpeton_thalassium_ATCC_35110	Bacteria-Chlorobi
254419121	1.4e-144	blink		Brevundimonas_sp._BAL3	Bacteria-Proteobacteria
15802514	1.5e-144	blink	11206551	Escherichia_coli_O157:H7_EDL933	Bacteria-Proteobacteria
145588490	1.6e-144	blink		Polynucleobacter_necessarius_subsp._asymbioticus_QLW-P1DMWA-1	Bacteria-Proteobacteria
29841190	1.7e-144	blink	12973349	Schistosoma_japonicum	Eukaryota-Metazoa
87301059	2e-144	blink		Synechococcus_sp._WH_5701	Bacteria-Cyanobacteria
66512110	2.1e-144	blink		Apis_mellifera	Eukaryota-Metazoa
78357942	2.2e-144	blink		Desulfovibrio_desulfuricans_subsp._desulfuricans_str._G20	Bacteria-Proteobacteria
256756797	2.9e-144	blink		Clostridium_papyrosolvens_DSM_2782	Bacteria-Firmicutes
94314779	3e-144	blink		Cupriavidus_metallidurans_CH34	Bacteria-Proteobacteria
148241316	3.3e-144	blink		Synechococcus_sp._RCC307	Bacteria-Cyanobacteria
83941629	4.9e-144	blink		Sulfitobacter_sp._EE-36	Bacteria-Proteobacteria
116250597	5.9e-144	blink	16640791	Rhizobium_leguminosarum_bv._viciae_3841	Bacteria-Proteobacteria
56797948	6.2e-144	blink		Yersinia_sp._A125_KOH2	Bacteria-Proteobacteria
119944536	6.5e-144	blink		Psychromonas_ingrahamii_37	Bacteria-Proteobacteria
120603531	6.9e-144	blink		Desulfovibrio_vulgaris_DP4	Bacteria-Proteobacteria
46578864	6.9e-144	blink	15077118	Desulfovibrio_vulgaris_str._Hildenborough	Bacteria-Proteobacteria
255260939	7.4e-144	blink		Sideroxydans_lithotrophicus_ES-1	Bacteria-Proteobacteria
258516009	7.7e-144	blink		Desulfotomaculum_acetoxidans_DSM_771	Bacteria-Firmicutes
255533882	8e-144	blink		Pedobacter_heparinus_DSM_2366	Bacteria-Bacteroidetes
182415753	9e-144	blink		Opitutus_terrae_PB90-1	Bacteria-Verrucomicrobia
253996397	9.2e-144	blink		Methylotenera_mobilis_JLW8	Bacteria-Proteobacteria
158521294	9.6e-144	blink		Desulfococcus_oleovorans_Hxd3	Bacteria-Proteobacteria
124004209	1.1e-143	blink		Microscilla_marina_ATCC_23134	Bacteria-Bacteroidetes
15895449	1.2e-143	blink	11466286	Clostridium_acetobutylicum_ATCC_824	Bacteria-Firmicutes
78222525	1.2e-143	blink		Geobacter_metallireducens_GS-15	Bacteria-Proteobacteria
56750220	1.3e-143	blink	17211581	Synechococcus_elongatus_PCC_6301	Bacteria-Cyanobacteria
			17040912
			16882723
			16407232
91202734	1.3e-143	blink	16598256	Candidatus_Kuenenia_stuttgartiensis	Bacteria-Planctomycetes
193693064	1.6e-143	blink		Acyrthosiphon_pisum	Eukaryota-Metazoa
116249586	1.7e-143	blink	16640791	Rhizobium_leguminosarum_bv._viciae_3841	Bacteria-Proteobacteria
256831031	1.7e-143	blink		Desulfomicrobium_baculatum_DSM_4028	Bacteria-Proteobacteria
157413749	2.1e-143	blink		Prochlorococcus_marinus_str._MIT_9215	Bacteria-Cyanobacteria
241258858	2.1e-143	blink		Rhizobium_leguminosarum_bv._trifolii_WSM1325	Bacteria-Proteobacteria
110636486	2.4e-143	blink	17400776	Cytophaga_hutchinsonii_ATCC_33406	Bacteria-Bacteroidetes
78183758	2.4e-143	blink		Synechococcus_sp._CC9902	Bacteria-Cyanobacteria
218673143	2.5e-143	blink		Rhizobium_etli_GR56	Bacteria-Proteobacteria
260911631	2.5e-143	blink		Prevotella_sp._oral_taxon_472_str._F0295	Bacteria-Bacteroidetes
190894616	2.6e-143	blink		Rhizobium_etli_CIAT_652	Bacteria-Proteobacteria
258596304	2.7e-143	blink		Desulfurivibrio_alkaliphilus_AHT2	Bacteria-Proteobacteria
188591884	2.9e-143	blink		Cupriavidus_taiwanensis	Bacteria-Proteobacteria
117924729	3.5e-143	blink		Magnetococcus_sp._MC-1	Bacteria-Proteobacteria
85714623	3.8e-143	blink		Nitrobacter_sp._Nb-311A	Bacteria-Proteobacteria
86356988	3.8e-143	blink	16505379	Rhizobium_etli_CFN_42	Bacteria-Proteobacteria
78355479	3.9e-143	blink		Desulfovibrio_desulfuricans_subsp._desulfuricans_str._G20	Bacteria-Proteobacteria
91080057	4.4e-143	blink		Tribolium_castaneum	Eukaryota-Metazoa
224373676	4.9e-143	blink		Nautilia_profundicola_AmH	Bacteria-Proteobacteria
189423842	5.9e-143	blink		Geobacter_lovleyi_SZ	Bacteria-Proteobacteria
189424552	5.9e-143	blink		Geobacter_lovleyi_SZ	Bacteria-Proteobacteria
194335722	6.6e-143	blink		Pelodictyon_phaeoclathratiforme_BU-1	Bacteria-Chlorobi
83855105	7.2e-143	blink		Sulfitobacter_sp._NAS-14.1	Bacteria-Proteobacteria
194335706	7.4e-143	blink		Pelodictyon_phaeoclathratiforme_BU-1	Bacteria-Chlorobi
254432423	8.6e-143	blink		Cyanobium_sp._PCC_7001	Bacteria-Cyanobacteria
253701745	1.1e-142	blink		Geobacter_sp._M21	Bacteria-Proteobacteria
256420136	1.2e-142	blink		Chitinophaga_pinensis_DSM_2588	Bacteria-Bacteroidetes
110597112	1.3e-142	blink		Chlorobium_ferrooxidans_DSM_13031	Bacteria-Chlorobi
209552271	1.3e-142	blink		Rhizobium_leguminosarum_bv._trifolii_WSM2304	Bacteria-Proteobacteria
197117525	1.5e-142	blink		Geobacter_bemidjiensis_Bem	Bacteria-Proteobacteria
260887529	1.5e-142	blink		Selenomonas_sputigena_ATCC_35185	Bacteria-Firmicutes
157108166	1.7e-142	blink	17510324	Aedes_aegypti	Eukaryota-Metazoa
260061270	3.3e-142	blink		Robiginitalea_biformata_HTCC2501	Bacteria-Bacteroidetes
94972480	3.4e-142	blink		Lawsonia_intracellularis_PHE/MN1-00	Bacteria-Proteobacteria
158338836	3.8e-142	blink	18252824	Acaryochloris_marina_MBIC11017	Bacteria-Cyanobacteria
169862535	3.8e-142	blink		Coprinopsis_cinerea_okayama7#130	Eukaryota-Fungi
218672240	4.8e-142	blink		Rhizobium_etli_GR56	Bacteria-Proteobacteria
32472011	5.8e-142	blink	12835416	Rhodopirellula_baltica_SH_1	Bacteria-Planctomycetes
123966601	6.5e-142	blink		Prochlorococcus_marinus_str._MIT_9515	Bacteria-Cyanobacteria
221233409	8.5e-142	blink		Caulobacter_crescentus_NA1000	Bacteria-Proteobacteria
148238450	9.3e-142	blink		Synechococcus_sp._WH_7803	Bacteria-Cyanobacteria
254420926	1e-141	blink		Brevundimonas_sp._BAL3	Bacteria-Proteobacteria
89889760	1e-141	blink		Flavobacteria_bacterium_BBFL7	Bacteria-Bacteroidetes
113954112	1.1e-141	blink	16938853	Synechococcus_sp._CC9311	Bacteria-Cyanobacteria
194433541	1.3e-141	blink		Shigella_dysenteriae_1012	Bacteria-Proteobacteria
254472862	1.3e-141	blink		Pseudovibrio_sp._JE062	Bacteria-Proteobacteria
189500857	1.6e-141	blink		Chlorobium_phaeobacteroides_BS1	Bacteria-Chlorobi
46241634	1.6e-141	blink	15033235	Azospirillum_brasilense	Bacteria-Proteobacteria
119358376	1.9e-141	blink		Chlorobium_phaeobacteroides_DSM_266	Bacteria-Chlorobi
228469912	2.1e-141	blink		Porphyromonas_uenonis_60-3	Bacteria-Bacteroidetes
20090039	2.7e-141	blink	11932238	Methanosarcina_acetivorans_C2A	Archaea-Euryarchaeota
256421403	2.8e-141	blink		Chitinophaga_pinensis_DSM_2588	Bacteria-Bacteroidetes
170054607	3.3e-141	blink		Culex_quinquefasciatus	Eukaryota-Metazoa
29654027	3.3e-141	blink	19047403	Coxiella_burnetii_RSA_493	Bacteria-Proteobacteria
			12704232
88808148	3.6e-141	blink		Synechococcus_sp._WH_7805	Bacteria-Cyanobacteria
163733227	7.7e-141	blink		Roseobacter_litoralis_Och_149	Bacteria-Proteobacteria
125595984	7.8e-141	blink	15685292	Oryza_sativa_Japonica_Group	Eukaryota-Viridiplantae
238928051	9.7e-141	blink		Selenomonas_flueggei_ATCC_43531	Bacteria-Firmicutes
261877809	1.2e-140	blink		Selenomonas_noxia_ATCC_43541	Bacteria-Firmicutes
86131119	1.5e-140	blink		Dokdonia_donghaensis_MED134	Bacteria-Bacteroidetes
268680409	1.8e-140	blink		Sulfurospirillum_deleyianum_DSM_6946	Bacteria-Proteobacteria
91069842	1.8e-140	blink	16556843	uncultured_Prochlorococcus_marinus_clone_ASNC1363	Bacteria-Cyanobacteria
260063373	2.2e-140	blink		Robiginitalea_biformata_HTCC2501	Bacteria-Bacteroidetes
237750460	2.3e-140	blink		Helicobacter_bilis_ATCC_43879	Bacteria-Proteobacteria
229496667	2.6e-140	blink		Porphyromonas_endodontalis_ATCC_35406	Bacteria-Bacteroidetes
241668043	2.7e-140	blink		Francisella_philomiragia_subsp._philomiragia_ATCC_25015	Bacteria-Proteobacteria
195437412	3e-140	blink	18057021	Drosophila_willistoni	Eukaryota-Metazoa
			17994087
149277583	3.1e-140	blink		Pedobacter_sp._BAL39	Bacteria-Bacteroidetes
155371751	3.5e-140	blink		Acanthocystis_turfacea_Chlorella_virus_1	Viruses-dsDNA viruses, no RNA stage
167627473	3.5e-140	blink		Francisella_philomiragia_subsp._philomiragia_ATCC_25017	Bacteria-Proteobacteria
123968932	3.6e-140	blink		Prochlorococcus_marinus_str._AS9601	Bacteria-Cyanobacteria
266626325	6.2e-140	blink		Caulobacter_segnis_ATCC_21756	Bacteria-Proteobacteria
227422839	6.8e-140	blink		Denitrovibrio_acetiphilus_DSM_12809	Bacteria-Deferribacteres
195114358	8.1e-140	blink	18057021	Drosophila_mojavensis	Eukaryota-Metazoa
			17994087
242019803	8.2e-140	blink		Pediculus_humanus_corporis	Eukaryota-Metazoa
33239515	9.5e-140	blink	12917486	Prochlorococcus_marinus_subsp._marinus_str._CCMP1375	Bacteria-Cyanobacteria
40063664	9.7e-140	blink		uncultured_marine_bacterium_582	Bacteria-environmental samples.
221124066	9.8e-140	blink		Hydra_magnipapillata	Eukaryota-Metazoa
83591593	1e-139	blink		Rhodospirillum_rubrum_ATCC_11170	Bacteria-Proteobacteria
116750783	1.1e-139	blink		Syntrophobacter_fumaroxidans_MPOB	Bacteria-Proteobacteria
83856003	1.1e-139	blink		Croceibacter_atlanticus_HTCC2559	Bacteria-Bacteroidetes
269791636	1.3e-139	blink		Thermanaerovibrio_acidaminovorans_DSM_6589	Bacteria-Synergistetes
126696782	1.6e-139	blink		Prochlorococcus_marinus_str._MIT_9301	Bacteria-Cyanobacteria
194766075	1.7e-139	blink	18057021	Drosophila_ananassae	Eukaryota-Metazoa
			17994087
78779699	1.7e-139	blink		Prochlorococcus_marinus_str._MIT_9312	Bacteria-Cyanobacteria
262095319	1.9e-139	blink		Phytophthora_infestans_T30-4	Eukaryota-stramenopiles
225713408	2e-139	blink		Lepeophtheirus_salmonis	Eukaryota-Metazoa
225710952	2.2e-139	blink		Caligus_rogercresseyi	Eukaryota-Metazoa
239833677	2.4e-139	blink		Ochrobactrum_intermedium_LMG_3301	Bacteria-Proteobacteria
195161268	2.5e-139	blink	17994087	Drosophila_persimilis	Eukaryota-Metazoa
198423994	2.8e-139	blink		Ciona_intestinalis	Eukaryota-Metazoa
170587907	2.9e-139	blink	17885136	Brugia_malayi	Eukaryota-Metazoa
156351520	3.3e-139	blink	17615350	Nematostella_vectensis	Eukaryota-Metazoa
195386496	3.6e-139	blink	18057021	Drosophila_virilis	Eukaryota-Metazoa
			17994087
225711312	4.6e-139	blink		Caligus_rogercresseyi	Eukaryota-Metazoa
224023979	4.8e-139	blink		Bacteroides_coprophilus_DSM_18228	Bacteria-Bacteroidetes
88603380	4.9e-139	blink		Methanospirillum_hungatei_JF-1	Archaea-Euryarchaeota
159046662	6.1e-139	blink		Dinoroseobacter_shibae_DFL_12	Bacteria-Proteobacteria
195472821	6.3e-139	blink	17994087	Drosophila_yakuba	Eukaryota-Metazoa
			17550304
194856405	6.7e-139	blink	18057021	Drosophila_erecta	Eukaryota-Metazoa
			17994087
19528285	6.7e-139	blink		Drosophila_melanogaster	Eukaryota-Metazoa
195576656	6.7e-139	blink	17994087	Drosophila_simulans	Eukaryota-Metazoa
24158427	6.7e-139	blink	17569867	Drosophila_melanogaster	Eukaryota-Metazoa
			17569856
			16110336
			12537574
			12537573
			12537572
			12537568
			10731132
188994942	7.2e-139	blink	18524787	Porphyromonas_gingivalis_ATCC_33277	Bacteria-Bacteroidetes
154151303	7.5e-139	blink		Candidatus_Methanoregula_boonei_6A8	Archaea-Euryarchaeota
224539292	8e-139	blink		Bacteroides_cellulosilyticus_DSM_14838	Bacteria-Bacteroidetes
195342604	8.8e-139	blink	17994087	Drosophila_sechellia	Eukaryota-Metazoa
71083275	9.3e-139	blink	16267553	Candidatus_Pelagibacter_ubique_HTCC1062	Bacteria-Proteobacteria
			16109880
154252371	1.3e-138	blink	17557839	Parvibaculum_lavamentivorans_DS-1	Bacteria-Proteobacteria
			16075201
			15388700
			15240283
			14962144
			12571015
			10788359
33864958	1.5e-138	blink	12917641	Synechococcus_sp._WH_8102	Bacteria-Cyanobacteria
146342115	1.8e-138	blink	17540897	Bradyrhizobium_sp._ORS278	Bacteria-Proteobacteria
219852718	2.5e-138	blink		Methanosphaerula_palustris_E1-9c	Archaea-Euryarchaeota
34540988	2.5e-138	blink	12949112	Porphyromonas_gingivalis_W83	Bacteria-Bacteroidetes
153010693	2.8e-138	blink		Ochrobactrum_anthropi_ATCC_49188	Bacteria-Proteobacteria
160889724	3.2e-138	blink		Bacteroides_uniformis_ATCC_8492	Bacteria-Bacteroidetes
270275480	3.2e-138	blink		Bacteroides_sp._D20	Bacteria-Bacteroidetes
189466257	3.4e-138	blink		Bacteroides_intestinalis_DSM_17393	Bacteria-Bacteroidetes
224001660	3.4e-138	blink		Thalassiosira_pseudonana_CCMP1335	Eukaryota-stramenopiles
237714673	3.9e-138	blink		Bacteroides_sp._D1	Bacteria-Bacteroidetes
218130782	4.3e-138	blink		Bacteroides_eggerthii_DSM_20697	Bacteria-Bacteroidetes
260807541	4.4e-138	blink		Branchiostoma_floridae	Eukaryota-Metazoa
189465943	6.4e-138	blink		Bacteroides_intestinalis_DSM_17393	Bacteria-Bacteroidetes
167763678	8e-138	blink		Bacteroides_stercoris_ATCC_43183	Bacteria-Bacteroidetes
170095727	9.3e-138	blink	18322534	Laccaria_bicolor_S238N-H82	Eukaryota-Fungi
17989193	1.1e-137	blink	12271122	Brucella_melitensis_bv._1_str._16M	Bacteria-Proteobacteria
			11756688
23500170	1.1e-137	blink	12271122	Brucella_suis_1330	Bacteria-Proteobacteria
255336279	1.1e-137	blink		Hyphomicrobium_denitrificans_ATCC_51888	Bacteria-Proteobacteria
256015202	1.1e-137	blink		Brucella_microti_CCM_4915	Bacteria-Proteobacteria
256157886	1.1e-137	blink		Brucella_ceti_M490/95/1	Bacteria-Proteobacteria
84703513	1.1e-137	blink		Parvularcula_bermudensis_HTCC2503	Bacteria-Proteobacteria
225718976	1.3e-137	blink		Caligus_clemensi	Eukaryota-Metazoa
253687705	1.6e-137	blink		Pectobacterium_carotovorum_subsp._carotovorum_PC1	Bacteria-Proteobacteria
255008591	1.8e-137	blink		Bacteroides_fragilis_3_1_12	Bacteria-Bacteroidetes
53713112	1.8e-137	blink	15466707	Bacteroides_fragilis_YCH46	Bacteria-Bacteroidetes
254699675	2.2e-137	blink		Brucella_suis_bv._5_str._513	Bacteria-Proteobacteria
224540150	2.3e-137	blink		Bacteroides_cellulosilyticus_DSM_14838	Bacteria-Bacteroidetes
260788448	2.4e-137	blink		Branchiostoma_floridae	Eukaryota-Metazoa
258647381	3.3e-137	blink		Prevotella_tannerae_ATCC_51259	Bacteria-Bacteroidetes
187735743	3.5e-137	blink		Akkermansia_muciniphila_ATCC_BAA-835	Bacteria-Verrucomicrobia
27380576	3.9e-137	blink	12597279	Bradyrhizobium_japonicum_USDA_110	Bacteria-Proteobacteria
			12597275
75908318	4e-137	blink		Anabaena_variabilis_ATCC_29413	Bacteria-Cyanobacteria
88802224	5.2e-137	blink		Polaribacter_irgensii_23-P	Bacteria-Bacteroidetes
225628862	5.8e-137	blink		Brucella_ceti_str._Cudo	Bacteria-Proteobacteria
255692074	5.8e-137	blink		Bacteroides_finegoldii_DSM_17565	Bacteria-Bacteroidetes
219112613	6.2e-137	blink		Phaeodactylum_tricornutum_CCAP_1055/1	Eukaryota-stramenopiles
253567920	7e-137	blink		Bacteroides_sp._1_1_6	Bacteria-Bacteroidetes
148256986	8.2e-137	blink	17540897	Bradyrhizobium_sp._BTAi1	Bacteria-Proteobacteria
27376742	8.2e-137	blink	12597279	Bradyrhizobium_japonicum_USDA_110	Bacteria-Proteobacteria
			12597275
224437978	9.4e-137	blink		Helicobacter_cinaedi_CCUG_18818	Bacteria-Proteobacteria
103421854	1e-136	blink	16650000	Caenorhabditis_elegans	Eukaryota-Metazoa
163844589	1e-136	blink		Brucella_suis_ATCC_23445	Bacteria-Proteobacteria
17507723	1e-136	blink		Caenorhabditis_elegans	Eukaryota-Metazoa
189461249	1e-136	blink		Bacteroides_coprocola_DSM_17136	Bacteria-Bacteroidetes
189466677	1.3e-136	blink		Bacteroides_intestinalis_DSM_17393	Bacteria-Bacteroidetes
71401858	1.6e-136	blink	16020725	Trypanosoma_cruzi_strain_CL_Brener	Eukaryota-Euglenozoa
			16020724
153806788	1.9e-136	blink		Bacteroides_caccae_ATCC_43185	Bacteria-Bacteroidetes
90579217	1.9e-136	blink		Photobacterium_angustum_S14	Bacteria-Proteobacteria
218887780	2.4e-136	blink		Desulfovibrio_vulgaris_str._'Miyazaki_F'	Bacteria-Proteobacteria
153808804	2.5e-136	blink		Bacteroides_caccae_ATCC_43185	Bacteria-Bacteroidetes
237716157	2.5e-136	blink		Bacteroides_sp._D1	Bacteria-Bacteroidetes
218130730	2.7e-136	blink		Bacteroides_eggerthii_DSM_20697	Bacteria-Bacteroidetes
37520332	3.6e-136	blink	14621296	Gloeobacter_violaceus_PCC_7421	Bacteria-Cyanobacteria
			14621292
259016240	3.7e-136	blink		Caenorhabditis_briggsae	Eukaryota-Metazoa
268535684	3.7e-136	blink		Caenorhabditis_briggsae	Eukaryota-Metazoa
133901786	4e-136	blink		Caenorhabditis_elegans	Eukaryota-Metazoa
133901788	4e-136	blink		Caenorhabditis_elegans	Eukaryota-Metazoa
133901790	4e-136	blink		Caenorhabditis_elegans	Eukaryota-Metazoa
17539422	4e-136	blink		Caenorhabditis_elegans	Eukaryota-Metazoa
17539424	4e-136	blink		Caenorhabditis_elegans	Eukaryota-Metazoa
29346634	4.6e-136	blink	12663928	Bacteroides_thetaiotaomicron_VPI-5482	Bacteria-Bacteroidetes
257469292	4.8e-136	blink		Fusobacterium_ulcerans_ATCC_49185	Bacteria-Fusobacteria
75676570	4.9e-136	blink	16517654	Nitrobacter_winogradskyi_Nb-255	Bacteria-Proteobacteria
220926125	5e-136	blink		Methylobacterium_nodulans_ORS_2060	Bacteria-Proteobacteria
253567790	5.1e-136	blink		Bacteroides_sp._1_1_6	Bacteria-Bacteroidetes
126644946	5.6e-136	blink		Algoriphagus_sp._PR1	Bacteria-Bacteroidetes
224535805	8.3e-136	blink		Bacteroides_cellulosilyticus_DSM_14838	Bacteria-Bacteroidetes
160889676	8.9e-136	blink		Bacteroides_uniformis_ATCC_8492	Bacteria-Bacteroidetes
150006427	9.4e-136	blink	17579514	Bacteroides_vulgatus_ATCC_8482	Bacteria-Bacteroidetes
212691383	9.4e-136	blink		Bacteroides_dorei_DSM_17855	Bacteria-Bacteroidetes
254881656	9.4e-136	blink		Bacteroides_sp._4_3_47FAA	Bacteria-Bacteroidetes
219888743	1e-135	blink		Zea_mays	Eukaryota-Viridiplantae
147899928	1.4e-135	blink	12454917	Xenopus_laevis	Eukaryota-Metazoa
148558592	1.7e-135	blink		Brucella_ovis_ATCC_25840	Bacteria-Proteobacteria
217976280	1.7e-135	blink		Methylocella_silvestris_BL2	Bacteria-Proteobacteria
33861764	1.7e-135	blink	12917642	Prochlorococcus_marinus_subsp._pastoris_str._CCMP1986	Bacteria-Cyanobacteria
85058309	2.1e-135	blink	16365377	Sodalis_glossinidius_str._'morsitans'	Bacteria-Proteobacteria
90410680	2.2e-135	blink		Photobacterium_profundum_3TCK	Bacteria-Proteobacteria
189466109	2.7e-135	blink		Bacteroides_intestinalis_DSM_17393	Bacteria-Bacteroidetes
160882560	3e-135	blink		Bacteroides_ovatus_ATCC_8483	Bacteria-Bacteroidetes
122692409	3.4e-135	blink		Bos_taurus	Eukaryota-Metazoa
150005182	3.4e-135	blink	17579514	Bacteroides_vulgatus_ATCC_8482	Bacteria-Bacteroidetes
212694648	3.4e-135	blink		Bacteroides_dorei_DSM_17855	Bacteria-Bacteroidetes
146339220	3.5e-135	blink	17540897	Bradyrhizobium_sp._ORS278	Bacteria-Proteobacteria
229537664	3.5e-135	blink		Planctomyces_limnophilus_DSM_3776	Bacteria-Planctomycetes
38382939	3.9e-135	blink	12454917	Xenopus_(Silurana)_tropicalis	Eukaryota-Metazoa
			12477932
32265671	4.8e-135	blink	12810954	Helicobacter_hepaticus_ATCC_51449	Bacteria-Proteobacteria
126322435	4.9e-135	blink		Monodelphis_domestica	Eukaryota-Metazoa
153834367	5.4e-135	blink		Vibrio_harveyi_HY01	Bacteria-Proteobacteria
163757906	5.4e-135	blink		Hoeflea_phototrophica_DFL-43	Bacteria-Proteobacteria
109069407	5.5e-135	blink		Macaca_mulatta	Eukaryota-Metazoa
189054150	5.5e-135	blink		Homo_sapiens	Eukaryota-Metazoa
4504031	5.5e-135	blink	19027726	Homo_sapiens	Eukaryota-Metazoa
			14574404
			11698403
			11831876
			9603974
			9525924
49259202	5.5e-135	blink		Homo_sapiens	Eukaryota-Metazoa
54696632	5.5e-135	blink		synthetic_construct	other sequences-artificial sequences.
147902445	7e-135	blink	12454917	Xenopus_laevis	Eukaryota-Metazoa
119718422	7.2e-135	blink		Nocardioides_sp._JS614	Bacteria-Actinobacteria
22122523	8.5e-135	blink	15489334	Mus_musculus	Eukaryota-Metazoa
67460960	8.5e-135	blink		Cricetulus_griseus	Eukaryota-Metazoa
88853855	8.5e-135	blink	12477932	Rattus_norvegicus	Eukaryota-Metazoa
213515196	9.5e-135	blink		Salmo_salar	Eukaryota-Metazoa
16519646	1.8e-134	blink	9163424	Rhizobium_sp._NGR234	Bacteria-Proteobacteria
149412801	2.9e-134	blink		Ornithorhynchus_anatinus	Eukaryota-Metazoa
150007307	3.5e-134	blink	17579514	Parabacteroides_distasonis_ATCC_8503	Bacteria-Bacteroidetes
255014068	3.5e-134	blink		Bacteroides_sp._2_1_7	Bacteria-Bacteroidetes
86748650	4.1e-134	blink		Rhodopseudomonas_palustris_HaA2	Bacteria-Proteobacteria
118086493	4.2e-134	blink		Gallus_gallus	Eukaryota-Metazoa
150402266	4.4e-134	blink		Methanococcus_maripaludis_C7	Archaea-Euryarchaeota
156523058	5.4e-134	blink	12477932	Danio_rerio	Eukaryota-Metazoa
49456849	5.8e-134	blink		Homo_sapiens	Eukaryota-Metazoa
86134179	6.3e-134	blink		Polaribacter_sp._MED152	Bacteria-Bacteroidetes
82524649	1e-133	blink	12454917	Xenopus_(Silurana)_tropicalis	Eukaryota-Metazoa
9087149	1.1e-133	blink	10065558	Sinorhizobium_fredii	Bacteria-Proteobacteria
159186320	1.2e-133	blink	11743194	Agrobacterium_tumefaciens_str._C58	Bacteria-Proteobacteria
			11743193
90076472	1.3e-133	blink	17194215	Macaca_fascicularis	Eukaryota-Metazoa
260877906	1.8e-133	blink		Vibrio_parahaemolyticus_AN-5034	Bacteria-Proteobacteria
154490278	3.2e-133	blink		Parabacteroides_merdae_ATCC_43184	Bacteria-Bacteroidetes
72383059	4.2e-133	blink		Prochlorococcus_marinus_str._NATL2A	Bacteria-Cyanobacteria
227536752	4.7e-133	blink		Sphingobacterium_spiritivorum_ATCC_33300	Bacteria-Bacteroidetes
218681557	1e-132	blink		Rhizobium_etli_CIAT_894	Bacteria-Proteobacteria
156523062	1.1e-132	blink	12477932	Danio_rerio	Eukaryota-Metazoa
239870545	1.4e-132	blink		Perkinsus_marinus_ATCC_50983	Eukaryota-Alveolata
239886817	1.4e-132	blink		Perkinsus_marinus_ATCC_50983	Eukaryota-Alveolata
257792873	2.5e-132	blink		Brachionus_manjavacas	Eukaryota-Metazoa
260798556	2.6e-132	blink		Branchiostoma_floridae	Eukaryota-Metazoa
226454778	3.2e-132	blink		Micromonas_pusilla_CCMP1545	Eukaryota-Viridiplantae
218259638	4.8e-132	blink		Parabacteroides_johnsonii_DSM_18315	Bacteria-Bacteroidetes
61806128	6.6e-132	blink	15828858	Prochlorococcus_phage_P-SSM2	Viruses-dsDNA viruses, no RNA stage
149173203	8.7e-132	blink		Planctomyces_maris_DSM_8797	Bacteria-Planctomycetes
255087348	8.7e-132	blink		Micromonas_sp._RCC299	Eukaryota-Viridiplantae
85375511	8e-131	blink		Erythrobacter_litoralis_HTCC2594	Bacteria-Proteobacteria
225387306	1.6e-130	blink		Clostridium_asparagiforme_DSM_15981	Bacteria-Firmicutes
147921180	3.1e-130	blink	16857943	uncultured_methanogenic_archaeon_RC-I	Archaea-Euryarchaeota
253578771	3.7e-130	blink		Ruminococcus_sp._5_1_39BFAA	Bacteria-Firmicutes
261333795	4.2e-130	blink		Trypanosoma_brucei_gambiense_DAL972	Eukaryota-Euglenozoa
228473043	4.6e-130	blink		Capnocytophaga_gingivalis_ATCC_33624	Bacteria-Bacteroidetes
124026801	5.2e-130	blink		Prochlorococcus_marinus_str._NATL1A	Bacteria-Cyanobacteria
148745947	7.7e-130	blink		Trypanosoma_brucei_brucei	Eukaryota-Euglenozoa
71749362	9.8e-130	blink	16020726	Trypanosoma_brucei_TREU927	Eukaryota-Euglenozoa
			16020724
12642192	1e-129	blink		Bradyrhizobium_sp._WM9	Bacteria-Proteobacteria
240143971	1e-129	blink		Roseburia_intestinalis_L1-82	Bacteria-Firmicutes
213962365	1.1e-129	blink		Capnocytophaga_sputigena_ATCC_33612	Bacteria-Bacteroidetes
195970736	3.7e-129	blink		Streptomyces_flavoviridis	Bacteria-Actinobacteria
221486169	4.5e-129	blink		Toxoplasma_gondii_GT1	Eukaryota-Alveolata
237834497	4.5e-129	blink		Toxoplasma_gondii_ME49	Eukaryota-Alveolata
229136781	5.5e-129	blink		Bacillus_cereus_BDRD-ST196	Bacteria-Firmicutes
145356528	9.1e-129	blink		Ostreococcus_lucimarinus_CCE9901	Eukaryota-Viridiplantae
183219589	3.6e-128	blink	18270594	Leptospira_biflexa_serovar_Patoc_strain_'Patoc_1_(Paris)'	Bacteria-Spirochaetes
111226482	5.1e-128	blink	15875012	Dictyostelium_discoideum_AX4	Eukaryota-Amoebozoa
88711600	8.3e-128	blink		Flavobacteriales_bacterium_HTCC2170	Bacteria-Bacteroidetes
87123116	1.4e-127	blink		Synechococcus_sp._RS9917	Bacteria-Cyanobacteria
91200910	4e-127	blink	16598256	Candidatus_Kuenenia_stuttgartiensis	Bacteria-Planctomycetes
251797512	3.1e-126	blink		Paenibacillus_sp._JDR-2	Bacteria-Firmicutes
251794440	3.4e-126	blink		Paenibacillus_sp._JDR-2	Bacteria-Firmicutes
261880821	6.8e-126	blink		Prevotella_bergensis_DSM_17361	Bacteria-Bacteroidetes
194222965	1.4e-125	blink		Equus_caballus	Eukaryota-Metazoa
24216663	1.6e-125	blink	12712204	Leptospira_interrogans_serovar_Lai_str._56601	Bacteria-Spirochaetes
45658990	1.6e-125	blink	15028702	Leptospira_interrogans_serovar_Copenhageni_str._Fiocruz_L1-130	Bacteria-Spirochaetes
69246545	1.8e-125	blink		Enterococcus_faecium_DO	Bacteria-Firmicutes
257883067	2.7e-125	blink		Enterococcus_faecium_1,231,502	Bacteria-Firmicutes
20090040	1.8e-124	blink	11932238	Methanosarcina_acetivorans_C2A	Archaea-Euryarchaeota
252118617	2.2e-124	blink		Prevotella_melaninogenica_ATCC_25845	Bacteria-Bacteroidetes
260591089	2.4e-124	blink		Prevotella_veroralis_F0319	Bacteria-Bacteroidetes
256842159	2.7e-124	blink		Parabacteroides_sp._D13	Bacteria-Bacteroidetes
15611109	4.7e-124	blink	9923682	Helicobacter_pylori_J99	Bacteria-Proteobacteria
116329230	5.2e-124	blink	16973745	Leptospira_borgpetersenii_serovar_Hardjo-bovis_L550	Bacteria-Spirochaetes
217031787	5.3e-124	blink		Helicobacter_pylori_B128	Bacteria-Proteobacteria
254778777	5.8e-124	blink		Helicobacter_pylori_B38	Bacteria-Proteobacteria
222834133	6.4e-124	blink		Populus_trichocarpa	Eukaryota-Viridiplantae
261840061	7.2e-124	blink		Helicobacter_pylori_52	Bacteria-Proteobacteria
188526853	8.6e-124	blink		Helicobacter_pylori_Shi470	Bacteria-Proteobacteria
237723789	8.6e-124	blink		Bacteroides_dorei_5_1_36/D4	Bacteria-Bacteroidetes
261838664	8.6e-124	blink		Helicobacter_pylori_51	Bacteria-Proteobacteria
15644675	1.2e-123	blink	9252185	Helicobacter_pylori_26695	Bacteria-Proteobacteria
210134240	1.2e-123	blink		Helicobacter_pylori_P12	Bacteria-Proteobacteria
150008813	1.4e-123	blink	17579514	Parabacteroides_distasonis_ATCC_8503	Bacteria-Bacteroidetes
109946689	1.8e-123	blink	16789826	Helicobacter_acinonychis_str._Sheeba	Bacteria-Proteobacteria
87308318	1.8e-123	blink		Blastopirellula_marina_DSM_3645	Bacteria-Planctomycetes
217034520	4.3e-123	blink		Helicobacter_pylori_98-10	Bacteria-Proteobacteria
3258631	4.5e-123	blink	9603974	Homo_sapiens	Eukaryota-Metazoa
224045120	5.5e-123	blink		Taeniopygia_guttata	Eukaryota-Metazoa
208434015	5.9e-123	blink	18952803	Helicobacter_pylori_G27	Bacteria-Proteobacteria
193650269	2.2e-122	blink		Acyrthosiphon_pisum	Eukaryota-Metazoa
25319277	2.6e-122	blink	9851916	Caenorhabditis_elegans	Eukaryota-Metazoa
108562466	5.6e-122	blink	16788065	Helicobacter_pylori_HPAG1	Bacteria-Proteobacteria
119718400	6.3e-122	blink		Nocardioides_sp._JS614	Bacteria-Actinobacteria
255014245	8.1e-122	blink		Bacteroides_sp._2_1_7	Bacteria-Bacteroidetes
256081717	9.6e-122	blink		Schistosoma_mansoni	Eukaryota-Metazoa
219848975	1.1e-121	blink		Chloroflexus_aggregans_DSM_9485	Bacteria-Chloroflexi
224578715	1.3e-121	blink		Capsella_rubella	Eukaryota-Viridiplantae
218129672	1.4e-121	blink		Bacteroides_eggerthii_DSM_20697	Bacteria-Bacteroidetes
156743160	2.5e-121	blink		Roseiflexus_castenholzii_DSM_13941	Bacteria-Chloroflexi
256842232	4.5e-121	blink		Parabacteroides_sp._D13	Bacteria-Bacteroidetes
224578741	8.9e-121	blink		Capsella_grandiflora	Eukaryota-Viridiplantae
160889828	1.7e-120	blink		Bacteroides_uniformis_ATCC_8492	Bacteria-Bacteroidetes
224578743	1.8e-120	blink		Capsella_grandiflora	Eukaryota-Viridiplantae
255014209	2.2e-120	blink		Bacteroides_sp._2_1_7	Bacteria-Bacteroidetes
224578759	3.9e-120	blink		Capsella_grandiflora	Eukaryota-Viridiplantae
45249998	4e-120	blink	15316277	Aneurinibacillus_thermoaerophilus	Bacteria-Firmicutes
			15044388
			18336801
163846694	4.2e-120	blink		Chloroflexus_aurantiacus_J-10-fl	Bacteria-Chloroflexi
108803416	4.5e-120	blink		Rubrobacter_xylanophilus_DSM_9941	Bacteria-Actinobacteria
115378415	1.8e-119	blink		Stigmatella_aurantiaca_DW4/3-1	Bacteria-Proteobacteria
156102973	2e-119	blink		Plasmodium_vivax_SaI-1	Eukaryota-Alveolata
198275337	2.1e-119	blink		Bacteroides_plebeius_DSM_17135	Bacteria-Bacteroidetes
148658026	2.4e-119	blink		Roseiflexus_sp._RS-1	Bacteria-Chloroflexi
124512508	3.3e-119	blink		Plasmodium_falciparum_3D7	Eukaryota-Alveolata
218458482	7.9e-119	blink		Rhizobium_etli_Kim_5	Bacteria-Proteobacteria
154493005	1e-118	blink		Parabacteroides_merdae_ATCC_43184	Bacteria-Bacteroidetes
168701835	4.8e-118	blink		Gemmata_obscuriglobus_UQM_2246	Bacteria-Planctomycetes
15606359	7.1e-118	blink	9537320	Aquifex_aeolicus_VF5	Bacteria-Aquificae
254253664	2.6e-117	blink		Burkholderia_dolosa_AUO158	Bacteria-Proteobacteria
111221220	6.9e-117	blink	17151343	Frankia_alni_ACN14a	Bacteria-Actinobacteria
108760364	9.9e-117	blink	17015832	Myxococcus_xanthus_DK_1622	Bacteria-Proteobacteria
111221492	2.5e-116	blink	17151343	Frankia_alni_ACN14a	Bacteria-Actinobacteria
159901079	2.6e-116	blink		Herpetosiphon_aurantiacus_ATCC_23779	Bacteria-Chloroflexi
88855623	3.9e-116	blink		marine_actinobacterium_PHSC20C1	Bacteria-Actinobacteria.
161521155	9.7e-116	blink		Burkholderia_multivorans_ATCC_17616	Bacteria-Proteobacteria
221196932	9.7e-116	blink		Burkholderia_multivorans_CGD2M	Bacteria-Proteobacteria
229241697	1.6e-115	blink		Cellulomonas_flavigena_DSM_20109	Bacteria-Actinobacteria
269926816	1.8e-115	blink		Thermobaculum_terrenum_ATCC_BAA-798	Bacteria-Thermobaculum.
170703149	2e-115	blink		Burkholderia_ambifaria_IOP40-10	Bacteria-Proteobacteria
115358109	2.9e-115	blink		Burkholderia_ambifaria_AMMD	Bacteria-Proteobacteria
171320462	2.9e-115	blink		Burkholderia_ambifaria_MEX-5	Bacteria-Proteobacteria
107026741	5e-115	blink		Burkholderia_cenocepacia_AU_1054	Bacteria-Proteobacteria
254248693	5.1e-115	blink		Burkholderia_cenocepacia_PC184	Bacteria-Proteobacteria
114605249	6.3e-115	blink		Pan_troglodytes	Eukaryota-Metazoa
225851521	6.5e-115	blink		Persephonella_marina_EX-H1	Bacteria-Aquificae
261409113	6.7e-115	blink		Geobacillus_sp._Y412MC10	Bacteria-Firmicutes
167586379	1.1e-114	blink		Burkholderia_ubonensis_Bu	Bacteria-Proteobacteria
257054156	1.1e-114	blink		Saccharomonospora_viridis_DSM_43017	Bacteria-Actinobacteria
167566394	1.4e-114	blink		Burkholderia_oklahomensis_EO147	Bacteria-Proteobacteria
158317251	1.5e-114	blink		Frankia_sp._EAN1pec	Bacteria-Actinobacteria
167577261	1.6e-114	blink		Burkholderia_thailandensis_TXDOH	Bacteria-Proteobacteria
70951549	1.6e-114	blink	15637271	Plasmodium_chabaudi_chabaudi	Eukaryota-Alveolata
86739764	1.8e-114	blink	17151343	Frankia_sp._CcI3	Bacteria-Actinobacteria
86740013	1.8e-114	blink	17151343	Frankia_sp._CcI3	Bacteria-Actinobacteria
227422937	3.4e-114	blink		Denitrovibrio_acetiphilus_DSM_12809	Bacteria-Deferribacteres
206562859	3.6e-114	blink		Burkholderia_cenocepacia_J2315	Bacteria-Proteobacteria
83716887	3.6e-114	blink	16336651	Burkholderia_thailandensis_E264	Bacteria-Proteobacteria
167840364	3.7e-114	blink		Burkholderia_thailandensis_MSMB43	Bacteria-Proteobacteria
158421678	6.7e-114	blink	17720818	Azorhizobium_caulinodans_ORS_571	Bacteria-Proteobacteria
163840087	7.5e-114	blink		Renibacterium_salmoninarum_ATCC_33209	Bacteria-Actinobacteria
68072947	1.3e-113	blink	15637271	Plasmodium_berghei_str._ANKA	Eukaryota-Alveolata
134293166	1.4e-113	blink		Burkholderia_vietnamiensis_G4	Bacteria-Proteobacteria
196004028	1.5e-113	blink		Trichoplax_adhaerens	Eukaryota-Metazoa
148259524	1.7e-113	blink		Acidiphilium_cryptum_JF-5	Bacteria-Proteobacteria
242240680	2e-113	blink		Dickeya_dadantii_Ech703	Bacteria-Proteobacteria
221061161	2.3e-113	blink		Plasmodium_knowlesi_strain_H	Eukaryota-Alveolata
269928814	2.3e-113	blink		Sphaerobacter_thermophilus_DSM_20745	Bacteria-Chloroflexi
78062962	2.4e-113	blink		Burkholderia_sp._383	Bacteria-Proteobacteria
167583962	2.7e-113	blink		Burkholderia_ubonensis_Bu	Bacteria-Proteobacteria
229032900	3.5e-113	blink		Bacillus_cereus_AH1271	Bacteria-Firmicutes
82705803	5.4e-113	blink	12368865	Plasmodium_yoelii_yoelii_str._17XNL	Eukaryota-Alveolata
260463610	6.6e-113	blink		Mesorhizobium_opportunistum_WSM2075	Bacteria-Proteobacteria
152991129	7.1e-113	blink	17615243	Nitratiruptor_sp._SB155-2	Bacteria-Proteobacteria
			16156735
33284865	1.1e-112	blink		Danio_rerio	Eukaryota-Metazoa
92118288	1.1e-112	blink		Nitrobacter_hamburgensis_X14	Bacteria-Proteobacteria
78486021	1.3e-112	blink	17105352	Thiomicrospira_crunogena_XCL-2	Bacteria-Proteobacteria
256371148	1.9e-112	blink		Acidimicrobium_ferrooxidans_DSM_10331	Bacteria-Actinobacteria
226227376	2.1e-112	blink		Gemmatimonas_aurantiaca_T-27	Bacteria-Gemmatimonadetes
218134429	3.1e-112	blink		Bacteroides_pectinophilus_ATCC_43243	Bacteria-Bacteroidetes
33284864	8e-112	blink		Danio_rerio	Eukaryota-Metazoa
260752345	8.4e-112	blink		Zymomonas_mobilis_subsp._mobilis_NCIMB_11163	Bacteria-Proteobacteria
238785436	1.2e-111	blink		Yersinia_bercovieri_ATCC_43970	Bacteria-Proteobacteria
78049274	1.3e-111	blink	16237009	Xanthomonas_campestris_pv._vesicatoria_str._85-10	Bacteria-Proteobacteria
134278374	2.4e-111	blink		Burkholderia_pseudomallei_305	Bacteria-Proteobacteria
53722708	2.4e-111	blink	15377794	Burkholderia_pseudomallei_K96243	Bacteria-Proteobacteria
268609618	2.7e-111	blink		Ruminococcus_flavefaciens_FD-1	Bacteria-Firmicutes
76817894	3.5e-111	blink		Burkholderia_pseudomallei_1710b	Bacteria-Proteobacteria
16125262	4.4e-111	blink	17360486	Caulobacter_crescentus_CB15	Bacteria-Proteobacteria
			16829582
			11259647
126456667	4.7e-111	blink		Burkholderia_pseudomallei_1106a	Bacteria-Proteobacteria
170743293	5.4e-111	blink		Methylobacterium_sp._4-46	Bacteria-Proteobacteria
239813766	5.4e-111	blink		Variovorax_paradoxus_S110	Bacteria-Proteobacteria
254185012	5.5e-111	blink		Burkholderia_pseudomallei_1655	Bacteria-Proteobacteria
239623269	8.2e-111	blink		Clostridiales_bacterium_1_7_47FAA	Bacteria-Firmicutes
170720594	1e-110	blink		Pseudomonas_putida_W619	Bacteria-Proteobacteria
222109777	1e-110	blink		Acidovorax_ebreus_TPSY	Bacteria-Proteobacteria
91976126	1e-110	blink		Rhodopseudomonas_palustris_BisB5	Bacteria-Proteobacteria
217422196	1.1e-110	blink		Burkholderia_pseudomallei_576	Bacteria-Proteobacteria
53716192	1.1e-110	blink	15377793	Burkholderia_mallei_ATCC_23344	Bacteria-Proteobacteria
167567174	1.2e-110	blink		Burkholderia_oklahomensis_EO147	Bacteria-Proteobacteria
238749962	1.5e-110	blink		Yersinia_rohdei_ATCC_43380	Bacteria-Proteobacteria
26988529	1.5e-110	blink	12534463	Pseudomonas_putida_KT2440	Bacteria-Proteobacteria
254246141	4.8e-110	blink		Burkholderia_cenocepacia_PC184	Bacteria-Proteobacteria
261855111	4.8e-110	blink		Halothiobacillus_neapolitanus_c2	Bacteria-Proteobacteria
83720344	5e-110	blink	16336651	Burkholderia_thailandensis_E264	Bacteria-Proteobacteria
94497773	5e-110	blink		Sphingomonas_sp._SKA58	Bacteria-Proteobacteria
221636321	5.3e-110	blink		Thermomicrobium_roseum_DSM_5159	Bacteria-Chloroflexi
71734555	5.5e-110	blink	16159782	Pseudomonas_syringae_pv._phaseolicola_1448A	Bacteria-Proteobacteria
152991938	1e-109	blink	17615243	Sulfurovum_sp._NBC37-1	Bacteria-Proteobacteria
			16156735
167841984	1.1e-109	blink		Burkholderia_thailandensis_MSMB43	Bacteria-Proteobacteria
257449997	1.2e-109	blink		Escherichia_coli	Bacteria-Proteobacteria
257469345	1.5e-109	blink		Fusobacterium_ulcerans_ATCC_49185	Bacteria-Fusobacteria
119505009	1.6e-109	blink		marine_gamma_proteobacterium_HTCC2080	Bacteria-Proteobacteria
229857214	2.4e-109	blink		Streptosporangium_roseum_DSM_43021	Bacteria-Actinobacteria
167523745	2.5e-109	blink		Monosiga_brevicollis_MX1	Eukaryota-Choanoflagellida
113868855	2.8e-109	blink	16964242	Ralstonia_eutropha_H16	Bacteria-Proteobacteria
114329018	2.9e-109	blink	17827295	Granulibacter_bethesdensis_CGDNIH1	Bacteria-Proteobacteria
238789841	3e-109	blink		Yersinia_frederiksenii_ATCC_33641	Bacteria-Proteobacteria
28199424	4.6e-109	blink	12533478	Xylella_fastidiosa_Temecula1	Bacteria-Proteobacteria
226311345	4.7e-109	blink		Brevibacillus_brevis_NBRC_100599	Bacteria-Firmicutes
254246143	4.9e-109	blink		Burkholderia_cenocepacia_PC184	Bacteria-Proteobacteria
192292838	5.1e-109	blink		Rhodopseudomonas_palustris_TIE-1	Bacteria-Proteobacteria
39937012	5.1e-109	blink	14704707	Rhodopseudomonas_palustris_CGA009	Bacteria-Proteobacteria
78777900	7.4e-109	blink	18065616	Sulfurimonas_denitrificans_DSM_1251	Bacteria-Proteobacteria
186475834	1.2e-108	blink		Burkholderia_phymatum_STM815	Bacteria-Proteobacteria
266622230	1.2e-108	blink		Clostridium_hathewayi_DSM_13479	Bacteria-Firmicutes
15837211	1.4e-108	blink	10910347	Xylella_fastidiosa_9a5c	Bacteria-Proteobacteria
66044171	1.4e-108	blink	16043691	Pseudomonas_syringae_pv._syringae_B728a	Bacteria-Proteobacteria
198284672	1.6e-108	blink		Acidithiobacillus_ferrooxidans_ATCC_53993	Bacteria-Proteobacteria
198284960	1.6e-108	blink		Acidithiobacillus_ferrooxidans_ATCC_53993	Bacteria-Proteobacteria
15600646	2.1e-108	blink	15608211	Pseudomonas_aeruginosa_PAO1	Bacteria-Proteobacteria
			10984043
187928248	2.1e-108	blink		Ralstonia_pickettii_12J	Bacteria-Proteobacteria
46015519	2.1e-108	blink	14739333	Pseudomonas_aeruginosa	Bacteria-Proteobacteria
49083662	2.1e-108	blink		synthetic_construct	other sequences-artificial sequences.
115621203	2.2e-108	blink		Strongylocentrotus_purpuratus	Eukaryota-Metazoa
71901764	5e-108	blink		Xylella_fastidiosa_subsp._sandyi_Ann-1	Bacteria-Proteobacteria
161527662	5.8e-108	blink		Nitrosopumilus_maritimus_SCM1	Archaea-Thaumarchaeota
157841505	6.3e-108	blink		Pseudonocardia_autotrophica	Bacteria-Actinobacteria
91775624	8.1e-108	blink	17416667	Methylobacillus_flagellatus_KT	Bacteria-Proteobacteria
12055074	8.7e-108	blink	11094342	Streptomyces_natalensis	Bacteria-Actinobacteria
269126844	9.2e-108	blink		Thermomonospora_curvata_DSM_43183	Bacteria-Actinobacteria
107021958	9.7e-108	blink		Burkholderia_cenocepacia_AU_1054	Bacteria-Proteobacteria
170692469	1e-107	blink		Burkholderia_graminis_C4D1M	Bacteria-Proteobacteria
21230081	1e-107	blink	12024217	Xanthomonas_campestris_pv._campestris_str._ATCC_33913	Bacteria-Proteobacteria
66769926	1e-107	blink	15899963	Xanthomonas_campestris_pv._campestris_str._8004	Bacteria-Proteobacteria
70728942	1e-107	blink	17254952	Pseudomonas_fluorescens_Pf-5	Bacteria-Proteobacteria
			15980861
170746622	1.4e-107	blink		Methylobacterium_radiotolerans_JCM_2831	Bacteria-Proteobacteria
172059830	1.9e-107	blink		Burkholderia_ambifaria_MC40-6	Bacteria-Proteobacteria
91783581	2.3e-107	blink	17030797	Burkholderia_xenovorans_LB400	Bacteria-Proteobacteria
187923955	2.4e-107	blink		Burkholderia_phytofirmans_PsJN	Bacteria-Proteobacteria
115350813	2.9e-107	blink		Burkholderia_ambifaria_AMMD	Bacteria-Proteobacteria
91789852	3.1e-107	blink		Polaromonas_sp._JS666	Bacteria-Proteobacteria
167570956	3.6e-107	blink		Burkholderia_oklahomensis_C6786	Bacteria-Proteobacteria
254253070	4.4e-107	blink		Burkholderia_dolosa_AUO158	Bacteria-Proteobacteria
14794892	4.7e-107	blink	11451671	Streptomyces_nodosus	Bacteria-Actinobacteria
			16079135
58040045	4.8e-107	blink	15665824	Gluconobacter_oxydans_621H	Bacteria-Proteobacteria
28868224	5.2e-107	blink	12928499	Pseudomonas_syringae_pv._tomato_str._DC3000	Bacteria-Proteobacteria
270158713	5.7e-107	blink		Legionella_longbeachae_D-4968	Bacteria-Proteobacteria
213967309	7.3e-107	blink		Pseudomonas_syringae_pv._tomato_T1	Bacteria-Proteobacteria
90418148	9.1e-107	blink		Aurantimonas_manganoxydans_SI85-9A1	Bacteria-Proteobacteria
220923117	1e-106	blink		Methylobacterium_nodulans_ORS_2060	Bacteria-Proteobacteria
115526255	1.2e-106	blink		Rhodopseudomonas_palustris_BisA53	Bacteria-Proteobacteria
251773454	1.2e-106	blink		Leptospirillum_ferrodiazotrophum	Bacteria-Nitrospirae
257481935	1.2e-106	blink		Pseudomonas_syringae_pv._tabaci_ATCC_11528	Bacteria-Proteobacteria
239977893	1.3e-106	blink		Streptomyces_albus_J1074	Bacteria-Actinobacteria
34766456	1.3e-106	blink	14652074	Streptomyces_sp._FR-008	Bacteria-Actinobacteria
152986106	1.4e-106	blink		Pseudomonas_aeruginosa_PA7	Bacteria-Proteobacteria
89057766	1.6e-106	blink		Jannaschia_sp._CCS1	Bacteria-Proteobacteria
238026321	2e-106	blink		Burkholderia_glumae_BGR1	Bacteria-Proteobacteria
74003958	2e-106	blink		Canis_lupus_familiaris	Eukaryota-Metazoa
77461902	2e-106	blink		Pseudomonas_fluorescens_Pf0-1	Bacteria-Proteobacteria
8050839	2.3e-106	blink	10873841	Streptomyces_noursei_ATCC_11455	Bacteria-Actinobacteria
188993139	2.4e-106	blink	18304669	Xanthomonas_campestris_pv._campestris_str._B100	Bacteria-Proteobacteria
170698765	2.7e-106	blink		Burkholderia_ambifaria_IOP40-10	Bacteria-Proteobacteria
94734145	4.4e-106	blink		Danio_rerio	Eukaryota-Metazoa
116054733	4.5e-106	blink	16868079	Ostreococcus_tauri	Eukaryota-Viridiplantae
209516993	5.2e-106	blink		Burkholderia_sp._H160	Bacteria-Proteobacteria
9309326	6.4e-106	blink		Aggregatibacter_actinomycetemcomitans	Bacteria-Proteobacteria
114798249	6.5e-106	blink	16980487	Hyphomonas_neptunium_ATCC_15444	Bacteria-Proteobacteria
237799661	7.4e-106	blink		Pseudomonas_syringae_pv._oryzae_str._1_6	Bacteria-Proteobacteria
150400829	1.8e-105	blink		Methanococcus_aeolicus_Nankai-3	Archaea-Euryarchaeota
238024268	2.7e-105	blink		Burkholderia_glumae_BGR1	Bacteria-Proteobacteria
269922221	2.8e-105	blink		Brevundimonas_subvibrioides_ATCC_15264	Bacteria-Proteobacteria
755218	3.2e-105	blink	8548534	Pseudomonas_aeruginosa	Bacteria-Proteobacteria
160871822	6.4e-105	blink		Rickettsiella_grylli	Bacteria-Proteobacteria
254480929	6.6e-105	blink		marine_gamma_proteobacterium_HTCC2148	Bacteria-Proteobacteria
186471485	6.8e-105	blink		Burkholderia_phymatum_STM815	Bacteria-Proteobacteria
270228457	1.1e-104	blink		Vitis_vinifera	Eukaryota-Viridiplantae
170742161	1.5e-103	blink		Methylobacterium_sp._4-46	Bacteria-Proteobacteria
257481990	1.8e-103	blink		Pseudomonas_syringae_pv._tabaci_ATCC_11528	Bacteria-Proteobacteria
150025690	4.3e-103	blink	17592475	Flavobacterium_psychrophilum_JIP02/86	Bacteria-Bacteroidetes
157952467	2.2e-102	blink	17027058	Paramecium_bursaria_Chlorella_virus_NY2A	Viruses-dsDNA viruses, no RNA stage
157953346	2.2e-102	blink	17027058	Paramecium_bursaria_Chlorella_virus_AR158	Viruses-dsDNA viruses, no RNA stage
9631687	8.4e-102	blink	11021991	Paramecium_bursaria_Chlorella_virus_1	Viruses-dsDNA viruses, no RNA stage
			10544099
119513386	4e-101	blink		Nodularia_spumigena_CCY9414	Bacteria-Cyanobacteria
254421264	1e-100	blink		Synechococcus_sp._PCC_7335	Bacteria-Cyanobacteria
32472005	1.2e-99	blink	12835416	Rhodopirellula_baltica_SH_1	Bacteria-Planctomycetes
19571711	3.8e-99	blink	7737149	Saccharothrix_mutabilis_subsp._capreolus	Bacteria-Actinobacteria
			9128724
			12423351
253701200	1.3e-98	blink		Geobacter_sp._M21	Bacteria-Proteobacteria
227829582	6.4e-98	blink		Sulfolobus_islandicus_L.S.2.15	Archaea-Crenarchaeota
154252372	1.9e-97	blink	17557839	Parvibaculum_lavamentivorans_DS-1	Bacteria-Proteobacteria
			16075201
			15388700
			15240283
			14962144
			12571015
			10788359
238062683	2.9e-97	blink		Micromonospora_sp._ATCC_39149	Bacteria-Actinobacteria
166363057	1.1e-96	blink	18192279	Microcystis_aeruginosa_NIES-843	Bacteria-Cyanobacteria
15678361	1.2e-96	blink	9371463	Methanothermobacter_thermautotrophicus_str._Delta_H	Archaea-Euryarchaeota
254411364	2.2e-96	blink		Microcoleus_chthonoplastes_PCC_7420	Bacteria-Cyanobacteria
223040592	3.2e-96	blink		Campylobacter_rectus_RM3267	Bacteria-Proteobacteria
134046333	4.5e-96	blink		Methanococcus_maripaludis_C5	Archaea-Euryarchaeota
119485057	4.6e-96	blink		Lyngbya_sp._PCC_8106	Bacteria-Cyanobacteria
257077341	9.8e-96	blink		Ferroplasma_acidarmanus_fer1	Archaea-Euryarchaeota
218463086	1.4e-95	blink		Rhizobium_etli_Kim_5	Bacteria-Proteobacteria
83582777	2.4e-95	blink		Rhodospirillum_rubrum_ATCC_11170	Bacteria-Proteobacteria
159030788	2.5e-94	blink		Microcystis_aeruginosa_PCC_7806	Bacteria-Cyanobacteria
163954984	6.4e-94	blink		Ostreococcus_virus_OsV5	Viruses-dsDNA viruses, no RNA stage
172038248	9.1e-93	blink	18812508	Cyanothece_sp._ATCC_51142	Bacteria-Cyanobacteria
113476521	1.1e-92	blink		Trichodesmium_erythraeum_IMS101	Bacteria-Cyanobacteria
148265819	1.7e-92	blink		Geobacter_uraniireducens_Rf4	Bacteria-Proteobacteria
116620146	2.2e-92	blink		Candidatus_Solibacter_usitatus_Ellin6076	Bacteria-Acidobacteria
218440190	2.9e-92	blink		Cyanothece_sp._PCC_7424	Bacteria-Cyanobacteria
209527836	8.9e-92	blink		Arthrospira_maxima_CS-328	Bacteria-Cyanobacteria
126654753	1e-91	blink		Cyanothece_sp._CCY0110	Bacteria-Cyanobacteria
260665882	1.2e-91	blink		Ostreococcus_tauri_virus_1	Viruses-dsDNA viruses, no RNA stage
148265798	2.4e-91	blink		Geobacter_uraniireducens_Rf4	Bacteria-Proteobacteria
16329516	8.6e-91	blink	8905231	Synechocystis_sp._PCC_6803	Bacteria-Cyanobacteria
			8590279
218246923	8.9e-91	blink		Cyanothece_sp._PCC_8801	Bacteria-Cyanobacteria
255322848	9.5e-91	blink		Campylobacter_showae_RM3277	Bacteria-Proteobacteria
258516005	1.1e-90	blink		Desulfotomaculum_acetoxidans_DSM_771	Bacteria-Firmicutes
46241635	1.3e-90	blink	15033235	Azospirillum_brasilense	Bacteria-Proteobacteria
158521979	1.5e-90	blink		Desulfococcus_oleovorans_Hxd3	Bacteria-Proteobacteria
186680845	3.8e-90	blink		Nostoc_punctiforme_PCC_73102	Bacteria-Cyanobacteria
220906540	6.5e-90	blink		Cyanothece_sp._PCC_7425	Bacteria-Cyanobacteria
239907316	2.1e-88	blink		Desulfovibrio_magneticus_RS-1	Bacteria-Proteobacteria
254282072	3.6e-88	blink		gamma_proteobacterium_NOR51-B	Bacteria-Proteobacteria
17230916	7.8e-88	blink	11759840	Nostoc_sp._PCC_7120	Bacteria-Cyanobacteria
254283324	1.2e-87	blink		gamma_proteobacterium_NOR51-B	Bacteria-Proteobacteria
75909650	3.2e-87	blink		Anabaena_variabilis_ATCC_29413	Bacteria-Cyanobacteria
114777551	4.9e-87	blink		Mariprofundus_ferrooxydans_PV-1	Bacteria-Proteobacteria
225516860	5e-87	blink		'Nostoc_azollae'_0708	Bacteria-Cyanobacteria
262276781	2.2e-86	blink		alpha_proteobacterium_HIMB114	Bacteria-Proteobacteria
251829211	4.4e-86	blink		Gallionella_ferruginea_ES-2	Bacteria-Proteobacteria
182415749	8.4e-86	blink		Opitutus_terrae_PB90-1	Bacteria-Verrucomicrobia
163743486	2e-85	blink		Phaeobacter_gallaeciensis_2.10	Bacteria-Proteobacteria
159029171	1.2e-84	blink		Microcystis_aeruginosa_PCC_7806	Bacteria-Cyanobacteria
196230750	1e-82	blink		Chthoniobacter_flavus_Ellin428	Bacteria-Verrucomicrobia
37520333	1.5e-82	blink	14621296	Gloeobacter_violaceus_PCC_7421	Bacteria-Cyanobacteria
			14621292
148559393	6e-82	blink		Brucella_ovis_ATCC_25840	Bacteria-Proteobacteria
254504508	1.5e-81	blink		Labrenzia_alexandrii_DFL-11	Bacteria-Proteobacteria
123966533	1.9e-81	blink		Prochlorococcus_marinus_str._MIT_9515	Bacteria-Cyanobacteria
254458179	2.5e-80	blink		Campylobacterales_bacterium_GD_1	Bacteria-Proteobacteria
117925724	2.9e-80	blink		Magnetococcus_sp._MC-1	Bacteria-Proteobacteria
83310176	4.5e-78	blink	16303747	Magnetospirillum_magneticum_AMB-1	Bacteria-Proteobacteria
219852771	1.2e-77	blink		Methanosphaerula_palustris_E1-9c	Archaea-Euryarchaeota
153874044	6.7e-77	blink		Beggiatoa_sp._PS	Bacteria-Proteobacteria
227326701	9.7e-77	blink		Pectobacterium_carotovorum_subsp._carotovorum_WPP14	Bacteria-Proteobacteria
193069257	1.9e-76	blink		Escherichia_coli_E110019	Bacteria-Proteobacteria
171912157	2.7e-76	blink		Verrucomicrobium_spinosum_DSM_4136	Bacteria-Verrucomicrobia
86748677	3.3e-74	blink		Rhodopseudomonas_palustris_HaA2	Bacteria-Proteobacteria
88855622	9e-72	blink		marine_actinobacterium_PHSC20C1	Bacteria-Actinobacteria.
87311678	4.7e-71	blink		Blastopirellula_marina_DSM_3645	Bacteria-Planctomycetes
4321414	1.3e-68	blink	10388689	Escherichia_coli	Bacteria-Proteobacteria
214001805	2e-68	blink		Salmonella_enterica_subsp._enterica_serovar_Typhi_str._E98-3139	Bacteria-Proteobacteria
163840086	2.9e-66	blink		Renibacterium_salmoninarum_ATCC_33209	Bacteria-Actinobacteria
119718401	2.5e-63	blink		Nocardioides_sp._JS614	Bacteria-Actinobacteria
67923266	4.8e-61	blink		Crocosphaera_watsonii_WH_8501	Bacteria-Cyanobacteria
207109471	1.5e-59	blink	18332421	Helicobacter_pylori_HPKX_438_CA4C1	Bacteria-Proteobacteria
229241698	4.9e-59	blink		Cellulomonas_flavigena_DSM_20109	Bacteria-Actinobacteria
242089693	4.2e-56	blink		Sorghum_bicolor	Eukaryota-Viridiplantae
47215285	1.7e-54	blink		Tetraodon_nigroviridis	Eukaryota-Metazoa
118595016	5.5e-54	blink		Methylophilales_bacterium_HTCC2181	Bacteria-Proteobacteria
213855394	7.8e-52	blink		Salmonella_enterica_subsp._enterica_serovar_Typhi_str._M223	Bacteria-Proteobacteria
163784870	2.1e-50	blink		Hydrogenivirga_sp._128-5-R1-1	Bacteria-Aquificae
213978085	1.7e-49	blink		Salmonella_enterica_subsp._enterica_serovar_Typhi_str._AG3	Bacteria-Proteobacteria
124026811	4.2e-49	blink		Prochlorococcus_marinus_str._NATL1A	Bacteria-Cyanobacteria
108808589	7.9e-48	blink	16740952	Yersinia_pestis_Antiqua	Bacteria-Proteobacteria
72383066	8.3e-48	blink		Prochlorococcus_marinus_str._NATL2A	Bacteria-Cyanobacteria
268324965	1.1e-46	blink		uncultured_archaeon	Archaea-environmental samples.
255581432	2.1e-46	blink		Ricinus_communis	Eukaryota-Viridiplantae
145600000	2.6e-46	blink		Yersinia_pestis_Pestoides_F	Bacteria-Proteobacteria
83310175	8.2e-46	blink	16303747	Magnetospirillum_magneticum_AMB-1	Bacteria-Proteobacteria
238795484	3.9e-41	blink		Yersinia_mollaretii_ATCC_43969	Bacteria-Proteobacteria
251797500	3.2e-39	blink		Paenibacillus_sp._JDR-2	Bacteria-Firmicutes
226311341	6.4e-38	blink		Brevibacillus_brevis_NBRC_100599	Bacteria-Firmicutes
254376632	9.9e-38	blink		Streptomyces_sp._SPB74	Bacteria-Actinobacteria
84489789	2.3e-37	blink	16385054	Methanosphaera_stadtmanae_DSM_3091	Archaea-Euryarchaeota
11500013	1.3e-36	blink	9389475	Archaeoglobus_fulgidus_DSM_4304	Archaea-Euryarchaeota
119872982	6.5e-34	blink		Pyrobaculum_islandicum_DSM_4184	Archaea-Crenarchaeota
171184965	1.1e-33	blink		Thermoproteus_neutrophilus_V24Sta	Archaea-Crenarchaeota
23015346	5.2e-33	blink		Magnetospirillum_magnetotacticum_MS-1	Bacteria-Proteobacteria
163847530	2.3e-32	blink		Chloroflexus_aurantiacus_J-10-fl	Bacteria-Chloroflexi
53720406	4.5e-32	blink	15377794	Burkholderia_pseudomallei_K96243	Bacteria-Proteobacteria
88604091	4.7e-32	blink		Methanospirillum_hungatei_JF-1	Archaea-Euryarchaeota
167580722	6.7e-32	blink		Burkholderia_thailandensis_TXDOH	Bacteria-Proteobacteria
242310051	1e-31	blink		Helicobacter_pullorum_MIT_98-5489	Bacteria-Proteobacteria
126736541	3e-31	blink		Roseobacter_sp._CCS2	Bacteria-Proteobacteria
226194263	3.3e-31	blink		Burkholderia_pseudomallei_Pakistan_9	Bacteria-Proteobacteria
219848933	5.8e-31	blink		Chloroflexus_aggregans_DSM_9485	Bacteria-Chloroflexi
126440560	1.3e-30	blink		Burkholderia_pseudomallei_668	Bacteria-Proteobacteria
156740921	3.2e-30	blink		Roseiflexus_castenholzii_DSM_13941	Bacteria-Chloroflexi
153951939	7.2e-29	blink		Campylobacter_jejuni_subsp._doylei_269.97	Bacteria-Proteobacteria
37719605	1.1e-28	blink	15612919	Campylobacter_jejuni	Bacteria-Proteobacteria
29421536	1.9e-28	blink	15644930	Caulobacter_vibrioides	Bacteria-Proteobacteria
86152007	2e-28	blink		Campylobacter_jejuni_subsp._jejuni_260.94	Bacteria-Proteobacteria
148925613	2.5e-28	blink	17438034	Campylobacter_jejuni_subsp._jejuni_CG8486	Bacteria-Proteobacteria
57238461	2.5e-28	blink	15660156	Campylobacter_jejuni_RM1221	Bacteria-Proteobacteria
114330187	3.4e-28	blink	17991028	Nitrosomonas_eutropha_C91	Bacteria-Proteobacteria
237752233	4.4e-28	blink		Helicobacter_winghamensis_ATCC_BAA-430	Bacteria-Proteobacteria
159900259	5e-28	blink		Herpetosiphon_aurantiacus_ATCC_23779	Bacteria-Chloroflexi
205356133	1e-27	blink		Campylobacter_jejuni_subsp._jejuni_CG8421	Bacteria-Proteobacteria
149259045	1.4e-27	blink		Mus_musculus	Eukaryota-Metazoa
116754369	1.5e-27	blink		Methanosaeta_thermophila_PT	Archaea-Euryarchaeota
121613306	1.6e-27	blink		Campylobacter_jejuni_subsp._jejuni_81-176	Bacteria-Proteobacteria
37719581	1.6e-27	blink	15612919	Campylobacter_jejuni	Bacteria-Proteobacteria
148657755	2.3e-27	blink		Roseiflexus_sp._RS-1	Bacteria-Chloroflexi
194037921	2.7e-27	blink		Sus_scrofa	Eukaryota-Metazoa
186894380	1.1e-26	blink		Yersinia_pseudotuberculosis_PB1/+	Bacteria-Proteobacteria
225197466	9.6e-26	blink		Desulfonatronospira_thiodismutans_ASO3-1	Bacteria-Proteobacteria
7483306	2.7e-24	blink	9389475	Archaeoglobus_fulgidus	Archaea-Euryarchaeota
87303222	1.2e-23	blink		Synechococcus_sp._WH_5701	Bacteria-Cyanobacteria
157413769	1.6e-23	blink		Prochlorococcus_marinus_str._MIT_9215	Bacteria-Cyanobacteria
213423845	2e-23	blink		Salmonella_enterica_subsp._enterica_serovar_Typhi_str._E01-6750	Bacteria-Proteobacteria
153818489	2.8e-23	blink		Vibrio_cholerae_NCTC_8457	Bacteria-Proteobacteria
46487626	3.3e-23	blink	15231783	Escherichia_coli	Bacteria-Proteobacteria
76156345	3.4e-23	blink	16617374	Schistosoma_japonicum	Eukaryota-Metazoa
193083946	3.7e-22	blink	18463691	uncultured_marine_crenarchaeote_AD1000-325-A12	Archaea-Thaumarchaeota
55378346	1.1e-21	blink	15520287	Haloarcula_marismortui_ATCC_43049	Archaea-Euryarchaeota
170784981	2.2e-21	blink		Aneurinibacillus_thermoaerophilus	Bacteria-Firmicutes
45249999	2.2e-21	blink	15316277	Aneurinibacillus_thermoaerophilus	Bacteria-Firmicutes
			15044388
			18336801
163848236	1.2e-20	blink		Chloroflexus_aurantiacus_J-10-fl	Bacteria-Chloroflexi
196257440	7.9e-20	blink		Cyanothece_sp._PCC_7822	Bacteria-Cyanobacteria
71399615	1.2e-19	blink	16020725	Trypanosoma_cruzi_strain_CL_Brener	Eukaryota-Euglenozoa
			16020724
219847860	2.7e-19	blink		Chloroflexus_aggregans_DSM_9485	Bacteria-Chloroflexi
148655987	1.4e-18	blink		Roseiflexus_sp._RS-1	Bacteria-Chloroflexi
195035201	4.6e-18	blink	18057021	Drosophila_grimshawi	Eukaryota-Metazoa
			17994087
268609613	1.2e-17	blink		Ruminococcus_flavefaciens_FD-1	Bacteria-Firmicutes
257469346	1.4e-17	blink		Fusobacterium_ulcerans_ATCC_49185	Bacteria-Fusobacteria
154151297	1.5e-17	blink		Candidatus_Methanoregula_boonei_6A8	Archaea-Euryarchaeota
55377831	2.2e-17	blink	15520287	Haloarcula_marismortui_ATCC_43049	Archaea-Euryarchaeota
213422493	4.9e-15	blink		Salmonella_enterica_subsp._enterica_serovar_Typhi_str._E01-6750	Bacteria-Proteobacteria
71418541	8.4e-14	blink	16020725	Trypanosoma_cruzi_strain_CL_Brener	Eukaryota-Euglenozoa
			16020724
23016867	1.2e-12	blink		Magnetospirillum_magnetotacticum_MS-1	Bacteria-Proteobacteria
156743221	1.6e-12	blink		Roseiflexus_castenholzii_DSM_13941	Bacteria-Chloroflexi
15607254	1.7e-12	blink	12368430	Mycobacterium_tuberculosis_H37Rv	Bacteria-Actinobacteria
			9634230
260184968	1.7e-12	blink		Mycobacterium_tuberculosis_CPHL_A	Bacteria-Actinobacteria
215406100	1.8e-12	blink		Mycobacterium_tuberculosis_02_1987	Bacteria-Actinobacteria
159901331	2.1e-12	blink		Herpetosiphon_aurantiacus_ATCC_23779	Bacteria-Chloroflexi
260203256	2.4e-12	blink		Mycobacterium_tuberculosis_K85	Bacteria-Actinobacteria
145356251	5.3e-12	blink		Ostreococcus_lucimarinus_CCE9901	Eukaryota-Viridiplantae
213027061	2.2e-11	blink		Salmonella_enterica_subsp._enterica_serovar_Typhi_str._404ty	Bacteria-Proteobacteria
108803417	1.8e-10	blink		Rubrobacter_xylanophilus_DSM_9941	Bacteria-Actinobacteria
218506998	1.9e-10	blink		Rhizobium_etli_Brasil_5	Bacteria-Proteobacteria
167847125	5.4e-10	blink		Burkholderia_pseudomallei_B7210	Bacteria-Proteobacteria
213583194	6.9e-10	blink		Salmonella_enterica_subsp._enterica_serovar_Typhi_str._E98-0664	Bacteria-Proteobacteria
239876102	1.6e-09	blink		Perkinsus_marinus_ATCC_50983	Eukaryota-Alveolata
260887528	2.1e-09	blink		Selenomonas_sputigena_ATCC_35185	Bacteria-Firmicutes
108808588	7.2e-09	blink	16740952	Yersinia_pestis_Antiqua	Bacteria-Proteobacteria
148927721	2.9e-08	blink	17369337	candidate_division_TM7_genomosp._GTL1	Bacteria-candidate division TM7.
119173237	1.8e-07	blink		Coccidioides_immitis_RS	Eukaryota-Fungi
91762695	4.4e-07	blink		Candidatus_Pelagibacter_ubique_HTCC1002	Bacteria-Proteobacteria
71082882	5.3e-07	blink	16267553	Candidatus_Pelagibacter_ubique_HTCC1062	Bacteria-Proteobacteria
			16109880
262187559	8.6e-07	blink		Aeromicrobium_marinum_DSM_15272	Bacteria-Actinobacteria
170056968	7.3e-05	blink		Culex_quinquefasciatus	Eukaryota-Metazoa
