# Supplementary material for: Evolution of Plant Nucleotide-Sugar Interconversion Enzymes
Source: PLoS One. 2011 Nov 18;6(11):e27995. doi: 10.1371/journal.pone.0027995 (PMC3220709; doi:10.1371/journal.pone.0027995)
Supplement: Table S11 — NCBI-nr proteins most homologous to plant SQD1 HMM. (XLS) [file pone.0027995.s026.xls]

## Sheet: 11. SQD1
NCBI-nr proteins most homologous to plant SQD1 HMM
Protein ID	E-value	Blink	PubMed ID	Organism	Taxonomy
115463645	7.8e-256	blink	16381971	Oryza_sativa_Japonica_Group	Eukaryota-Viridiplantae
			16100779
125552174	7.8e-256	blink	15685292	Oryza_sativa_Indica_Group	Eukaryota-Viridiplantae
15234041	1.8e-255	blink		Arabidopsis_thaliana	Eukaryota-Viridiplantae
33357043	1.8e-255	blink		Arabidopsis_thaliana	Eukaryota-Viridiplantae
6573642	1.8e-255	blink	10557279	Arabidopsis_thaliana	Eukaryota-Viridiplantae
168021048	1.4e-254	blink	18079367	Physcomitrella_patens_subsp._patens	Eukaryota-Viridiplantae
33357045	1.5e-254	blink		Arabidopsis_thaliana	Eukaryota-Viridiplantae
159479640	2.5e-253	blink	17932292	Chlamydomonas_reinhardtii	Eukaryota-Viridiplantae
225429530	3e-253	blink		Vitis_vinifera	Eukaryota-Viridiplantae
242087791	1.5e-252	blink		Sorghum_bicolor	Eukaryota-Viridiplantae
238014584	5e-251	blink		Zea_mays	Eukaryota-Viridiplantae
224579299	1.7e-250	blink		Solanum_lycopersicum	Eukaryota-Viridiplantae
255550762	3.3e-250	blink		Ricinus_communis	Eukaryota-Viridiplantae
226530866	1.2e-249	blink		Zea_mays	Eukaryota-Viridiplantae
224092184	1.5e-247	blink		Populus_trichocarpa	Eukaryota-Viridiplantae
38258438	5.1e-247	blink	12706349	Spinacia_oleracea	Eukaryota-Viridiplantae
148907035	6.6e-243	blink		Picea_sitchensis	Eukaryota-Viridiplantae
226463095	2.7e-224	blink		Micromonas_pusilla_CCMP1545	Eukaryota-Viridiplantae
145351736	4.2e-221	blink		Ostreococcus_lucimarinus_CCE9901	Eukaryota-Viridiplantae
255080500	1.4e-219	blink		Micromonas_sp._RCC299	Eukaryota-Viridiplantae
116060252	3.6e-219	blink	16868079	Ostreococcus_tauri	Eukaryota-Viridiplantae
218245496	3e-218	blink		Cyanothece_sp._PCC_8801	Bacteria-Cyanobacteria
218441811	2.5e-216	blink		Cyanothece_sp._PCC_7424	Bacteria-Cyanobacteria
67920767	2e-215	blink		Crocosphaera_watsonii_WH_8501	Bacteria-Cyanobacteria
172039484	2.7e-215	blink	18812508	Cyanothece_sp._ATCC_51142	Bacteria-Cyanobacteria
126660120	1.5e-214	blink		Cyanothece_sp._CCY0110	Bacteria-Cyanobacteria
196255447	2.4e-214	blink		Cyanothece_sp._PCC_7822	Bacteria-Cyanobacteria
254412723	2.8e-214	blink		Microcoleus_chthonoplastes_PCC_7420	Bacteria-Cyanobacteria
220909282	7.1e-214	blink		Cyanothece_sp._PCC_7425	Bacteria-Cyanobacteria
119486367	9.5e-214	blink		Lyngbya_sp._PCC_8106	Bacteria-Cyanobacteria
75906518	9.8e-212	blink		Anabaena_variabilis_ATCC_29413	Bacteria-Cyanobacteria
22297941	1.2e-210	blink	12240834	Thermosynechococcus_elongatus_BP-1	Bacteria-Cyanobacteria
17229236	1.9e-210	blink	11759840	Nostoc_sp._PCC_7120	Bacteria-Cyanobacteria
186683201	2e-210	blink		Nostoc_punctiforme_PCC_73102	Bacteria-Cyanobacteria
159026147	1.9e-209	blink		Microcystis_aeruginosa_PCC_7806	Bacteria-Cyanobacteria
113474276	2.4e-209	blink		Trichodesmium_erythraeum_IMS101	Bacteria-Cyanobacteria
166367666	2.8e-208	blink	18192279	Microcystis_aeruginosa_NIES-843	Bacteria-Cyanobacteria
86605292	1.6e-207	blink	16391090	Synechococcus_sp._JA-3-3Ab	Bacteria-Cyanobacteria
225517688	2.9e-207	blink		'Nostoc_azollae'_0708	Bacteria-Cyanobacteria
119511201	4.6e-207	blink		Nodularia_spumigena_CCY9414	Bacteria-Cyanobacteria
16329746	1e-206	blink	8905231	Synechocystis_sp._PCC_6803	Bacteria-Cyanobacteria
			8590279
270231331	1.6e-206	blink		Vitis_vinifera	Eukaryota-Viridiplantae
209523369	5.5e-206	blink		Arthrospira_maxima_CS-328	Bacteria-Cyanobacteria
86607561	7.3e-206	blink	16391090	Synechococcus_sp._JA-2-3B'a(2-13)	Bacteria-Cyanobacteria
220905717	8.5e-204	blink		Cyanothece_sp._PCC_7425	Bacteria-Cyanobacteria
108804080	6.7e-203	blink		Rubrobacter_xylanophilus_DSM_9941	Bacteria-Actinobacteria
258511315	7.3e-203	blink		Alicyclobacillus_acidocaldarius_subsp._acidocaldarius_DSM_446	Bacteria-Firmicutes
254424631	9.5e-202	blink		Synechococcus_sp._PCC_7335	Bacteria-Cyanobacteria
225872992	1.9e-199	blink		Acidobacterium_capsulatum_ATCC_51196	Bacteria-Acidobacteria
156740072	2.3e-196	blink		Roseiflexus_castenholzii_DSM_13941	Bacteria-Chloroflexi
148655019	4.3e-196	blink		Roseiflexus_sp._RS-1	Bacteria-Chloroflexi
205373603	7.6e-194	blink	18408155	Bacillus_coahuilensis_m4-4	Bacteria-Firmicutes
257057347	5.3e-185	blink		Saccharomonospora_viridis_DSM_43017	Bacteria-Actinobacteria
269928680	1.4e-184	blink		Sphaerobacter_thermophilus_DSM_20745	Bacteria-Chloroflexi
257069795	2.1e-183	blink		Brachybacterium_faecium_DSM_4810	Bacteria-Actinobacteria
256669911	1.8e-179	blink		Streptomyces_sp._AA4	Bacteria-Actinobacteria
218290488	1.5e-177	blink		Alicyclobacillus_acidocaldarius_LAA1	Bacteria-Firmicutes
134102139	4.8e-176	blink	17369815	Saccharopolyspora_erythraea_NRRL_2338	Bacteria-Actinobacteria
256371279	1e-166	blink		Acidimicrobium_ferrooxidans_DSM_10331	Bacteria-Actinobacteria
256372692	1.9e-165	blink		Acidimicrobium_ferrooxidans_DSM_10331	Bacteria-Actinobacteria
222424842	3.3e-136	blink		Arabidopsis_thaliana	Eukaryota-Viridiplantae
218779504	6.4e-133	blink		Desulfatibacillum_alkenivorans_AK-01	Bacteria-Proteobacteria
254415799	4.7e-131	blink		Microcoleus_chthonoplastes_PCC_7420	Bacteria-Cyanobacteria
116749622	8.5e-129	blink		Syntrophobacter_fumaroxidans_MPOB	Bacteria-Proteobacteria
241778468	6.6e-125	blink		Allochromatium_vinosum_DSM_180	Bacteria-Proteobacteria
228924938	2.2e-122	blink		Bacillus_thuringiensis_serovar_huazhongensis_BGSC_4BD1	Bacteria-Firmicutes
225197896	2.1e-120	blink		Desulfonatronospira_thiodismutans_ASO3-1	Bacteria-Proteobacteria
255021236	2.7e-116	blink		Acidithiobacillus_caldus_ATCC_51756	Bacteria-Proteobacteria
16082100	3.2e-116	blink	11029001	Thermoplasma_acidophilum_DSM_1728	Archaea-Euryarchaeota
158521316	6.1e-116	blink		Desulfococcus_oleovorans_Hxd3	Bacteria-Proteobacteria
13541359	1.5e-112	blink	11121031	Thermoplasma_volcanium_GSS1	Archaea-Euryarchaeota
158335954	1.6e-111	blink	18252824	Acaryochloris_marina_MBIC11017	Bacteria-Cyanobacteria
269921562	2.1e-111	blink		Brevundimonas_subvibrioides_ATCC_15264	Bacteria-Proteobacteria
197106427	2.7e-111	blink	18700039	Phenylobacterium_zucineum_HLK1	Bacteria-Proteobacteria
227488992	1.2e-110	blink		Corynebacterium_glucuronolyticum_ATCC_51867	Bacteria-Actinobacteria
227542015	1.2e-110	blink		Corynebacterium_glucuronolyticum_ATCC_51866	Bacteria-Actinobacteria
258561006	1.8e-110	blink		Corynebacterium_genitalium_ATCC_33030	Bacteria-Actinobacteria
227548231	1.3e-109	blink		Corynebacterium_lipophiloflavum_DSM_44291	Bacteria-Actinobacteria
117927653	5.6e-109	blink		Acidothermus_cellulolyticus_11B	Bacteria-Actinobacteria
170077469	6.9e-109	blink		Synechococcus_sp._PCC_7002	Bacteria-Cyanobacteria
227504154	2.6e-108	blink		Corynebacterium_striatum_ATCC_6940	Bacteria-Actinobacteria
120406091	8.3e-108	blink		Mycobacterium_vanbaalenii_PYR-1	Bacteria-Actinobacteria
15899313	1.4e-107	blink	11427726	Sulfolobus_solfataricus_P2	Archaea-Crenarchaeota
261601073	1.4e-107	blink		Sulfolobus_solfataricus_98/2	Archaea-Crenarchaeota
260430418	1.5e-107	blink		Citreicella_sp._SE45	Bacteria-Proteobacteria
84702622	1.5e-107	blink		Parvularcula_bermudensis_HTCC2503	Bacteria-Proteobacteria
110634477	1.6e-107	blink		Chelativorans_sp._BNC1	Bacteria-Proteobacteria
226308482	3.1e-107	blink		Rhodococcus_erythropolis_PR4	Bacteria-Actinobacteria
256395400	9.6e-107	blink		Catenulispora_acidiphila_DSM_44928	Bacteria-Actinobacteria
146303026	1.2e-106	blink	18083856	Metallosphaera_sedula_DSM_5348	Archaea-Crenarchaeota
254418248	1.5e-106	blink		Brevundimonas_sp._BAL3	Bacteria-Proteobacteria
227828953	1.8e-106	blink		Sulfolobus_islandicus_M.14.25	Archaea-Crenarchaeota
227831691	1.8e-106	blink		Sulfolobus_islandicus_L.S.2.15	Archaea-Crenarchaeota
229583501	1.8e-106	blink		Sulfolobus_islandicus_Y.N.15.51	Archaea-Crenarchaeota
238621145	1.8e-106	blink		Sulfolobus_islandicus_M.16.4	Archaea-Crenarchaeota
229580648	2.3e-106	blink		Sulfolobus_islandicus_Y.G.57.14	Archaea-Crenarchaeota
209965587	5.5e-106	blink		Rhodospirillum_centenum_SW	Bacteria-Proteobacteria
15922684	1.1e-105	blink	11572479	Sulfolobus_tokodaii_str._7	Archaea-Crenarchaeota
77164999	1.1e-105	blink	16957257	Nitrosococcus_oceani_ATCC_19707	Bacteria-Proteobacteria
83859961	1.3e-105	blink		Oceanicaulis_alexandrii_HTCC2633	Bacteria-Proteobacteria
222086979	1.4e-105	blink		Agrobacterium_radiobacter_K84	Bacteria-Proteobacteria
227832690	1.9e-105	blink		Corynebacterium_aurimucosum_ATCC_700975	Bacteria-Actinobacteria
114571142	2.9e-105	blink		Maricaulis_maris_MCS10	Bacteria-Proteobacteria
126729587	3.1e-105	blink		Sagittula_stellata_E-37	Bacteria-Proteobacteria
220935265	4.7e-105	blink		Thioalkalivibrio_sp._HL-EbGR7	Bacteria-Proteobacteria
118591120	1.6e-104	blink		Labrenzia_aggregata_IAM_12614	Bacteria-Proteobacteria
219121490	2.1e-104	blink		Phaeodactylum_tricornutum_CCAP_1055/1	Eukaryota-stramenopiles
227823315	5.4e-104	blink		Rhizobium_sp._NGR234	Bacteria-Proteobacteria
15966498	7.3e-104	blink	11481430	Sinorhizobium_meliloti_1021	Bacteria-Proteobacteria
			11474104
163758796	9.5e-104	blink		Hoeflea_phototrophica_DFL-43	Bacteria-Proteobacteria
226363722	1.5e-103	blink		Rhodococcus_opacus_B4	Bacteria-Actinobacteria
84705257	2.3e-103	blink		Parvularcula_bermudensis_HTCC2503	Bacteria-Proteobacteria
119385535	2.5e-103	blink		Paracoccus_denitrificans_PD1222	Bacteria-Proteobacteria
150397831	3e-103	blink		Sinorhizobium_medicae_WSM419	Bacteria-Proteobacteria
254282931	3.2e-103	blink		gamma_proteobacterium_NOR51-B	Bacteria-Proteobacteria
86359059	6.9e-103	blink	16505379	Rhizobium_etli_CFN_42	Bacteria-Proteobacteria
209550782	8.3e-103	blink		Rhizobium_leguminosarum_bv._trifolii_WSM2304	Bacteria-Proteobacteria
87301601	9.6e-103	blink		Synechococcus_sp._WH_5701	Bacteria-Cyanobacteria
126461995	5.6e-102	blink		Rhodobacter_sphaeroides_ATCC_17029	Bacteria-Proteobacteria
190893281	7e-102	blink		Rhizobium_etli_CIAT_652	Bacteria-Proteobacteria
89069311	9.4e-102	blink		Oceanicola_granulosus_HTCC2516	Bacteria-Proteobacteria
124021766	3.1e-101	blink		Prochlorococcus_marinus_str._MIT_9303	Bacteria-Cyanobacteria
241206190	3.2e-101	blink		Rhizobium_leguminosarum_bv._trifolii_WSM1325	Bacteria-Proteobacteria
116253714	4.5e-101	blink	16640791	Rhizobium_leguminosarum_bv._viciae_3841	Bacteria-Proteobacteria
254472670	8.2e-101	blink		Pseudovibrio_sp._JE062	Bacteria-Proteobacteria
146277991	1.9e-100	blink		Rhodobacter_sphaeroides_ATCC_17025	Bacteria-Proteobacteria
260436523	3.3e-100	blink		Synechococcus_sp._WH_8109	Bacteria-Cyanobacteria
33864588	3.5e-100	blink	12917641	Synechococcus_sp._WH_8102	Bacteria-Cyanobacteria
78211607	3.8e-100	blink		Synechococcus_sp._CC9605	Bacteria-Cyanobacteria
194476901	6.7e-100	blink	18356055	Paulinella_chromatophora	Eukaryota-Rhizaria
221638980	7.1e-100	blink		Rhodobacter_sphaeroides_KD131	Bacteria-Proteobacteria
77463123	7.1e-100	blink		Rhodobacter_sphaeroides_2.4.1	Bacteria-Proteobacteria
148238389	7.8e-100	blink		Synechococcus_sp._WH_7803	Bacteria-Cyanobacteria
48478150	1.3e-99	blink	15184674	Picrophilus_torridus_DSM_9790	Archaea-Euryarchaeota
33862323	1.9e-99	blink	12917642	Prochlorococcus_marinus_str._MIT_9313	Bacteria-Cyanobacteria
70606259	2e-99	blink	15995215	Sulfolobus_acidocaldarius_DSM_639	Archaea-Crenarchaeota
126727389	2.1e-99	blink		Rhodobacterales_bacterium_HTCC2150	Bacteria-Proteobacteria
88809310	2.1e-99	blink		Synechococcus_sp._WH_7805	Bacteria-Cyanobacteria
78183633	2.3e-99	blink		Synechococcus_sp._CC9902	Bacteria-Cyanobacteria
224006369	2.6e-99	blink		Thalassiosira_pseudonana_CCMP1335	Eukaryota-stramenopiles
116071753	2.8e-99	blink		Synechococcus_sp._BL107	Bacteria-Cyanobacteria
254501346	2.8e-99	blink		Labrenzia_alexandrii_DFL-11	Bacteria-Proteobacteria
254432674	3.5e-99	blink		Cyanobium_sp._PCC_7001	Bacteria-Cyanobacteria
257075862	4.8e-99	blink		Ferroplasma_acidarmanus_fer1	Archaea-Euryarchaeota
116074333	5.8e-99	blink		Synechococcus_sp._RS9916	Bacteria-Cyanobacteria
87123298	6e-99	blink		Synechococcus_sp._RS9917	Bacteria-Cyanobacteria
124026840	1.7e-98	blink		Prochlorococcus_marinus_str._NATL1A	Bacteria-Cyanobacteria
72383102	3.5e-98	blink		Prochlorococcus_marinus_str._NATL2A	Bacteria-Cyanobacteria
148241153	1.8e-97	blink		Synechococcus_sp._RCC307	Bacteria-Cyanobacteria
148241303	2.7e-97	blink		Synechococcus_sp._RCC307	Bacteria-Cyanobacteria
56750954	4.4e-97	blink	17211581	Synechococcus_elongatus_PCC_6301	Bacteria-Cyanobacteria
			17040912
			16882723
			16407232
113953180	2.7e-96	blink	16938853	Synechococcus_sp._CC9311	Bacteria-Cyanobacteria
33862221	8.1e-96	blink	12917642	Prochlorococcus_marinus_subsp._pastoris_str._CCMP1986	Bacteria-Cyanobacteria
157414271	1.1e-95	blink		Prochlorococcus_marinus_str._MIT_9215	Bacteria-Cyanobacteria
123967088	1.2e-95	blink		Prochlorococcus_marinus_str._MIT_9515	Bacteria-Cyanobacteria
91070432	4.1e-95	blink	16556843	uncultured_Prochlorococcus_marinus_clone_HOT0M-10E12	Bacteria-Cyanobacteria
254525411	4.4e-95	blink		Prochlorococcus_marinus_str._MIT_9202	Bacteria-Cyanobacteria
78780142	4.7e-94	blink		Prochlorococcus_marinus_str._MIT_9312	Bacteria-Cyanobacteria
123969406	2.4e-93	blink		Prochlorococcus_marinus_str._AS9601	Bacteria-Cyanobacteria
126697193	2.4e-93	blink		Prochlorococcus_marinus_str._MIT_9301	Bacteria-Cyanobacteria
33241275	1.1e-92	blink	12917486	Prochlorococcus_marinus_subsp._marinus_str._CCMP1375	Bacteria-Cyanobacteria
159904333	4.6e-92	blink		Prochlorococcus_marinus_str._MIT_9211	Bacteria-Cyanobacteria
255514249	3.1e-91	blink		Candidatus_Micrarchaeum_acidiphilum_ARMAN-2	Archaea-Euryarchaeota
159041982	6e-87	blink		Caldivirga_maquilingensis_IC-167	Archaea-Crenarchaeota
55379800	1.1e-75	blink	15520287	Haloarcula_marismortui_ATCC_43049	Archaea-Euryarchaeota
269926954	1.8e-75	blink		Thermobaculum_terrenum_ATCC_BAA-798	Bacteria-Thermobaculum.
257052195	1.2e-70	blink		Halorhabdus_utahensis_DSM_12940	Archaea-Euryarchaeota
110668873	3.2e-67	blink	16820047	Haloquadratum_walsbyi_DSM_16790	Archaea-Euryarchaeota
126437512	2.1e-66	blink		Mycobacterium_sp._JLS	Bacteria-Actinobacteria
222479503	9.2e-59	blink		Halorubrum_lacusprofundi_ATCC_49239	Archaea-Euryarchaeota
108801527	3e-56	blink		Mycobacterium_sp._MCS	Bacteria-Actinobacteria
254282891	8.5e-52	blink		gamma_proteobacterium_NOR51-B	Bacteria-Proteobacteria
