# Supplementary material for: Evolution of Plant Nucleotide-Sugar Interconversion Enzymes
Source: PLoS One. 2011 Nov 18;6(11):e27995. doi: 10.1371/journal.pone.0027995 (PMC3220709; doi:10.1371/journal.pone.0027995)
Supplement: Table S12 — NCBI-nr proteins most homologous to plant GER HMM. (XLS) [file pone.0027995.s027.xls]

## Sheet: 12. GER
NCBI-nr proteins most homologous to plant GER HMM
Protein ID	E-value	Blink	PubMed ID	Organism	Taxonomy
18394547	1.8e-185	blink		Arabidopsis_thaliana	Eukaryota-Viridiplantae
42571525	1.8e-185	blink		Arabidopsis_thaliana	Eukaryota-Viridiplantae
30698929	2.4e-184	blink		Arabidopsis_thaliana	Eukaryota-Viridiplantae
75098650	2.4e-184	blink	10758496	Arabidopsis_thaliana	Eukaryota-Viridiplantae
			12881408
			11130712
115469272	4.5e-184	blink	16381971	Oryza_sativa_Japonica_Group	Eukaryota-Viridiplantae
			16100779
255565719	3.2e-181	blink		Ricinus_communis	Eukaryota-Viridiplantae
125556307	3.7e-181	blink	15685292	Oryza_sativa_Indica_Group	Eukaryota-Viridiplantae
168058075	4.6e-181	blink	18079367	Physcomitrella_patens_subsp._patens	Eukaryota-Viridiplantae
226491108	3.4e-179	blink		Zea_mays	Eukaryota-Viridiplantae
224142337	9.6e-178	blink		Populus_trichocarpa	Eukaryota-Viridiplantae
242093780	1.1e-176	blink		Sorghum_bicolor	Eukaryota-Viridiplantae
157343111	7.1e-176	blink	17721507	Vitis_vinifera	Eukaryota-Viridiplantae
225445759	7.1e-176	blink		Vitis_vinifera	Eukaryota-Viridiplantae
255634670	1.2e-175	blink		Glycine_max	Eukaryota-Viridiplantae
224088362	2.7e-175	blink		Populus_trichocarpa	Eukaryota-Viridiplantae
147783904	1e-174	blink	18094749	Vitis_vinifera	Eukaryota-Viridiplantae
116788501	2.3e-174	blink		Picea_sitchensis	Eukaryota-Viridiplantae
115469270	2e-170	blink	16381971	Oryza_sativa_Japonica_Group	Eukaryota-Viridiplantae
			16100779
125556305	5.7e-169	blink	15685292	Oryza_sativa_Indica_Group	Eukaryota-Viridiplantae
218887781	4.5e-157	blink		Desulfovibrio_vulgaris_str._'Miyazaki_F'	Bacteria-Proteobacteria
220903689	5.8e-148	blink		Desulfovibrio_desulfuricans_subsp._desulfuricans_str._ATCC_27774	Bacteria-Proteobacteria
78357941	3.1e-147	blink		Desulfovibrio_desulfuricans_subsp._desulfuricans_str._G20	Bacteria-Proteobacteria
242096560	1.2e-146	blink		Sorghum_bicolor	Eukaryota-Viridiplantae
218296664	5.7e-145	blink		Thermus_aquaticus_Y51MC23	Bacteria-Deinococcus-Thermus
46578507	1.3e-143	blink	15077118	Desulfovibrio_vulgaris_str._Hildenborough	Bacteria-Proteobacteria
120603910	2.1e-143	blink		Desulfovibrio_vulgaris_DP4	Bacteria-Proteobacteria
56752399	4.9e-143	blink	17211581	Synechococcus_elongatus_PCC_6301	Bacteria-Cyanobacteria
			17040912
			16882723
			16407232
239908527	3.2e-142	blink		Desulfovibrio_magneticus_RS-1	Bacteria-Proteobacteria
94972478	8.9e-141	blink		Lawsonia_intracellularis_PHE/MN1-00	Bacteria-Proteobacteria
73667591	1.4e-139	blink	16980466	Methanosarcina_barkeri_str._Fusaro	Archaea-Euryarchaeota
117926593	6.1e-138	blink		Magnetococcus_sp._MC-1	Bacteria-Proteobacteria
239827092	5.9e-136	blink		Geobacillus_sp._WCH70	Bacteria-Firmicutes
134299254	7.9e-136	blink		Desulfotomaculum_reducens_MI-1	Bacteria-Firmicutes
255059003	3.2e-135	blink		Geobacter_sp._M18	Bacteria-Proteobacteria
21226760	3.8e-135	blink	12125824	Methanosarcina_mazei_Go1	Archaea-Euryarchaeota
256420137	5.2e-135	blink		Chitinophaga_pinensis_DSM_2588	Bacteria-Bacteroidetes
149278274	6.9e-135	blink		Pedobacter_sp._BAL39	Bacteria-Bacteroidetes
256421401	8.4e-135	blink		Chitinophaga_pinensis_DSM_2588	Bacteria-Bacteroidetes
153874495	9.2e-135	blink		Beggiatoa_sp._PS	Bacteria-Proteobacteria
229136782	2.7e-134	blink		Bacillus_cereus_BDRD-ST196	Bacteria-Firmicutes
121533317	4.5e-134	blink		Thermosinus_carboxydivorans_Nor1	Bacteria-Firmicutes
229032901	4.7e-134	blink		Bacillus_cereus_AH1271	Bacteria-Firmicutes
157273539	5e-134	blink	17656724	Candidatus_Chloracidobacterium_thermophilum	Bacteria-Acidobacteria
154493006	6.9e-134	blink		Parabacteroides_merdae_ATCC_43184	Bacteria-Bacteroidetes
257413287	7.2e-134	blink		Roseburia_intestinalis_L1-82	Bacteria-Firmicutes
88808149	8.5e-134	blink		Synechococcus_sp._WH_7805	Bacteria-Cyanobacteria
24214277	2.1e-133	blink	12712204	Leptospira_interrogans_serovar_Lai_str._56601	Bacteria-Spirochaetes
237723790	2.6e-133	blink		Bacteroides_dorei_5_1_36/D4	Bacteria-Bacteroidetes
255014978	2.6e-133	blink		Bacteroides_sp._2_1_7	Bacteria-Bacteroidetes
150008812	3e-133	blink	17579514	Parabacteroides_distasonis_ATCC_8503	Bacteria-Bacteroidetes
183221420	5.4e-133	blink	18270594	Leptospira_biflexa_serovar_Patoc_strain_'Patoc_1_(Paris)'	Bacteria-Spirochaetes
39995734	6.8e-133	blink	14671304	Geobacter_sulfurreducens_PCA	Bacteria-Proteobacteria
53804757	7.6e-133	blink	15383840	Methylococcus_capsulatus_str._Bath	Bacteria-Proteobacteria
255534100	7.7e-133	blink		Pedobacter_heparinus_DSM_2366	Bacteria-Bacteroidetes
197117257	1.6e-132	blink		Geobacter_bemidjiensis_Bem	Bacteria-Proteobacteria
116327881	4.3e-132	blink	16973745	Leptospira_borgpetersenii_serovar_Hardjo-bovis_L550	Bacteria-Spirochaetes
251794439	8.9e-132	blink		Paenibacillus_sp._JDR-2	Bacteria-Firmicutes
256842158	1.9e-131	blink		Parabacteroides_sp._D13	Bacteria-Bacteroidetes
261877807	2e-131	blink		Selenomonas_noxia_ATCC_43541	Bacteria-Firmicutes
182420394	2.3e-131	blink		Clostridium_butyricum_5521	Bacteria-Firmicutes
258516008	3e-131	blink		Desulfotomaculum_acetoxidans_DSM_771	Bacteria-Firmicutes
110636487	4.6e-131	blink	17400776	Cytophaga_hutchinsonii_ATCC_33406	Bacteria-Bacteroidetes
253578770	5.1e-131	blink		Ruminococcus_sp._5_1_39BFAA	Bacteria-Firmicutes
218532961	5.2e-131	blink		Methylobacterium_chloromethanicum_CM4	Bacteria-Proteobacteria
116623719	6.8e-131	blink		Candidatus_Solibacter_usitatus_Ellin6076	Bacteria-Acidobacteria
222055216	7.7e-131	blink		Geobacter_sp._FRC-32	Bacteria-Proteobacteria
254409761	8.5e-131	blink		Microcoleus_chthonoplastes_PCC_7420	Bacteria-Cyanobacteria
170781972	1.5e-130	blink	18192393	Clavibacter_michiganensis_subsp._sepedonicus	Bacteria-Actinobacteria
238928049	1.9e-130	blink		Selenomonas_flueggei_ATCC_43531	Bacteria-Firmicutes
217976279	2.3e-130	blink		Methylocella_silvestris_BL2	Bacteria-Proteobacteria
240141472	2.6e-130	blink		Methylobacterium_extorquens_AM1	Bacteria-Proteobacteria
163854016	4.6e-130	blink		Methylobacterium_extorquens_PA1	Bacteria-Proteobacteria
260887530	5.1e-130	blink		Selenomonas_sputigena_ATCC_35185	Bacteria-Firmicutes
218134540	6.5e-130	blink		Bacteroides_pectinophilus_ATCC_43243	Bacteria-Bacteroidetes
148272780	7e-130	blink	18192381	Clavibacter_michiganensis_subsp._michiganensis_NCPPB_382	Bacteria-Actinobacteria
158521295	9e-130	blink		Desulfococcus_oleovorans_Hxd3	Bacteria-Proteobacteria
254563986	1.2e-129	blink		Methylobacterium_extorquens_DM4	Bacteria-Proteobacteria
229871587	2e-129	blink		Spirosoma_linguale_DSM_74	Bacteria-Bacteroidetes
171909509	1.2e-128	blink		Verrucomicrobium_spinosum_DSM_4136	Bacteria-Verrucomicrobia
255037533	1.3e-128	blink		Dyadobacter_fermentans_DSM_18053	Bacteria-Bacteroidetes
241258859	3.4e-128	blink		Rhizobium_leguminosarum_bv._trifolii_WSM1325	Bacteria-Proteobacteria
255014208	3.6e-128	blink		Bacteroides_sp._2_1_7	Bacteria-Bacteroidetes
124004208	4e-128	blink		Microscilla_marina_ATCC_23134	Bacteria-Bacteroidetes
149925733	4.3e-128	blink		Limnobacter_sp._MED105	Bacteria-Proteobacteria
218673144	4.4e-128	blink		Rhizobium_etli_GR56	Bacteria-Proteobacteria
188584344	5.4e-128	blink		Methylobacterium_populi_BJ001	Bacteria-Proteobacteria
78188629	5.5e-128	blink		Chlorobium_chlorochromatii_CaD3	Bacteria-Chlorobi
209552272	5.8e-128	blink		Rhizobium_leguminosarum_bv._trifolii_WSM2304	Bacteria-Proteobacteria
255014246	5.8e-128	blink		Bacteroides_sp._2_1_7	Bacteria-Bacteroidetes
51243875	7.9e-128	blink	15305914	Desulfotalea_psychrophila_LSv54	Bacteria-Proteobacteria
220935260	9.2e-128	blink		Thioalkalivibrio_sp._HL-EbGR7	Bacteria-Proteobacteria
229492303	1.3e-127	blink		Rhodococcus_erythropolis_SK121	Bacteria-Actinobacteria
74317793	1.3e-127	blink	16452431	Thiobacillus_denitrificans_ATCC_25259	Bacteria-Proteobacteria
87301058	1.6e-127	blink		Synechococcus_sp._WH_5701	Bacteria-Cyanobacteria
218682420	1.8e-127	blink		Rhizobium_etli_CIAT_894	Bacteria-Proteobacteria
69246544	1.9e-127	blink		Enterococcus_faecium_DO	Bacteria-Firmicutes
225165869	2.1e-127	blink		Opitutaceae_bacterium_TAV2	Bacteria-Verrucomicrobia
119961270	4.9e-127	blink	17194220	Arthrobacter_aurescens_TC1	Bacteria-Actinobacteria
221233408	9.1e-127	blink		Caulobacter_crescentus_NA1000	Bacteria-Proteobacteria
266626326	1.2e-126	blink		Caulobacter_segnis_ATCC_21756	Bacteria-Proteobacteria
152965794	2.3e-126	blink		Kineococcus_radiotolerans_SRS30216	Bacteria-Actinobacteria
113952814	2.4e-126	blink	16938853	Synechococcus_sp._CC9311	Bacteria-Cyanobacteria
146298093	2.5e-126	blink		Flavobacterium_johnsoniae_UW101	Bacteria-Bacteroidetes
257883069	4.2e-126	blink		Enterococcus_faecium_1,231,502	Bacteria-Firmicutes
241203190	8.1e-126	blink		Rhizobium_leguminosarum_bv._trifolii_WSM1325	Bacteria-Proteobacteria
261209478	8.1e-126	blink		Enterococcus_faecium_TC_6	Bacteria-Firmicutes
196232650	9.2e-126	blink		Chthoniobacter_flavus_Ellin428	Bacteria-Verrucomicrobia
89900029	1.1e-125	blink		Rhodoferax_ferrireducens_T118	Bacteria-Proteobacteria
33864959	1.2e-125	blink	12917641	Synechococcus_sp._WH_8102	Bacteria-Cyanobacteria
256831032	1.8e-125	blink		Desulfomicrobium_baculatum_DSM_4028	Bacteria-Proteobacteria
259414846	2.1e-125	blink		Silicibacter_sp._TrichCH4B	Bacteria-Proteobacteria
223936575	2.5e-125	blink		bacterium_Ellin514	Bacteria-Verrucomicrobia
193215766	2.6e-125	blink		Chloroherpeton_thalassium_ATCC_35110	Bacteria-Chlorobi
190890473	2.9e-125	blink		Rhizobium_etli_CIAT_652	Bacteria-Proteobacteria
145225331	3.9e-125	blink		Mycobacterium_gilvum_PYR-GCK	Bacteria-Actinobacteria
254294158	4.2e-125	blink		Hirschia_baltica_ATCC_49814	Bacteria-Proteobacteria
149196370	6.6e-125	blink		Lentisphaera_araneosa_HTCC2155	Bacteria-Lentisphaerae
3550479	6.9e-125	blink	9884234	Mycobacterium_avium_subsp._paratuberculosis	Bacteria-Actinobacteria
41407330	6.9e-125	blink	16116077	Mycobacterium_avium_subsp._paratuberculosis_K-10	Bacteria-Actinobacteria
5524327	6.9e-125	blink	14523113	Mycobacterium_avium	Bacteria-Actinobacteria
168481412	7.4e-125	blink	18422615	Escherichia_coli	Bacteria-Proteobacteria
77404745	1.2e-124	blink		Rhodobacter_sphaeroides_2.4.1	Bacteria-Proteobacteria
111022411	1.3e-124	blink	17030794	Rhodococcus_jostii_RHA1	Bacteria-Actinobacteria
220930801	1.3e-124	blink		Clostridium_cellulolyticum_H10	Bacteria-Firmicutes
163757905	1.7e-124	blink		Hoeflea_phototrophica_DFL-43	Bacteria-Proteobacteria
78187712	1.8e-124	blink		Chlorobium_luteolum_DSM_273	Bacteria-Chlorobi
99081322	2.8e-124	blink		Ruegeria_sp._TM1040	Bacteria-Proteobacteria
260428692	3.7e-124	blink		Citreicella_sp._SE45	Bacteria-Proteobacteria
226334851	4.2e-124	blink		Rhodococcus_opacus_B4	Bacteria-Actinobacteria
120434920	4.3e-124	blink	17107561	Gramella_forsetii_KT0803	Bacteria-Bacteroidetes
187880478	4.3e-124	blink	18422615	Escherichia_coli	Bacteria-Proteobacteria
187880465	5.5e-124	blink	18422615	Shigella_dysenteriae	Bacteria-Proteobacteria
269791637	6.4e-124	blink		Thermanaerovibrio_acidaminovorans_DSM_6589	Bacteria-Synergistetes
209548033	8e-124	blink		Rhizobium_leguminosarum_bv._trifolii_WSM2304	Bacteria-Proteobacteria
94314778	8.5e-124	blink		Cupriavidus_metallidurans_CH34	Bacteria-Proteobacteria
148265237	8.7e-124	blink		Geobacter_uraniireducens_Rf4	Bacteria-Proteobacteria
78222526	1e-123	blink		Geobacter_metallireducens_GS-15	Bacteria-Proteobacteria
86356412	1.3e-123	blink	16505379	Rhizobium_etli_CFN_42	Bacteria-Proteobacteria
253687706	1.9e-123	blink		Pectobacterium_carotovorum_subsp._carotovorum_PC1	Bacteria-Proteobacteria
85375519	3.9e-123	blink		Erythrobacter_litoralis_HTCC2594	Bacteria-Proteobacteria
149912446	4e-123	blink		Roseobacter_sp._AzwK-3b	Bacteria-Proteobacteria
270158708	4e-123	blink		Legionella_longbeachae_D-4968	Bacteria-Proteobacteria
121606081	4.1e-123	blink		Polaromonas_naphthalenivorans_CJ2	Bacteria-Proteobacteria
215411174	5.9e-123	blink		Mycobacterium_tuberculosis_94_M4241A	Bacteria-Actinobacteria
194335705	6.8e-123	blink		Pelodictyon_phaeoclathratiforme_BU-1	Bacteria-Chlorobi
260430776	6.9e-123	blink		Silicibacter_lacuscaerulensis_ITI-1157	Bacteria-Proteobacteria
254458147	9.5e-123	blink		Campylobacterales_bacterium_GD_1	Bacteria-Proteobacteria
83941630	1e-122	blink		Sulfitobacter_sp._EE-36	Bacteria-Proteobacteria
118602872	1.3e-122	blink	17303757	Candidatus_Ruthia_magnifica_str._Cm_(Calyptogena_magnifica)	Bacteria-Proteobacteria
261409114	1.6e-122	blink		Geobacillus_sp._Y412MC10	Bacteria-Firmicutes
256756796	1.9e-122	blink		Clostridium_papyrosolvens_DSM_2782	Bacteria-Firmicutes
209967268	2.4e-122	blink		Rhodospirillum_centenum_SW	Bacteria-Proteobacteria
257228937	2.6e-122	blink		Yersinia_pseudotuberculosis	Bacteria-Proteobacteria
117927659	3.2e-122	blink		Acidothermus_cellulolyticus_11B	Bacteria-Actinobacteria
15608650	3.3e-122	blink	12368430	Mycobacterium_tuberculosis_H37Rv	Bacteria-Actinobacteria
			9634230
15840978	3.3e-122	blink	12218036	Mycobacterium_tuberculosis_CDC1551	Bacteria-Actinobacteria
227326702	4.7e-122	blink		Pectobacterium_carotovorum_subsp._carotovorum_WPP14	Bacteria-Proteobacteria
145588491	5.9e-122	blink		Polynucleobacter_necessarius_subsp._asymbioticus_QLW-P1DMWA-1	Bacteria-Proteobacteria
110597113	6.2e-122	blink		Chlorobium_ferrooxidans_DSM_13031	Bacteria-Chlorobi
108797918	7.3e-122	blink		Mycobacterium_sp._MCS	Bacteria-Actinobacteria
255264246	9.9e-122	blink		Thalassiobium_sp._R2A62	Bacteria-Proteobacteria
124267915	1e-121	blink	17158667	Methylibium_petroleiphilum_PM1	Bacteria-Proteobacteria
262276291	1e-121	blink		Grimontia_hollisae_CIP_101886	Bacteria-Proteobacteria
119899875	1.4e-121	blink	17057704	Azoarcus_sp._BH72	Bacteria-Proteobacteria
22124985	1.6e-121	blink	12142430	Yersinia_pestis_KIM_10	Bacteria-Proteobacteria
45440671	1.6e-121	blink	15262951	Yersinia_pestis_biovar_Microtus_str._91001	Bacteria-Proteobacteria
			15368893
91781094	1.6e-121	blink	17030797	Burkholderia_xenovorans_LB400	Bacteria-Proteobacteria
194433590	2e-121	blink		Shigella_dysenteriae_1012	Bacteria-Proteobacteria
260454852	2.8e-121	blink		Streptomyces_flavogriseus_ATCC_33331	Bacteria-Actinobacteria
254443734	3e-121	blink		Verrucomicrobiae_bacterium_DG1235	Bacteria-Verrucomicrobia
114778098	3.1e-121	blink		Mariprofundus_ferrooxydans_PV-1	Bacteria-Proteobacteria
229492388	3.5e-121	blink		Rhodococcus_erythropolis_SK121	Bacteria-Actinobacteria
84703514	4.5e-121	blink		Parvularcula_bermudensis_HTCC2503	Bacteria-Proteobacteria
159046665	4.7e-121	blink		Dinoroseobacter_shibae_DFL_12	Bacteria-Proteobacteria
123443282	5.7e-121	blink	17173484	Yersinia_enterocolitica_subsp._enterocolitica_8081	Bacteria-Proteobacteria
			12834539
182416049	6.6e-121	blink		Opitutus_terrae_PB90-1	Bacteria-Verrucomicrobia
256769988	6.7e-121	blink		Streptomyces_sp._C	Bacteria-Actinobacteria
90410681	6.9e-121	blink		Photobacterium_profundum_3TCK	Bacteria-Proteobacteria
90579216	1e-120	blink		Photobacterium_angustum_S14	Bacteria-Proteobacteria
162420075	1.1e-120	blink		Yersinia_pestis_Angola	Bacteria-Proteobacteria
239993220	1.3e-120	blink		Alteromonas_macleodii_ATCC_27126	Bacteria-Proteobacteria
83591594	1.3e-120	blink		Rhodospirillum_rubrum_ATCC_11170	Bacteria-Proteobacteria
255336280	1.6e-120	blink		Hyphomicrobium_denitrificans_ATCC_51888	Bacteria-Proteobacteria
226304814	1.7e-120	blink		Rhodococcus_erythropolis_PR4	Bacteria-Actinobacteria
254376633	2.6e-120	blink		Streptomyces_sp._SPB74	Bacteria-Actinobacteria
83309260	2.8e-120	blink	16303747	Magnetospirillum_magneticum_AMB-1	Bacteria-Proteobacteria
85704555	2.9e-120	blink		Roseovarius_sp._217	Bacteria-Proteobacteria
227382079	3.3e-120	blink		Kribbella_flavida_DSM_17836	Bacteria-Actinobacteria
238795482	3.4e-120	blink		Yersinia_mollaretii_ATCC_43969	Bacteria-Proteobacteria
93115464	3.4e-120	blink	17452091	Escherichia_coli	Bacteria-Proteobacteria
16519645	3.7e-120	blink	9163424	Rhizobium_sp._NGR234	Bacteria-Proteobacteria
148256985	4e-120	blink	17540897	Bradyrhizobium_sp._BTAi1	Bacteria-Proteobacteria
27380575	5.3e-120	blink	12597279	Bradyrhizobium_japonicum_USDA_110	Bacteria-Proteobacteria
			12597275
134291905	6.6e-120	blink		Burkholderia_vietnamiensis_G4	Bacteria-Proteobacteria
146339219	7e-120	blink	17540897	Bradyrhizobium_sp._ORS278	Bacteria-Proteobacteria
83855106	9.8e-120	blink		Sulfitobacter_sp._NAS-14.1	Bacteria-Proteobacteria
254472891	1e-119	blink		Pseudovibrio_sp._JE062	Bacteria-Proteobacteria
27376741	1e-119	blink	12597279	Bradyrhizobium_japonicum_USDA_110	Bacteria-Proteobacteria
			12597275
146312309	1.3e-119	blink		Enterobacter_sp._638	Bacteria-Proteobacteria
153834346	1.3e-119	blink		Vibrio_harveyi_HY01	Bacteria-Proteobacteria
148241317	1.8e-119	blink		Synechococcus_sp._RCC307	Bacteria-Cyanobacteria
220926124	1.8e-119	blink		Methylobacterium_nodulans_ORS_2060	Bacteria-Proteobacteria
75676569	2.2e-119	blink	16517654	Nitrobacter_winogradskyi_Nb-255	Bacteria-Proteobacteria
26546922	2.9e-119	blink	12458173	Mycobacterium_avium	Bacteria-Actinobacteria
254487758	3.3e-119	blink		Roseobacter_sp._GAI101	Bacteria-Proteobacteria
163749801	5.7e-119	blink		Shewanella_benthica_KT99	Bacteria-Proteobacteria
54401415	6.2e-119	blink	15375135	Citrobacter_freundii	Bacteria-Proteobacteria
189425807	6.4e-119	blink		Geobacter_lovleyi_SZ	Bacteria-Proteobacteria
119944537	8.5e-119	blink		Psychromonas_ingrahamii_37	Bacteria-Proteobacteria
184201693	9.3e-119	blink	18408034	Kocuria_rhizophila_DC2201	Bacteria-Actinobacteria
260061269	9.3e-119	blink		Robiginitalea_biformata_HTCC2501	Bacteria-Bacteroidetes
265525341	1.2e-118	blink		Prochlorococcus_phage_P-SSM2	Viruses-dsDNA viruses, no RNA stage
61806129	1.2e-118	blink	15828858	Prochlorococcus_phage_P-SSM2	Viruses-dsDNA viruses, no RNA stage
114566165	1.9e-118	blink		Syntrophomonas_wolfei_subsp._wolfei_str._Goettingen	Bacteria-Firmicutes
221134316	3.3e-118	blink		Glaciecola_sp._HTCC2999	Bacteria-Proteobacteria
94263403	4e-118	blink		delta_proteobacterium_MLMS-1	Bacteria-Proteobacteria
46241638	4.2e-118	blink	15033235	Azospirillum_brasilense	Bacteria-Proteobacteria
256680678	5.2e-118	blink		Streptomyces_sp._SPB78	Bacteria-Actinobacteria
254432369	6e-118	blink		Cyanobium_sp._PCC_7001	Bacteria-Cyanobacteria
126741040	8.5e-118	blink		Roseobacter_sp._SK209-2-6	Bacteria-Proteobacteria
254513075	8.5e-118	blink		Rhodobacteraceae_bacterium_KLH11	Bacteria-Proteobacteria
170691272	8.7e-118	blink		Burkholderia_graminis_C4D1M	Bacteria-Proteobacteria
171057315	1e-117	blink		Leptothrix_cholodnii_SP-6	Bacteria-Proteobacteria
254382403	1e-117	blink		Streptomyces_sp._Mg1	Bacteria-Actinobacteria
26248426	1.1e-117	blink	12471157	Escherichia_coli_CFT073	Bacteria-Proteobacteria
118595022	1.2e-117	blink		Methylophilales_bacterium_HTCC2181	Bacteria-Proteobacteria
157159074	1.2e-117	blink		Escherichia_coli_E24377A	Bacteria-Proteobacteria
253701746	1.2e-117	blink		Geobacter_sp._M21	Bacteria-Proteobacteria
209919502	1.3e-117	blink		Escherichia_coli_SE11	Bacteria-Proteobacteria
218690110	1.3e-117	blink		Escherichia_coli_ED1a	Bacteria-Proteobacteria
260856035	1.3e-117	blink		Escherichia_coli_O26:H11_str._11368	Bacteria-Proteobacteria
161502740	1.4e-117	blink		Salmonella_enterica_subsp._arizonae_serovar_62:z4,z23:--	Bacteria-Proteobacteria
187922826	1.4e-117	blink		Burkholderia_phytofirmans_PsJN	Bacteria-Proteobacteria
15802532	1.5e-117	blink	11206551	Escherichia_coli_O157:H7_EDL933	Bacteria-Proteobacteria
256017776	1.5e-117	blink		Shigella_sp._D9	Bacteria-Proteobacteria
37788082	1.5e-117	blink	14550554	Escherichia_coli	Bacteria-Proteobacteria
74312577	1.5e-117	blink	16275786	Shigella_sonnei_Ss046	Bacteria-Proteobacteria
215487260	1.6e-117	blink		Escherichia_coli_O127:H6_str._E2348/69	Bacteria-Proteobacteria
54401429	1.6e-117	blink	11238967	Salmonella_enterica_subsp._enterica_serovar_Urbana	Bacteria-Proteobacteria
			15375135
1407613	1.7e-117	blink	8052136	Escherichia_coli	Bacteria-Proteobacteria
			8759852
			9004408
16129992	1.7e-117	blink	16397293	Escherichia_coli_str._K-12_substr._MG1655	Bacteria-Proteobacteria
			9278503
218705585	1.7e-117	blink		Escherichia_coli_UMN026	Bacteria-Proteobacteria
6729921	1.7e-117	blink	9817848	Escherichia_coli	Bacteria-Proteobacteria
149915970	2.2e-117	blink		Roseobacter_sp._AzwK-3b	Bacteria-Proteobacteria
194436026	2.2e-117	blink		Escherichia_coli_101-1	Bacteria-Proteobacteria
254419783	2.2e-117	blink		Brevundimonas_sp._BAL3	Bacteria-Proteobacteria
168986377	2.3e-117	blink	18227260	Escherichia_coli_O55:H7	Bacteria-Proteobacteria
56412991	2.3e-117	blink	15531882	Salmonella_enterica_subsp._enterica_serovar_Paratyphi_A_str._ATCC_9150	Bacteria-Proteobacteria
145105309	2.5e-117	blink	17634307	Salmonella_enterica_subsp._enterica_serovar_Poona	Bacteria-Proteobacteria
168229430	2.5e-117	blink		Salmonella_enterica_subsp._enterica_serovar_Kentucky_str._CDC_191	Bacteria-Proteobacteria
197117524	2.5e-117	blink		Geobacter_bemidjiensis_Bem	Bacteria-Proteobacteria
227333720	2.5e-117	blink		Citrobacter_youngae_ATCC_29220	Bacteria-Proteobacteria
218695675	2.8e-117	blink		Escherichia_coli_55989	Bacteria-Proteobacteria
86138104	2.8e-117	blink		Roseobacter_sp._MED193	Bacteria-Proteobacteria
167551054	3e-117	blink		Salmonella_enterica_subsp._enterica_serovar_Saintpaul_str._SARA29	Bacteria-Proteobacteria
191169554	3.1e-117	blink		Escherichia_coli_B7A	Bacteria-Proteobacteria
82543429	3.2e-117	blink	16275786	Shigella_boydii_Sb227	Bacteria-Proteobacteria
218699356	3.5e-117	blink		Escherichia_coli_IAI39	Bacteria-Proteobacteria
62180679	3.5e-117	blink	15781495	Salmonella_enterica_subsp._enterica_serovar_Choleraesuis_str._SC-B67	Bacteria-Proteobacteria
16761039	4e-117	blink	11677608	Salmonella_enterica_subsp._enterica_serovar_Typhi_str._CT18	Bacteria-Proteobacteria
168242181	4e-117	blink		Salmonella_enterica_subsp._enterica_serovar_Heidelberg_str._SL486	Bacteria-Proteobacteria
110642262	4.1e-117	blink	16879640	Escherichia_coli_536	Bacteria-Proteobacteria
88812282	5.3e-117	blink		Nitrococcus_mobilis_Nb-231	Bacteria-Proteobacteria
188591883	5.8e-117	blink		Cupriavidus_taiwanensis	Bacteria-Proteobacteria
171059031	6.8e-117	blink		Leptothrix_cholodnii_SP-6	Bacteria-Proteobacteria
182435334	7.1e-117	blink	18375553	Streptomyces_griseus_subsp._griseus_NBRC_13350	Bacteria-Actinobacteria
			18364359
			18310036
218549467	7.2e-117	blink		Escherichia_fergusonii_ATCC_35469	Bacteria-Proteobacteria
11514372	7.6e-117	blink	11021971	Escherichia_coli	Bacteria-Proteobacteria
239944998	8.5e-117	blink		Streptomyces_roseosporus_NRRL_15998	Bacteria-Actinobacteria
119358378	8.8e-117	blink		Chlorobium_phaeobacteroides_DSM_266	Bacteria-Chlorobi
37678534	9.8e-117	blink	14656965	Vibrio_vulnificus_YJ016	Bacteria-Proteobacteria
241891327	1.3e-116	blink		Sphingobacterium_spiritivorum_ATCC_33861	Bacteria-Bacteroidetes
256830325	1.3e-116	blink		Desulfomicrobium_baculatum_DSM_4028	Bacteria-Proteobacteria
198244795	1.4e-116	blink		Salmonella_enterica_subsp._enterica_serovar_Dublin_str._CT_02021853	Bacteria-Proteobacteria
205353251	1.4e-116	blink		Salmonella_enterica_subsp._enterica_serovar_Gallinarum_str._287/91	Bacteria-Proteobacteria
225619094	1.4e-116	blink		Brachyspira_hyodysenteriae_WA1	Bacteria-Spirochaetes
197265936	1.8e-116	blink		Salmonella_enterica_subsp._enterica_serovar_Saintpaul_str._SARA23	Bacteria-Proteobacteria
237732104	2.1e-116	blink		Citrobacter_sp._30_2	Bacteria-Proteobacteria
33239516	2.2e-116	blink	12917486	Prochlorococcus_marinus_subsp._marinus_str._CCMP1375	Bacteria-Cyanobacteria
240171769	2.4e-116	blink		Mycobacterium_kansasii_ATCC_12478	Bacteria-Actinobacteria
29141265	2.4e-116	blink	12644504	Salmonella_enterica_subsp._enterica_serovar_Typhi_str._Ty2	Bacteria-Proteobacteria
40794693	2.7e-116	blink		Escherichia_coli	Bacteria-Proteobacteria
218549448	2.9e-116	blink		Escherichia_fergusonii_ATCC_35469	Bacteria-Proteobacteria
224583404	3.1e-116	blink		Salmonella_enterica_subsp._enterica_serovar_Paratyphi_C_strain_RKS4594	Bacteria-Proteobacteria
186477219	3.4e-116	blink		Burkholderia_phymatum_STM815	Bacteria-Proteobacteria
237808797	3.4e-116	blink		Tolumonas_auensis_DSM_9187	Bacteria-Proteobacteria
163740052	3.5e-116	blink		Phaeobacter_gallaeciensis_BS107	Bacteria-Proteobacteria
11514444	3.9e-116	blink	11021971	Escherichia_coli	Bacteria-Proteobacteria
260598541	3.9e-116	blink		Cronobacter_turicensis	Bacteria-Proteobacteria
40063665	4.1e-116	blink		uncultured_marine_bacterium_582	Bacteria-environmental samples.
148238449	4.2e-116	blink		Synechococcus_sp._WH_7803	Bacteria-Cyanobacteria
260877907	4.8e-116	blink		Vibrio_parahaemolyticus_AN-5034	Bacteria-Proteobacteria
11514440	4.9e-116	blink	11021971	Escherichia_coli	Bacteria-Proteobacteria
194446235	5.3e-116	blink		Salmonella_enterica_subsp._enterica_serovar_Newport_str._SL254	Bacteria-Proteobacteria
225628861	6.7e-116	blink		Brucella_ceti_str._Cudo	Bacteria-Proteobacteria
194431562	8.3e-116	blink		Shigella_dysenteriae_1012	Bacteria-Proteobacteria
227538996	9.9e-116	blink		Sphingobacterium_spiritivorum_ATCC_33300	Bacteria-Bacteroidetes
77164740	1.1e-115	blink	16957257	Nitrosococcus_oceani_ATCC_19707	Bacteria-Proteobacteria
90021761	1.5e-115	blink	18516288	Saccharophagus_degradans_2-40	Bacteria-Proteobacteria
156933353	1.6e-115	blink		Cronobacter_sakazakii_ATCC_BAA-894	Bacteria-Proteobacteria
229591109	1.7e-115	blink		Pseudomonas_fluorescens_SBW25	Bacteria-Proteobacteria
32472014	2.7e-115	blink	12835416	Rhodopirellula_baltica_SH_1	Bacteria-Planctomycetes
157145002	2.8e-115	blink		Citrobacter_koseri_ATCC_BAA-895	Bacteria-Proteobacteria
116249585	3.3e-115	blink	16640791	Rhizobium_leguminosarum_bv._viciae_3841	Bacteria-Proteobacteria
91781982	3.4e-115	blink	17030797	Burkholderia_xenovorans_LB400	Bacteria-Proteobacteria
256059369	3.7e-115	blink		Brucella_neotomae_5K33	Bacteria-Proteobacteria
11514442	4.7e-115	blink	11021971	Escherichia_coli	Bacteria-Proteobacteria
157952699	5.5e-115	blink	17027058	Paramecium_bursaria_Chlorella_virus_NY2A	Viruses-dsDNA viruses, no RNA stage
163743487	5.5e-115	blink		Phaeobacter_gallaeciensis_2.10	Bacteria-Proteobacteria
213650204	6e-115	blink		Salmonella_enterica_subsp._enterica_serovar_Typhi_str._J185	Bacteria-Proteobacteria
24113437	7e-115	blink	12384590	Shigella_flexneri_2a_str._301	Bacteria-Proteobacteria
148557933	7.4e-115	blink		Brucella_ovis_ATCC_25840	Bacteria-Proteobacteria
23500169	7.4e-115	blink	12271122	Brucella_suis_1330	Bacteria-Proteobacteria
209521985	1.1e-114	blink		Burkholderia_sp._H160	Bacteria-Proteobacteria
254420162	1.5e-114	blink		Brevundimonas_sp._BAL3	Bacteria-Proteobacteria
125988072	1.8e-114	blink	17599305	Klebsiella_pneumoniae	Bacteria-Proteobacteria
53987117	1.8e-114	blink	16687604	Klebsiella_pneumoniae	Bacteria-Proteobacteria
10946240	1.9e-114	blink	11004393	Salmonella_enterica_subsp._enterica_serovar_Typhimurium	Bacteria-Proteobacteria
125988054	1.9e-114	blink	17599305	Raoultella_planticola	Bacteria-Proteobacteria
83859848	2.1e-114	blink		Oceanicaulis_alexandrii_HTCC2633	Bacteria-Proteobacteria
260568278	2.2e-114	blink		Brucella_suis_bv._4_str._40	Bacteria-Proteobacteria
118579849	2.5e-114	blink		Pelobacter_propionicus_DSM_2379	Bacteria-Proteobacteria
254712244	3.3e-114	blink		Brucella_ceti_M644/93/1	Bacteria-Proteobacteria
78779698	8.2e-114	blink		Prochlorococcus_marinus_str._MIT_9312	Bacteria-Cyanobacteria
88802223	8.4e-114	blink		Polaribacter_irgensii_23-P	Bacteria-Bacteroidetes
213425536	9.3e-114	blink		Salmonella_enterica_subsp._enterica_serovar_Typhi_str._E02-1180	Bacteria-Proteobacteria
56797949	1.3e-113	blink		Yersinia_sp._A125_KOH2	Bacteria-Proteobacteria
86748651	1.8e-113	blink		Rhodopseudomonas_palustris_HaA2	Bacteria-Proteobacteria
86748653	1.8e-113	blink		Rhodopseudomonas_palustris_HaA2	Bacteria-Proteobacteria
89070456	3.6e-113	blink		Oceanicola_granulosus_HTCC2516	Bacteria-Proteobacteria
238895622	4.5e-113	blink		Klebsiella_pneumoniae_NTUH-K2044	Bacteria-Proteobacteria
38636576	4.5e-113	blink	14993253	Klebsiella_pneumoniae_NTUH-K2044	Bacteria-Proteobacteria
86134181	4.6e-113	blink		Polaribacter_sp._MED152	Bacteria-Bacteroidetes
15802513	8.9e-113	blink	11206551	Escherichia_coli_O157:H7_EDL933	Bacteria-Proteobacteria
3435178	8.9e-113	blink	9673232	Escherichia_coli	Bacteria-Proteobacteria
123968933	9.7e-113	blink		Prochlorococcus_marinus_str._AS9601	Bacteria-Cyanobacteria
116074428	1.7e-112	blink		Synechococcus_sp._RS9916	Bacteria-Cyanobacteria
15895448	2.5e-112	blink	11466286	Clostridium_acetobutylicum_ATCC_824	Bacteria-Firmicutes
149204681	5.7e-112	blink		Roseovarius_sp._TM1035	Bacteria-Proteobacteria
239833676	5.8e-112	blink		Ochrobactrum_intermedium_LMG_3301	Bacteria-Proteobacteria
116250598	8.4e-111	blink	16640791	Rhizobium_leguminosarum_bv._viciae_3841	Bacteria-Proteobacteria
146342114	8.8e-111	blink	17540897	Bradyrhizobium_sp._ORS278	Bacteria-Proteobacteria
227981042	9.4e-111	blink		Tsukamurella_paurometabola_DSM_20162	Bacteria-Actinobacteria
258596305	1e-110	blink		Desulfurivibrio_alkaliphilus_AHT2	Bacteria-Proteobacteria
29367187	2e-110	blink	12679342	Paramecium_bursaria_Chlorella_virus_1	Viruses-dsDNA viruses, no RNA stage
159186321	3.4e-110	blink	11743194	Agrobacterium_tumefaciens_str._C58	Bacteria-Proteobacteria
			11743193
84515103	3.6e-110	blink		Loktanella_vestfoldensis_SKA53	Bacteria-Proteobacteria
260063374	1.1e-109	blink		Robiginitalea_biformata_HTCC2501	Bacteria-Bacteroidetes
153010692	1.4e-109	blink		Ochrobactrum_anthropi_ATCC_49188	Bacteria-Proteobacteria
170749252	2.6e-109	blink		Methylobacterium_radiotolerans_JCM_2831	Bacteria-Proteobacteria
9631863	8.3e-109	blink	11021991	Paramecium_bursaria_Chlorella_virus_1	Viruses-dsDNA viruses, no RNA stage
			10544099
32265672	1.6e-108	blink	12810954	Helicobacter_hepaticus_ATCC_51449	Bacteria-Proteobacteria
89889761	1.6e-108	blink		Flavobacteria_bacterium_BBFL7	Bacteria-Bacteroidetes
254373155	1.9e-108	blink		Francisella_novicida_GA99-3549	Bacteria-Proteobacteria
123966602	4.5e-108	blink		Prochlorococcus_marinus_str._MIT_9515	Bacteria-Cyanobacteria
126736255	7.6e-108	blink		Roseobacter_sp._CCS2	Bacteria-Proteobacteria
167627475	7.9e-108	blink		Francisella_philomiragia_subsp._philomiragia_ATCC_25017	Bacteria-Proteobacteria
229213061	8.1e-108	blink		Dethiosulfovibrio_peptidovorans_DSM_11002	Bacteria-Synergistetes
86131120	8.4e-108	blink		Dokdonia_donghaensis_MED134	Bacteria-Bacteroidetes
254488666	1e-107	blink		Roseobacter_sp._GAI101	Bacteria-Proteobacteria
155371229	1.3e-107	blink		Acanthocystis_turfacea_Chlorella_virus_1	Viruses-dsDNA viruses, no RNA stage
225387304	1.8e-107	blink		Clostridium_asparagiforme_DSM_15981	Bacteria-Firmicutes
241668045	2.1e-107	blink		Francisella_philomiragia_subsp._philomiragia_ATCC_25015	Bacteria-Proteobacteria
83744470	3.7e-107	blink	16873023	Streptomyces_hygroscopicus	Bacteria-Actinobacteria
167841168	3.8e-107	blink		Burkholderia_thailandensis_MSMB43	Bacteria-Proteobacteria
157413764	5.8e-107	blink		Prochlorococcus_marinus_str._MIT_9215	Bacteria-Cyanobacteria
71083276	1.9e-106	blink	16267553	Candidatus_Pelagibacter_ubique_HTCC1062	Bacteria-Proteobacteria
			16109880
91762294	1.9e-106	blink		Candidatus_Pelagibacter_ubique_HTCC1002	Bacteria-Proteobacteria
254456469	2.1e-106	blink		Candidatus_Pelagibacter_sp._HTCC7211	Bacteria-Proteobacteria
228473052	1e-105	blink		Capnocytophaga_gingivalis_ATCC_33624	Bacteria-Bacteroidetes
33861763	4.7e-105	blink	12917642	Prochlorococcus_marinus_subsp._pastoris_str._CCMP1986	Bacteria-Cyanobacteria
145219429	5.5e-105	blink		Chlorobium_phaeovibrioides_DSM_265	Bacteria-Chlorobi
78355472	1.4e-104	blink		Desulfovibrio_desulfuricans_subsp._desulfuricans_str._G20	Bacteria-Proteobacteria
254283929	3.9e-104	blink		gamma_proteobacterium_NOR51-B	Bacteria-Proteobacteria
239816166	4.5e-104	blink		Variovorax_paradoxus_S110	Bacteria-Proteobacteria
94970839	4.6e-104	blink		Candidatus_Koribacter_versatilis_Ellin345	Bacteria-Acidobacteria
91069859	5.4e-104	blink	16556843	uncultured_Prochlorococcus_marinus_clone_ASNC1363	Bacteria-Cyanobacteria
119899888	1.2e-103	blink	17057704	Azoarcus_sp._BH72	Bacteria-Proteobacteria
83309898	2.7e-103	blink	16303747	Magnetospirillum_magneticum_AMB-1	Bacteria-Proteobacteria
255014069	6.8e-103	blink		Bacteroides_sp._2_1_7	Bacteria-Bacteroidetes
188997314	9.1e-103	blink		Sulfurihydrogenibium_sp._YO3AOP1	Bacteria-Aquificae
150007306	1.2e-102	blink	17579514	Parabacteroides_distasonis_ATCC_8503	Bacteria-Bacteroidetes
256839595	1.2e-102	blink		Parabacteroides_sp._D13	Bacteria-Bacteroidetes
213962412	1.6e-102	blink		Capnocytophaga_sputigena_ATCC_33612	Bacteria-Bacteroidetes
237755682	2e-102	blink		Sulfurihydrogenibium_yellowstonense_SS-5	Bacteria-Aquificae
262382121	2.1e-102	blink		Bacteroides_sp._2_1_33B	Bacteria-Bacteroidetes
154490279	5e-102	blink		Parabacteroides_merdae_ATCC_43184	Bacteria-Bacteroidetes
218259637	7.7e-102	blink		Parabacteroides_johnsonii_DSM_18315	Bacteria-Bacteroidetes
153952477	9.4e-102	blink		Campylobacter_jejuni_subsp._doylei_269.97	Bacteria-Proteobacteria
256831014	1.1e-101	blink		Desulfomicrobium_baculatum_DSM_4028	Bacteria-Proteobacteria
224438553	1.2e-101	blink		Helicobacter_cinaedi_CCUG_18818	Bacteria-Proteobacteria
55469111	2e-101	blink	10784058	Aeromonas_hydrophila	Bacteria-Proteobacteria
126696783	3.8e-101	blink		Prochlorococcus_marinus_str._MIT_9301	Bacteria-Cyanobacteria
254706070	1.3e-100	blink		Brucella_pinnipedialis_M163/99/10	Bacteria-Proteobacteria
13474872	2.3e-100	blink	11214968	Mesorhizobium_loti_MAFF303099	Bacteria-Proteobacteria
20804182	2.3e-100	blink	12003951	Mesorhizobium_loti	Bacteria-Proteobacteria
116750782	4.5e-100	blink		Syntrophobacter_fumaroxidans_MPOB	Bacteria-Proteobacteria
86151891	5.5e-100	blink		Campylobacter_jejuni_subsp._jejuni_260.94	Bacteria-Proteobacteria
150005181	1e-99	blink	17579514	Bacteroides_vulgatus_ATCC_8482	Bacteria-Bacteroidetes
254883317	1.1e-99	blink		Bacteroides_sp._4_3_47FAA	Bacteria-Bacteroidetes
237711088	1.4e-99	blink		Bacteroides_sp._9_1_42FAA	Bacteria-Bacteroidetes
237727441	1.7e-99	blink		Bacteroides_dorei_5_1_36/D4	Bacteria-Bacteroidetes
212694647	5.5e-99	blink		Bacteroides_dorei_DSM_17855	Bacteria-Bacteroidetes
265750674	1.4e-98	blink		Bacteroides_sp._3_1_33FAA	Bacteria-Bacteroidetes
167763677	4.9e-98	blink		Bacteroides_stercoris_ATCC_43183	Bacteria-Bacteroidetes
270275479	7e-98	blink		Bacteroides_sp._D20	Bacteria-Bacteroidetes
255008590	1.3e-97	blink		Bacteroides_fragilis_3_1_12	Bacteria-Bacteroidetes
126644944	1.4e-97	blink		Algoriphagus_sp._PR1	Bacteria-Bacteroidetes
212691384	2.2e-97	blink		Bacteroides_dorei_DSM_17855	Bacteria-Bacteroidetes
187735742	2.4e-97	blink		Akkermansia_muciniphila_ATCC_BAA-835	Bacteria-Verrucomicrobia
265763203	2.4e-97	blink		Bacteroides_sp._2_1_16	Bacteria-Bacteroidetes
53713111	2.7e-97	blink	15466707	Bacteroides_fragilis_YCH46	Bacteria-Bacteroidetes
150006426	3.7e-97	blink	17579514	Bacteroides_vulgatus_ATCC_8482	Bacteria-Bacteroidetes
253566782	4.7e-97	blink		Bacteroides_sp._3_2_5	Bacteria-Bacteroidetes
237751578	4.9e-97	blink		Helicobacter_bilis_ATCC_43879	Bacteria-Proteobacteria
237726320	5.8e-97	blink		Bacteroides_dorei_5_1_36/D4	Bacteria-Bacteroidetes
160889723	7.3e-97	blink		Bacteroides_uniformis_ATCC_8492	Bacteria-Bacteroidetes
78183757	8.7e-97	blink		Synechococcus_sp._CC9902	Bacteria-Cyanobacteria
60681377	9.2e-97	blink	15746427	Bacteroides_fragilis_NCTC_9343	Bacteria-Bacteroidetes
91789840	1.2e-96	blink		Polaromonas_sp._JS666	Bacteria-Proteobacteria
256842233	1.3e-96	blink		Parabacteroides_sp._D13	Bacteria-Bacteroidetes
57505646	1.3e-96	blink		Campylobacter_upsaliensis_RM3195	Bacteria-Proteobacteria
254881657	1.4e-96	blink		Bacteroides_sp._4_3_47FAA	Bacteria-Bacteroidetes
153951272	2.5e-96	blink		Campylobacter_jejuni_subsp._doylei_269.97	Bacteria-Proteobacteria
160882561	4e-96	blink		Bacteroides_ovatus_ATCC_8483	Bacteria-Bacteroidetes
224539291	4.9e-96	blink		Bacteroides_cellulosilyticus_DSM_14838	Bacteria-Bacteroidetes
237721156	5.5e-96	blink		Bacteroides_sp._2_2_4	Bacteria-Bacteroidetes
237716156	8.6e-96	blink		Bacteroides_sp._D1	Bacteria-Bacteroidetes
260170672	1e-95	blink		Bacteroides_sp._D2	Bacteria-Bacteroidetes
255692073	1.2e-95	blink		Bacteroides_finegoldii_DSM_17565	Bacteria-Bacteroidetes
253567919	2.7e-95	blink		Bacteroides_sp._1_1_6	Bacteria-Bacteroidetes
29346635	3.2e-95	blink	12663928	Bacteroides_thetaiotaomicron_VPI-5482	Bacteria-Bacteroidetes
189461248	4.8e-95	blink		Bacteroides_coprocola_DSM_17136	Bacteria-Bacteroidetes
83856004	5.2e-95	blink		Croceibacter_atlanticus_HTCC2559	Bacteria-Bacteroidetes
153806789	1.2e-94	blink		Bacteroides_caccae_ATCC_43185	Bacteria-Bacteroidetes
218130781	1.2e-94	blink		Bacteroides_eggerthii_DSM_20697	Bacteria-Bacteroidetes
189466258	1.5e-94	blink		Bacteroides_intestinalis_DSM_17393	Bacteria-Bacteroidetes
260911632	1.6e-94	blink		Prevotella_sp._oral_taxon_472_str._F0295	Bacteria-Bacteroidetes
229496662	1.8e-94	blink		Porphyromonas_endodontalis_ATCC_35406	Bacteria-Bacteroidetes
261880820	5.1e-94	blink		Prevotella_bergensis_DSM_17361	Bacteria-Bacteroidetes
149391163	1.1e-93	blink		Oryza_sativa_Indica_Group	Eukaryota-Viridiplantae
160889678	2.5e-93	blink		Bacteroides_uniformis_ATCC_8492	Bacteria-Bacteroidetes
228469884	2.6e-93	blink		Porphyromonas_uenonis_60-3	Bacteria-Bacteroidetes
224023978	5.6e-93	blink		Bacteroides_coprophilus_DSM_18228	Bacteria-Bacteroidetes
198275336	2.4e-92	blink		Bacteroides_plebeius_DSM_17135	Bacteria-Bacteroidetes
34540989	2.6e-92	blink	12949112	Porphyromonas_gingivalis_W83	Bacteria-Bacteroidetes
253567791	3.7e-92	blink		Bacteroides_sp._1_1_6	Bacteria-Bacteroidetes
205356132	4.8e-92	blink		Campylobacter_jejuni_subsp._jejuni_CG8421	Bacteria-Proteobacteria
37719606	4.8e-92	blink	15612919	Campylobacter_jejuni	Bacteria-Proteobacteria
188994943	5.2e-92	blink	18524787	Porphyromonas_gingivalis_ATCC_33277	Bacteria-Bacteroidetes
37719582	5.2e-92	blink	15612919	Campylobacter_jejuni	Bacteria-Proteobacteria
121612894	5.6e-92	blink		Campylobacter_jejuni_subsp._jejuni_81-176	Bacteria-Proteobacteria
56797605	5.6e-92	blink	15612919	Campylobacter_jejuni_subsp._jejuni_81-176	Bacteria-Proteobacteria
12642191	7.5e-92	blink		Bradyrhizobium_sp._WM9	Bacteria-Proteobacteria
56783463	9e-92	blink	15612919	Campylobacter_jejuni	Bacteria-Proteobacteria
86151972	9e-92	blink		Campylobacter_jejuni_subsp._jejuni_260.94	Bacteria-Proteobacteria
29654026	1.9e-91	blink	19047403	Coxiella_burnetii_RSA_493	Bacteria-Proteobacteria
			12704232
153808805	3e-91	blink		Bacteroides_caccae_ATCC_43185	Bacteria-Bacteroidetes
224535806	3.9e-91	blink		Bacteroides_cellulosilyticus_DSM_14838	Bacteria-Bacteroidetes
258647393	5.7e-91	blink		Prevotella_tannerae_ATCC_51259	Bacteria-Bacteroidetes
251829215	1.7e-90	blink		Gallionella_ferruginea_ES-2	Bacteria-Proteobacteria
260591090	3e-90	blink		Prevotella_veroralis_F0319	Bacteria-Bacteroidetes
213622921	5.3e-90	blink		Salmonella_enterica_subsp._enterica_serovar_Typhi_str._E98-2068	Bacteria-Proteobacteria
239835366	7e-90	blink		Desulfovibrio_magneticus_RS-1	Bacteria-Proteobacteria
218462823	5.6e-88	blink		Rhizobium_etli_Kim_5	Bacteria-Proteobacteria
123966633	1.3e-87	blink		Prochlorococcus_marinus_str._MIT_9515	Bacteria-Cyanobacteria
252118616	9.1e-87	blink		Prevotella_melaninogenica_ATCC_25845	Bacteria-Bacteroidetes
57238462	3.1e-86	blink	15660156	Campylobacter_jejuni_RM1221	Bacteria-Proteobacteria
225849009	1.7e-85	blink		Sulfurihydrogenibium_azorense_Az-Fu1	Bacteria-Aquificae
270254197	8.8e-85	blink		Vitis_vinifera	Eukaryota-Viridiplantae
4321415	3.5e-84	blink	10388689	Escherichia_coli	Bacteria-Proteobacteria
206889196	1.1e-82	blink		Thermodesulfovibrio_yellowstonii_DSM_11347	Bacteria-Nitrospirae
17989194	3e-82	blink	12271122	Brucella_melitensis_bv._1_str._16M	Bacteria-Proteobacteria
			11756688
256262641	3.4e-82	blink		Brucella_melitensis_bv._2_str._63/9	Bacteria-Proteobacteria
84500091	7.1e-82	blink		Oceanicola_batsensis_HTCC2597	Bacteria-Proteobacteria
256111685	1.5e-81	blink		Brucella_melitensis_bv._3_str._Ether	Bacteria-Proteobacteria
224373675	5.5e-81	blink		Nautilia_profundicola_AmH	Bacteria-Proteobacteria
254775705	1.2e-78	blink		Mycobacterium_avium_subsp._avium_ATCC_25291	Bacteria-Actinobacteria
150402265	3.4e-77	blink		Methanococcus_maripaludis_C7	Archaea-Euryarchaeota
57505645	2.5e-70	blink		Campylobacter_upsaliensis_RM3195	Bacteria-Proteobacteria
57505643	3.8e-69	blink		Campylobacter_upsaliensis_RM3195	Bacteria-Proteobacteria
153951703	5e-69	blink		Campylobacter_jejuni_subsp._doylei_269.97	Bacteria-Proteobacteria
153951155	6.9e-69	blink		Campylobacter_jejuni_subsp._doylei_269.97	Bacteria-Proteobacteria
253996398	6.1e-68	blink		Methylotenera_mobilis_JLW8	Bacteria-Proteobacteria
86150085	1.2e-67	blink		Campylobacter_jejuni_subsp._jejuni_CF93-6	Bacteria-Proteobacteria
153007277	1.7e-65	blink		Anaeromyxobacter_sp._Fw109-5	Bacteria-Proteobacteria
85860195	3.5e-65	blink	17442750	Syntrophus_aciditrophicus_SB	Bacteria-Proteobacteria
254468472	6.1e-65	blink		beta_proteobacterium_KB13	Bacteria-Proteobacteria
163847678	9.5e-65	blink		Chloroflexus_aurantiacus_J-10-fl	Bacteria-Chloroflexi
168698377	2e-64	blink		Gemmata_obscuriglobus_UQM_2246	Bacteria-Planctomycetes
194428778	2.2e-64	blink		Escherichia_coli_B171	Bacteria-Proteobacteria
114769650	5.7e-64	blink		Rhodobacterales_bacterium_HTCC2255	Bacteria-Proteobacteria
15076989	1.7e-63	blink		Salmonella_enterica	Bacteria-Proteobacteria
219848447	1.7e-63	blink		Chloroflexus_aggregans_DSM_9485	Bacteria-Chloroflexi
189500856	3.4e-63	blink		Chlorobium_phaeobacteroides_BS1	Bacteria-Chlorobi
255645906	2.7e-62	blink		Glycine_max	Eukaryota-Viridiplantae
86160702	6.6e-62	blink		Anaeromyxobacter_dehalogenans_2CP-C	Bacteria-Proteobacteria
148925614	8.3e-62	blink	17438034	Campylobacter_jejuni_subsp._jejuni_CG8486	Bacteria-Proteobacteria
220919526	1.1e-61	blink		Anaeromyxobacter_dehalogenans_2CP-1	Bacteria-Proteobacteria
158337095	1.4e-61	blink	18252824	Acaryochloris_marina_MBIC11017	Bacteria-Cyanobacteria
170079418	1.6e-61	blink		Synechococcus_sp._PCC_7002	Bacteria-Cyanobacteria
254425034	2e-61	blink		Synechococcus_sp._PCC_7335	Bacteria-Cyanobacteria
242310052	2.7e-61	blink		Helicobacter_pullorum_MIT_98-5489	Bacteria-Proteobacteria
37523361	3.6e-61	blink	14621296	Gloeobacter_violaceus_PCC_7421	Bacteria-Cyanobacteria
			14621292
83951706	1.1e-60	blink		Roseovarius_nubinhibens_ISM	Bacteria-Proteobacteria
197124804	1.4e-60	blink		Anaeromyxobacter_sp._K	Bacteria-Proteobacteria
268680408	2.2e-60	blink		Sulfurospirillum_deleyianum_DSM_6946	Bacteria-Proteobacteria
257469293	2.4e-60	blink		Fusobacterium_ulcerans_ATCC_49185	Bacteria-Fusobacteria
229540375	3.1e-60	blink		Planctomyces_limnophilus_DSM_3776	Bacteria-Planctomycetes
91202485	1.8e-59	blink	16598256	Candidatus_Kuenenia_stuttgartiensis	Bacteria-Planctomycetes
226311339	2.5e-59	blink		Brevibacillus_brevis_NBRC_100599	Bacteria-Firmicutes
256157888	3.9e-59	blink		Brucella_ceti_M490/95/1	Bacteria-Proteobacteria
219852716	9.9e-59	blink		Methanosphaerula_palustris_E1-9c	Archaea-Euryarchaeota
22298175	1.1e-58	blink	12240834	Thermosynechococcus_elongatus_BP-1	Bacteria-Cyanobacteria
119512447	1.6e-58	blink		Nodularia_spumigena_CCY9414	Bacteria-Cyanobacteria
2738479	3e-58	blink	9829917	Vibrio_cholerae	Bacteria-Proteobacteria
3721677	3e-58	blink	10521656	Vibrio_cholerae	Bacteria-Proteobacteria
86609020	3.8e-58	blink	16391090	Synechococcus_sp._JA-2-3B'a(2-13)	Bacteria-Cyanobacteria
172038145	4.9e-58	blink	18812508	Cyanothece_sp._ATCC_51142	Bacteria-Cyanobacteria
54401447	5.8e-58	blink	11238967	Salmonella_enterica_subsp._salamae_serovar_Greenside	Bacteria-Proteobacteria
			15375135
113474359	6.6e-58	blink		Trichodesmium_erythraeum_IMS101	Bacteria-Cyanobacteria
220905658	6.9e-58	blink		Cyanothece_sp._PCC_7425	Bacteria-Cyanobacteria
4097915	9e-58	blink		Anabaena_sp._CA	Bacteria-Cyanobacteria
186683640	1.6e-57	blink		Nostoc_punctiforme_PCC_73102	Bacteria-Cyanobacteria
16329176	2.4e-57	blink	8905231	Synechocystis_sp._PCC_6803	Bacteria-Cyanobacteria
			8590279
254851381	2.5e-57	blink		Vibrio_cholerae_MO10	Bacteria-Proteobacteria
86606528	4.2e-57	blink	16391090	Synechococcus_sp._JA-3-3Ab	Bacteria-Cyanobacteria
75908317	5.8e-57	blink		Anabaena_variabilis_ATCC_29413	Bacteria-Cyanobacteria
237750328	8.1e-57	blink		Helicobacter_bilis_ATCC_43879	Bacteria-Proteobacteria
71281547	1.1e-56	blink	16043709	Colwellia_psychrerythraea_34H	Bacteria-Proteobacteria
218247355	1.6e-56	blink		Cyanothece_sp._PCC_8801	Bacteria-Cyanobacteria
119492189	1.9e-56	blink		Lyngbya_sp._PCC_8106	Bacteria-Cyanobacteria
17232318	2.6e-56	blink	11759840	Nostoc_sp._PCC_7120	Bacteria-Cyanobacteria
159027652	3.1e-56	blink		Microcystis_aeruginosa_PCC_7806	Bacteria-Cyanobacteria
126659674	4e-56	blink		Cyanothece_sp._CCY0110	Bacteria-Cyanobacteria
55378347	4.3e-56	blink	15520287	Haloarcula_marismortui_ATCC_43049	Archaea-Euryarchaeota
166365731	4.5e-56	blink	18192279	Microcystis_aeruginosa_NIES-843	Bacteria-Cyanobacteria
67920450	5.6e-56	blink		Crocosphaera_watsonii_WH_8501	Bacteria-Cyanobacteria
209522919	8e-56	blink		Arthrospira_maxima_CS-328	Bacteria-Cyanobacteria
225520151	2.1e-55	blink		'Nostoc_azollae'_0708	Bacteria-Cyanobacteria
119384042	2.2e-55	blink		Paracoccus_denitrificans_PD1222	Bacteria-Proteobacteria
18266408	4.3e-55	blink	11976290	Escherichia_coli	Bacteria-Proteobacteria
168704150	1.3e-54	blink		Gemmata_obscuriglobus_UQM_2246	Bacteria-Planctomycetes
255260940	1.3e-54	blink		Sideroxydans_lithotrophicus_ES-1	Bacteria-Proteobacteria
218440330	1.4e-54	blink		Cyanothece_sp._PCC_7424	Bacteria-Cyanobacteria
11464540	1.5e-54	blink		Escherichia_coli	Bacteria-Proteobacteria
196258855	1.1e-52	blink		Cyanothece_sp._PCC_7822	Bacteria-Cyanobacteria
158425474	1.3e-52	blink	17720818	Azorhizobium_caulinodans_ORS_571	Bacteria-Proteobacteria
7404401	1.3e-52	blink	1472718	Azorhizobium_caulinodans_ORS_571	Bacteria-Proteobacteria
88596558	1.4e-51	blink		Campylobacter_jejuni_subsp._jejuni_84-25	Bacteria-Proteobacteria
254778778	4.6e-51	blink		Helicobacter_pylori_B38	Bacteria-Proteobacteria
108562467	7.3e-51	blink	16788065	Helicobacter_pylori_HPAG1	Bacteria-Proteobacteria
217034519	1.3e-50	blink		Helicobacter_pylori_98-10	Bacteria-Proteobacteria
261838663	1.3e-50	blink		Helicobacter_pylori_51	Bacteria-Proteobacteria
15644676	1.4e-50	blink	9252185	Helicobacter_pylori_26695	Bacteria-Proteobacteria
55377832	1.5e-50	blink	15520287	Haloarcula_marismortui_ATCC_43049	Archaea-Euryarchaeota
109946690	4e-50	blink	16789826	Helicobacter_acinonychis_str._Sheeba	Bacteria-Proteobacteria
265996397	6.9e-50	blink		Brucella_ceti_M490/95/1	Bacteria-Proteobacteria
261335449	8e-50	blink		Trypanosoma_brucei_gambiense_DAL972	Eukaryota-Euglenozoa
148745949	1.1e-49	blink	17640865	Trypanosoma_brucei_brucei	Eukaryota-Euglenozoa
188526854	1.8e-49	blink		Helicobacter_pylori_Shi470	Bacteria-Proteobacteria
217031788	2.2e-49	blink		Helicobacter_pylori_B128	Bacteria-Proteobacteria
74025778	3.6e-49	blink	16020726	Trypanosoma_brucei_TREU927	Eukaryota-Euglenozoa
			16020724
224012849	6.7e-49	blink		Thalassiosira_pseudonana_CCMP1335	Eukaryota-stramenopiles
15611110	8.6e-49	blink	9923682	Helicobacter_pylori_J99	Bacteria-Proteobacteria
219125537	1.8e-48	blink		Phaeodactylum_tricornutum_CCAP_1055/1	Eukaryota-stramenopiles
167628945	2.7e-48	blink	18441057	Heliobacterium_modesticaldum_Ice1	Bacteria-Firmicutes
210134241	4.4e-48	blink		Helicobacter_pylori_P12	Bacteria-Proteobacteria
3510502	5.2e-48	blink	9786182	Helicobacter_pylori	Bacteria-Proteobacteria
229838700	5.6e-48	blink		Yersinia_pestis_biovar_Orientalis_str._PEXU2	Bacteria-Proteobacteria
241679978	5.8e-48	blink		Ixodes_scapularis	Eukaryota-Metazoa
94972115	1.6e-47	blink		Deinococcus_geothermalis_DSM_11300	Bacteria-Deinococcus-Thermus
260785183	2.2e-47	blink		Branchiostoma_floridae	Eukaryota-Metazoa
91216656	2.9e-47	blink		Psychroflexus_torquis_ATCC_700755	Bacteria-Bacteroidetes
71664647	5.5e-47	blink	16020725	Trypanosoma_cruzi_strain_CL_Brener	Eukaryota-Euglenozoa
			16020724
115350801	2.6e-46	blink		Burkholderia_ambifaria_AMMD	Bacteria-Proteobacteria
167648873	3.4e-46	blink		Caulobacter_sp._K31	Bacteria-Proteobacteria
38383179	7.3e-46	blink	12454917	Xenopus_(Silurana)_tropicalis	Eukaryota-Metazoa
			12477932
82524645	7.3e-46	blink	12454917	Xenopus_(Silurana)_tropicalis	Eukaryota-Metazoa
73974844	2.1e-45	blink		Canis_lupus_familiaris	Eukaryota-Metazoa
145352946	5.2e-45	blink		Ostreococcus_lucimarinus_CCE9901	Eukaryota-Viridiplantae
114051291	1.1e-44	blink		Bos_taurus	Eukaryota-Metazoa
116063448	1.1e-44	blink	12454917	Xenopus_laevis	Eukaryota-Metazoa
			12477932
27881785	1.1e-44	blink	12454917	Xenopus_laevis	Eukaryota-Metazoa
			12477932
49118598	1.1e-44	blink	12454917	Xenopus_laevis	Eukaryota-Metazoa
			12477932
80479465	1.1e-44	blink	12454917	Xenopus_laevis	Eukaryota-Metazoa
			12477932
260803294	1.2e-44	blink		Branchiostoma_floridae	Eukaryota-Metazoa
33301136	1.2e-44	blink		Cricetulus_griseus	Eukaryota-Metazoa
91085271	4.3e-44	blink		Tribolium_castaneum	Eukaryota-Metazoa
13654268	5.8e-44	blink	18359890	Mus_musculus	Eukaryota-Metazoa
			12584608
			12186857
			1348494
			2108859
			2568889
			6776226
148697557	5.8e-44	blink	12040188	Mus_musculus	Eukaryota-Metazoa
114622122	6.1e-44	blink		Pan_troglodytes	Eukaryota-Metazoa
4507709	6.4e-44	blink	19027726	Homo_sapiens	Eukaryota-Metazoa
			11698403
			9525924
			8910301
			7803801
			1348494
149757572	7.1e-44	blink		Equus_caballus	Eukaryota-Metazoa
255078414	7.9e-44	blink		Micromonas_sp._RCC299	Eukaryota-Viridiplantae
54401439	8.3e-44	blink	11238967	Salmonella_enterica_subsp._salamae_serovar_Greenside	Bacteria-Proteobacteria
			15375135
188536096	1.1e-43	blink	12477932	Rattus_norvegicus	Eukaryota-Metazoa
239874234	1.6e-43	blink		Perkinsus_marinus_ATCC_50983	Eukaryota-Alveolata
167945719	4.2e-43	blink	18237306	Endoriftia_persephone_'Hot96_1+Hot96_2'	Bacteria-Proteobacteria
			17218528
208434016	8.9e-43	blink	18952803	Helicobacter_pylori_G27	Bacteria-Proteobacteria
387474	9.1e-43	blink		Mus_musculus	Eukaryota-Metazoa
109087685	9.5e-43	blink		Macaca_mulatta	Eukaryota-Metazoa
242247583	1.1e-42	blink		Acyrthosiphon_pisum	Eukaryota-Metazoa
197102850	1.4e-42	blink		Pongo_abelii	Eukaryota-Metazoa
125811503	1.7e-42	blink	17994087	Drosophila_pseudoobscura_pseudoobscura	Eukaryota-Metazoa
			15632085
242023358	3.8e-42	blink		Pediculus_humanus_corporis	Eukaryota-Metazoa
126323104	3.9e-42	blink		Monodelphis_domestica	Eukaryota-Metazoa
198429145	5.4e-42	blink		Ciona_intestinalis	Eukaryota-Metazoa
196002303	1.1e-41	blink		Trichoplax_adhaerens	Eukaryota-Metazoa
19922778	2.1e-41	blink	17569867	Drosophila_melanogaster	Eukaryota-Metazoa
			17569856
			16110336
			12537574
			12537573
			12537572
			12537568
			10731132
89094875	3.9e-41	blink		Neptuniibacter_caesariensis	Bacteria-Proteobacteria
156541932	7.3e-41	blink		Nasonia_vitripennis	Eukaryota-Metazoa
215426856	8.9e-41	blink		Mycobacterium_tuberculosis_T92	Bacteria-Actinobacteria
195346901	9.7e-41	blink	17994087	Drosophila_sechellia	Eukaryota-Metazoa
66547543	3.5e-40	blink		Apis_mellifera	Eukaryota-Metazoa
194884706	4.2e-40	blink	18057021	Drosophila_erecta	Eukaryota-Metazoa
			17994087
170095271	4.8e-40	blink	18322534	Laccaria_bicolor_S238N-H82	Eukaryota-Fungi
226457248	4.9e-40	blink		Micromonas_pusilla_CCMP1545	Eukaryota-Viridiplantae
156366299	5.8e-40	blink	17615350	Nematostella_vectensis	Eukaryota-Metazoa
195585859	7.9e-40	blink	17994087	Drosophila_simulans	Eukaryota-Metazoa
21430660	8.4e-40	blink		Drosophila_melanogaster	Eukaryota-Metazoa
167516166	1.4e-39	blink		Monosiga_brevicollis_MX1	Eukaryota-Choanoflagellida
66826499	2.5e-39	blink	15875012	Dictyostelium_discoideum_AX4	Eukaryota-Amoebozoa
239897844	6.2e-39	blink		Perkinsus_marinus_ATCC_50983	Eukaryota-Alveolata
194757112	8.6e-39	blink	18057021	Drosophila_ananassae	Eukaryota-Metazoa
			17994087
149571556	1e-38	blink		Ornithorhynchus_anatinus	Eukaryota-Metazoa
56693312	2.2e-38	blink	16109975	Danio_rerio	Eukaryota-Metazoa
195488937	2.3e-38	blink	17994087	Drosophila_yakuba	Eukaryota-Metazoa
			17550304
213513644	4.4e-38	blink		Salmo_salar	Eukaryota-Metazoa
195383736	7e-38	blink	18057021	Drosophila_virilis	Eukaryota-Metazoa
			17994087
56208035	7.2e-38	blink		Danio_rerio	Eukaryota-Metazoa
57525991	7.2e-38	blink	12477932	Danio_rerio	Eukaryota-Metazoa
256066511	1.1e-37	blink		Schistosoma_mansoni	Eukaryota-Metazoa
56754748	1.2e-37	blink	16617374	Schistosoma_japonicum	Eukaryota-Metazoa
226470128	2.1e-37	blink		Schistosoma_japonicum	Eukaryota-Metazoa
56756216	2.1e-37	blink	16617374	Schistosoma_japonicum	Eukaryota-Metazoa
198426585	3.8e-37	blink		Ciona_intestinalis	Eukaryota-Metazoa
225708644	4.2e-37	blink		Osmerus_mordax	Eukaryota-Metazoa
170031434	6.6e-37	blink		Culex_quinquefasciatus	Eukaryota-Metazoa
195426387	1.2e-36	blink	18057021	Drosophila_willistoni	Eukaryota-Metazoa
			17994087
157954482	2.2e-36	blink	12477932	Danio_rerio	Eukaryota-Metazoa
6453565	4.4e-36	blink		Laminaria_digitata	Eukaryota-stramenopiles
169862537	8.8e-36	blink		Coprinopsis_cinerea_okayama7#130	Eukaryota-Fungi
169153991	1.7e-35	blink		Danio_rerio	Eukaryota-Metazoa
195121556	1.8e-35	blink	18057021	Drosophila_mojavensis	Eukaryota-Metazoa
			17994087
225713502	2.8e-35	blink		Lepeophtheirus_salmonis	Eukaryota-Metazoa
256022271	5e-35	blink		Escherichia_sp._4_1_40B	Bacteria-Proteobacteria
116267961	6.3e-35	blink	12477932	Danio_rerio	Eukaryota-Metazoa
256022256	1e-34	blink		Escherichia_sp._4_1_40B	Bacteria-Proteobacteria
158297070	1.5e-34	blink		Anopheles_gambiae_str._PEST	Eukaryota-Metazoa
195026563	1.5e-34	blink	18057021	Drosophila_grimshawi	Eukaryota-Metazoa
			17994087
157119295	1.7e-34	blink	17510324	Aedes_aegypti	Eukaryota-Metazoa
47215289	3.2e-34	blink		Tetraodon_nigroviridis	Eukaryota-Metazoa
157106280	5e-34	blink	17510324	Aedes_aegypti	Eukaryota-Metazoa
262104964	1.4e-32	blink		Phytophthora_infestans_T30-4	Eukaryota-stramenopiles
195170268	1.9e-32	blink	17994087	Drosophila_persimilis	Eukaryota-Metazoa
168703859	2.8e-32	blink		Gemmata_obscuriglobus_UQM_2246	Bacteria-Planctomycetes
20977185	1.4e-31	blink		Erwinia_chrysanthemi	Bacteria-Proteobacteria
47215287	1.4e-31	blink		Tetraodon_nigroviridis	Eukaryota-Metazoa
268573722	1.7e-30	blink		Caenorhabditis_briggsae	Eukaryota-Metazoa
17554428	2.3e-30	blink		Caenorhabditis_elegans	Eukaryota-Metazoa
237751854	1.4e-28	blink		Helicobacter_winghamensis_ATCC_BAA-430	Bacteria-Proteobacteria
170576679	2.5e-28	blink	17885136	Brugia_malayi	Eukaryota-Metazoa
114622130	2.6e-28	blink		Pan_troglodytes	Eukaryota-Metazoa
91216620	6.4e-28	blink		Psychroflexus_torquis_ATCC_700755	Bacteria-Bacteroidetes
221504828	1.7e-26	blink		Toxoplasma_gondii_VEG	Eukaryota-Alveolata
118087451	2.8e-26	blink		Gallus_gallus	Eukaryota-Metazoa
221484638	1.2e-25	blink		Toxoplasma_gondii_GT1	Eukaryota-Alveolata
156096835	1.3e-25	blink		Plasmodium_vivax_SaI-1	Eukaryota-Alveolata
221055279	2e-25	blink		Plasmodium_knowlesi_strain_H	Eukaryota-Alveolata
124802262	4.1e-25	blink	12368864	Plasmodium_falciparum_3D7	Eukaryota-Alveolata
260803292	5.8e-25	blink		Branchiostoma_floridae	Eukaryota-Metazoa
77864477	6.5e-23	blink		Streptomyces_aureofaciens	Bacteria-Actinobacteria
115961361	8.3e-23	blink		Strongylocentrotus_purpuratus	Eukaryota-Metazoa
68064251	2e-22	blink	15637271	Plasmodium_berghei_str._ANKA	Eukaryota-Alveolata
160889829	5.4e-21	blink		Bacteroides_uniformis_ATCC_8492	Bacteria-Bacteroidetes
85058308	5.9e-21	blink	16365377	Sodalis_glossinidius_str._'morsitans'	Bacteria-Proteobacteria
118469570	1.5e-20	blink		Mycobacterium_smegmatis_str._MC2_155	Bacteria-Actinobacteria
170747646	4.5e-20	blink		Methylobacterium_radiotolerans_JCM_2831	Bacteria-Proteobacteria
221116567	2.8e-19	blink		Hydra_magnipapillata	Eukaryota-Metazoa
6649532	3.2e-18	blink		Synechococcus_sp._PCC_7002	Bacteria-Cyanobacteria
195424877	3.9e-17	blink	18057021	Drosophila_willistoni	Eukaryota-Metazoa
			17994087
116060779	2e-15	blink	16868079	Ostreococcus_tauri	Eukaryota-Viridiplantae
241652228	3.3e-15	blink		Ixodes_scapularis	Eukaryota-Metazoa
16331708	7.7e-14	blink	8905231	Synechocystis_sp._PCC_6803	Bacteria-Cyanobacteria
			8590279
218661173	1.2e-13	blink		Rhizobium_etli_IE4771	Bacteria-Proteobacteria
165970905	3.7e-13	blink	12477932	Rattus_norvegicus	Eukaryota-Metazoa
172034961	9.4e-13	blink	18812508	Cyanothece_sp._ATCC_51142	Bacteria-Cyanobacteria
57790497	1.5e-12	blink	15872262	Campylobacter_jejuni_subsp._jejuni_81-176	Bacteria-Proteobacteria
218247121	4.1e-12	blink		Cyanothece_sp._PCC_8801	Bacteria-Cyanobacteria
254480960	1.7e-11	blink		marine_gamma_proteobacterium_HTCC2148	Bacteria-Proteobacteria
114622132	1.9e-11	blink		Pan_troglodytes	Eukaryota-Metazoa
126660728	6e-11	blink		Cyanothece_sp._CCY0110	Bacteria-Cyanobacteria
67921429	1.1e-10	blink		Crocosphaera_watsonii_WH_8501	Bacteria-Cyanobacteria
258614887	1.5e-10	blink		Enterococcus_faecium_DO	Bacteria-Firmicutes
262277571	1.9e-10	blink		alpha_proteobacterium_HIMB114	Bacteria-Proteobacteria
213978086	7.3e-10	blink		Salmonella_enterica_subsp._enterica_serovar_Typhi_str._AG3	Bacteria-Proteobacteria
83282409	1.8e-09	blink	12368865	Plasmodium_yoelii_yoelii_str._17XNL	Eukaryota-Alveolata
115740890	4.8e-09	blink		Strongylocentrotus_purpuratus	Eukaryota-Metazoa
170747647	8.1e-09	blink		Methylobacterium_radiotolerans_JCM_2831	Bacteria-Proteobacteria
189423854	1.8e-08	blink		Geobacter_lovleyi_SZ	Bacteria-Proteobacteria
227818263	1.8e-08	blink		Rhizobium_sp._NGR234	Bacteria-Proteobacteria
227406673	2.4e-08	blink		Geodermatophilus_obscurus_DSM_43160	Bacteria-Actinobacteria
251826530	3.4e-08	blink		Gallionella_ferruginea_ES-2	Bacteria-Proteobacteria
257459986	1.1e-07	blink		Campylobacter_gracilis_RM3268	Bacteria-Proteobacteria
145356127	1.4e-07	blink		Ostreococcus_lucimarinus_CCE9901	Eukaryota-Viridiplantae
237752230	2.6e-07	blink		Helicobacter_winghamensis_ATCC_BAA-430	Bacteria-Proteobacteria
62955551	2.9e-07	blink	12477932	Danio_rerio	Eukaryota-Metazoa
225718732	4.9e-07	blink		Caligus_clemensi	Eukaryota-Metazoa
123493717	2.9e-06	blink	17218520	Trichomonas_vaginalis_G3	Eukaryota-Parabasalidea
206889459	4.2e-06	blink		Thermodesulfovibrio_yellowstonii_DSM_11347	Bacteria-Nitrospirae
113431900	4.8e-06	blink	16806223	Salmo_salar	Eukaryota-Metazoa
119602625	8.5e-06	blink	11181995	Homo_sapiens	Eukaryota-Metazoa
194381724	9.9e-05	blink		Homo_sapiens	Eukaryota-Metazoa
229031058	0.00011	blink		Bacillus_cereus_AH1271	Bacteria-Firmicutes
229174047	0.00012	blink		Bacillus_cereus_MM3	Bacteria-Firmicutes
154324056	0.00018	blink		Botryotinia_fuckeliana_B05.10	Eukaryota-Fungi
193788464	0.00052	blink	14702039	Homo_sapiens	Eukaryota-Metazoa
229151557	0.0018	blink		Bacillus_cereus_m1550	Bacteria-Firmicutes
119602627	0.0024	blink	11181995	Homo_sapiens	Eukaryota-Metazoa
