# Supplementary material for: Evolution of Plant Nucleotide-Sugar Interconversion Enzymes
Source: PLoS One. 2011 Nov 18;6(11):e27995. doi: 10.1371/journal.pone.0027995 (PMC3220709; doi:10.1371/journal.pone.0027995)
Supplement: Table S13 — NCBI-nr proteins most homologous to plant UXE HMM. (XLS) [file pone.0027995.s028.xls]

## Sheet: 13. UXE
NCBI-nr proteins most homologous to plant UXE HMM
Protein ID	E-value	Blink	PubMed ID	Organism	Taxonomy
218195590	4.9e-233	blink		Oryza_sativa_Indica_Group	Eukaryota-Viridiplantae
115460580	1.6e-232	blink	16381971	Oryza_sativa_Japonica_Group	Eukaryota-Viridiplantae
			16100779
255675781	1.6e-232	blink		Oryza_sativa_Japonica_Group	Eukaryota-Viridiplantae
242041217	2.7e-231	blink		Sorghum_bicolor	Eukaryota-Viridiplantae
15237098	5.2e-231	blink		Arabidopsis_thaliana	Eukaryota-Viridiplantae
238480871	5.2e-231	blink		Arabidopsis_thaliana	Eukaryota-Viridiplantae
82592627	5.2e-231	blink	10617198	Arabidopsis_thaliana	Eukaryota-Viridiplantae
			14593172
225444161	5.8e-231	blink		Vitis_vinifera	Eukaryota-Viridiplantae
145324086	6.5e-231	blink		Arabidopsis_thaliana	Eukaryota-Viridiplantae
22329866	6.5e-231	blink		Arabidopsis_thaliana	Eukaryota-Viridiplantae
115474641	6.9e-231	blink	16381971	Oryza_sativa_Japonica_Group	Eukaryota-Viridiplantae
			16100779
125560032	6.9e-231	blink	15685292	Oryza_sativa_Indica_Group	Eukaryota-Viridiplantae
42408459	6.9e-231	blink		Oryza_sativa_Japonica_Group	Eukaryota-Viridiplantae
168013276	7.9e-231	blink	18079367	Physcomitrella_patens_subsp._patens	Eukaryota-Viridiplantae
15241503	1.1e-230	blink		Arabidopsis_thaliana	Eukaryota-Viridiplantae
115470521	3.9e-230	blink	16381971	Oryza_sativa_Japonica_Group	Eukaryota-Viridiplantae
			16100779
27260937	3.9e-230	blink		Oryza_sativa_Japonica_Group	Eukaryota-Viridiplantae
211906524	1.1e-229	blink		Gossypium_hirsutum	Eukaryota-Viridiplantae
93172441	2.3e-229	blink	10617197	Arabidopsis_thaliana	Eukaryota-Viridiplantae
			14593172
24417398	5.3e-229	blink		Arabidopsis_thaliana	Eukaryota-Viridiplantae
25553524	1.5e-228	blink		Oryza_sativa_Japonica_Group	Eukaryota-Viridiplantae
255578061	2.8e-228	blink		Ricinus_communis	Eukaryota-Viridiplantae
168021237	3.5e-228	blink	18079367	Physcomitrella_patens_subsp._patens	Eukaryota-Viridiplantae
84873496	6.3e-228	blink		Hordeum_vulgare	Eukaryota-Viridiplantae
223975761	9.1e-228	blink		Zea_mays	Eukaryota-Viridiplantae
168042311	1.1e-227	blink	18079367	Physcomitrella_patens_subsp._patens	Eukaryota-Viridiplantae
259490705	1.8e-227	blink		Zea_mays	Eukaryota-Viridiplantae
223947801	2e-227	blink		Zea_mays	Eukaryota-Viridiplantae
242042924	2.3e-227	blink		Sorghum_bicolor	Eukaryota-Viridiplantae
224086623	2.5e-227	blink		Populus_trichocarpa	Eukaryota-Viridiplantae
224117864	6.6e-227	blink		Populus_trichocarpa	Eukaryota-Viridiplantae
168056693	1.4e-226	blink	18079367	Physcomitrella_patens_subsp._patens	Eukaryota-Viridiplantae
84873492	2e-226	blink		Hordeum_vulgare	Eukaryota-Viridiplantae
226532315	2.8e-226	blink		Zea_mays	Eukaryota-Viridiplantae
224061581	3.8e-226	blink		Populus_trichocarpa	Eukaryota-Viridiplantae
157352102	8e-226	blink	17721507	Vitis_vinifera	Eukaryota-Viridiplantae
225465745	8e-226	blink		Vitis_vinifera	Eukaryota-Viridiplantae
224139592	8e-222	blink		Populus_trichocarpa	Eukaryota-Viridiplantae
90399327	1.8e-221	blink	12447439	Oryza_sativa_Indica_Group	Eukaryota-Viridiplantae
84873494	9.7e-220	blink		Hordeum_vulgare	Eukaryota-Viridiplantae
3033381	1.5e-215	blink		Arabidopsis_thaliana	Eukaryota-Viridiplantae
159474190	3.4e-206	blink	17932292	Chlamydomonas_reinhardtii	Eukaryota-Viridiplantae
255088205	7.5e-169	blink		Micromonas_sp._RCC299	Eukaryota-Viridiplantae
226461474	6e-158	blink		Micromonas_pusilla_CCMP1545	Eukaryota-Viridiplantae
145350279	4.9e-147	blink		Ostreococcus_lucimarinus_CCE9901	Eukaryota-Viridiplantae
116059635	8.7e-147	blink	16868079	Ostreococcus_tauri	Eukaryota-Viridiplantae
255559142	1.3e-133	blink		Ricinus_communis	Eukaryota-Viridiplantae
224029271	1.1e-130	blink		Zea_mays	Eukaryota-Viridiplantae
224034753	2.3e-110	blink		Zea_mays	Eukaryota-Viridiplantae
170078322	3.5e-97	blink		Synechococcus_sp._PCC_7002	Bacteria-Cyanobacteria
193213768	2.7e-96	blink		Chloroherpeton_thalassium_ATCC_35110	Bacteria-Chlorobi
126657358	5.2e-96	blink		Cyanothece_sp._CCY0110	Bacteria-Cyanobacteria
119485401	2e-95	blink		Lyngbya_sp._PCC_8106	Bacteria-Cyanobacteria
220910181	1e-94	blink		Cyanothece_sp._PCC_7425	Bacteria-Cyanobacteria
114777549	4.5e-94	blink		Mariprofundus_ferrooxydans_PV-1	Bacteria-Proteobacteria
172037276	1.1e-93	blink	18812508	Cyanothece_sp._ATCC_51142	Bacteria-Cyanobacteria
158338673	5.9e-93	blink	18252824	Acaryochloris_marina_MBIC11017	Bacteria-Cyanobacteria
218441151	1.5e-91	blink		Cyanothece_sp._PCC_7424	Bacteria-Cyanobacteria
157164925	2e-91	blink		Campylobacter_concisus_13826	Bacteria-Proteobacteria
149176469	3.1e-91	blink		Planctomyces_maris_DSM_8797	Bacteria-Planctomycetes
15678659	5.1e-90	blink	9371463	Methanothermobacter_thermautotrophicus_str._Delta_H	Archaea-Euryarchaeota
62318959	2e-89	blink		Arabidopsis_thaliana	Eukaryota-Viridiplantae
188996472	2.6e-88	blink		Sulfurihydrogenibium_sp._YO3AOP1	Bacteria-Aquificae
225851526	3.3e-88	blink		Persephonella_marina_EX-H1	Bacteria-Aquificae
30686224	4.3e-88	blink		Arabidopsis_thaliana	Eukaryota-Viridiplantae
237756168	5e-88	blink		Sulfurihydrogenibium_yellowstonense_SS-5	Bacteria-Aquificae
255323439	9.8e-88	blink		Campylobacter_showae_RM3277	Bacteria-Proteobacteria
269119203	1.1e-87	blink		Sebaldella_termitidis_ATCC_33386	Bacteria-Fusobacteria
218244935	1.9e-87	blink		Cyanothece_sp._PCC_8801	Bacteria-Cyanobacteria
56751202	1.9e-87	blink	17211581	Synechococcus_elongatus_PCC_6301	Bacteria-Cyanobacteria
			17040912
			16882723
			16407232
150020317	2.3e-87	blink		Thermosipho_melanesiensis_BI429	Bacteria-Thermotogae
171912019	3.5e-87	blink		Verrucomicrobium_spinosum_DSM_4136	Bacteria-Verrucomicrobia
190410050	3.6e-87	blink	17466030	Sinorhizobium_meliloti_SM11	Bacteria-Proteobacteria
150375822	7.4e-87	blink		Sinorhizobium_medicae_WSM419	Bacteria-Proteobacteria
114319325	1.2e-86	blink		Alkalilimnicola_ehrlichii_MLHE-1	Bacteria-Proteobacteria
32474159	1.2e-86	blink	12835416	Rhodopirellula_baltica_SH_1	Bacteria-Planctomycetes
83647618	1.6e-86	blink	16352867	Hahella_chejuensis_KCTC_2396	Bacteria-Proteobacteria
154174592	1.8e-86	blink		Campylobacter_curvus_525.92	Bacteria-Proteobacteria
186684266	2.6e-86	blink		Nostoc_punctiforme_PCC_73102	Bacteria-Cyanobacteria
16264189	4.3e-86	blink	11481431	Sinorhizobium_meliloti_1021	Bacteria-Proteobacteria
119513274	7.1e-86	blink		Nodularia_spumigena_CCY9414	Bacteria-Cyanobacteria
257057960	8.2e-86	blink		Cyanothece_sp._PCC_8802	Bacteria-Cyanobacteria
220909164	8.3e-86	blink		Cyanothece_sp._PCC_7425	Bacteria-Cyanobacteria
260469613	2.3e-85	blink		Mesorhizobium_opportunistum_WSM2075	Bacteria-Proteobacteria
84489882	3.7e-85	blink	16385054	Methanosphaera_stadtmanae_DSM_3091	Archaea-Euryarchaeota
241775539	4.7e-85	blink		Allochromatium_vinosum_DSM_180	Bacteria-Proteobacteria
261855689	6.5e-85	blink		Halothiobacillus_neapolitanus_c2	Bacteria-Proteobacteria
188586191	1.1e-84	blink		Natranaerobius_thermophilus_JW/NM-WN-LF	Bacteria-Firmicutes
209528200	1.6e-84	blink		Arthrospira_maxima_CS-328	Bacteria-Cyanobacteria
87309300	5.4e-84	blink		Blastopirellula_marina_DSM_3645	Bacteria-Planctomycetes
167629032	1.8e-83	blink	18441057	Heliobacterium_modesticaldum_Ice1	Bacteria-Firmicutes
83950109	2.8e-83	blink		Roseovarius_nubinhibens_ISM	Bacteria-Proteobacteria
205355874	4e-83	blink		Campylobacter_jejuni_subsp._jejuni_CG8421	Bacteria-Proteobacteria
77165802	6e-83	blink	16957257	Nitrosococcus_oceani_ATCC_19707	Bacteria-Proteobacteria
75911817	6.5e-83	blink		Campylobacter_jejuni	Bacteria-Proteobacteria
13476535	7.4e-83	blink	11214968	Mesorhizobium_loti_MAFF303099	Bacteria-Proteobacteria
86150295	7.5e-83	blink		Campylobacter_jejuni_subsp._jejuni_CF93-6	Bacteria-Proteobacteria
121613372	7.8e-83	blink		Campylobacter_jejuni_subsp._jejuni_81-176	Bacteria-Proteobacteria
227820019	7.8e-83	blink		Rhizobium_sp._NGR234	Bacteria-Proteobacteria
36958615	7.8e-83	blink	14702322	Rhizobium_sp._NGR234	Bacteria-Proteobacteria
75911804	7.8e-83	blink		Campylobacter_jejuni_subsp._jejuni_81-176	Bacteria-Proteobacteria
148926144	1.1e-82	blink	17438034	Campylobacter_jejuni_subsp._jejuni_CG8486	Bacteria-Proteobacteria
86153044	1.1e-82	blink		Campylobacter_jejuni_subsp._jejuni_HB93-13	Bacteria-Proteobacteria
257461453	1.3e-82	blink		Campylobacter_gracilis_RM3268	Bacteria-Proteobacteria
182678833	1.4e-82	blink		Beijerinckia_indica_subsp._indica_ATCC_9039	Bacteria-Proteobacteria
75911822	1.6e-82	blink		Campylobacter_jejuni	Bacteria-Proteobacteria
85858248	1.9e-82	blink	17442750	Syntrophus_aciditrophicus_SB	Bacteria-Proteobacteria
57505484	2.1e-82	blink		Campylobacter_upsaliensis_RM3195	Bacteria-Proteobacteria
157415663	2.5e-82	blink	17873037	Campylobacter_jejuni_subsp._jejuni_81116	Bacteria-Proteobacteria
220935508	2.8e-82	blink		Thioalkalivibrio_sp._HL-EbGR7	Bacteria-Proteobacteria
157415391	3e-82	blink	17873037	Campylobacter_jejuni_subsp._jejuni_81116	Bacteria-Proteobacteria
217076811	3.7e-82	blink		Thermosipho_africanus_TCF52B	Bacteria-Thermotogae
88596698	3.8e-82	blink		Campylobacter_jejuni_subsp._jejuni_84-25	Bacteria-Proteobacteria
153952586	5.3e-82	blink		Campylobacter_jejuni_subsp._doylei_269.97	Bacteria-Proteobacteria
182415102	7.4e-82	blink		Opitutus_terrae_PB90-1	Bacteria-Verrucomicrobia
223040304	7.7e-82	blink		Campylobacter_rectus_RM3267	Bacteria-Proteobacteria
119490781	1.1e-81	blink		Lyngbya_sp._PCC_8106	Bacteria-Cyanobacteria
218665669	1.1e-81	blink		Acidithiobacillus_ferrooxidans_ATCC_23270	Bacteria-Proteobacteria
86150760	1.6e-81	blink		Campylobacter_jejuni_subsp._jejuni_260.94	Bacteria-Proteobacteria
57238012	1.9e-81	blink	15660156	Campylobacter_jejuni_RM1221	Bacteria-Proteobacteria
269123106	2.4e-81	blink		Streptobacillus_moniliformis_DSM_12112	Bacteria-Fusobacteria
224816156	3.1e-81	blink		Thioalkalivibrio_sp._K90mix	Bacteria-Proteobacteria
186684947	3.7e-81	blink		Nostoc_punctiforme_PCC_73102	Bacteria-Cyanobacteria
126668406	6.8e-81	blink		Marinobacter_sp._ELB17	Bacteria-Proteobacteria
217979795	7.3e-81	blink		Methylocella_silvestris_BL2	Bacteria-Proteobacteria
57168015	8.5e-81	blink		Campylobacter_coli_RM2228	Bacteria-Proteobacteria
150020972	9.1e-81	blink		Thermosipho_melanesiensis_BI429	Bacteria-Thermotogae
148555885	9.3e-81	blink		Sphingomonas_wittichii_RW1	Bacteria-Proteobacteria
27262258	9.6e-81	blink	12446909	Heliobacillus_mobilis	Bacteria-Firmicutes
225164413	1.6e-80	blink		Opitutaceae_bacterium_TAV2	Bacteria-Verrucomicrobia
167412395	2.4e-80	blink		Campylobacter_jejuni	Bacteria-Proteobacteria
3413445	2.5e-80	blink	9720026	Campylobacter_jejuni	Bacteria-Proteobacteria
9714079	2.5e-80	blink		Campylobacter_jejuni	Bacteria-Proteobacteria
66737312	4.1e-80	blink		Sinorhizobium_fredii	Bacteria-Proteobacteria
254423437	4.6e-80	blink		Synechococcus_sp._PCC_7335	Bacteria-Cyanobacteria
227820055	5.9e-80	blink		Rhizobium_sp._NGR234	Bacteria-Proteobacteria
222824246	6.3e-80	blink		Campylobacter_lari_RM2100	Bacteria-Proteobacteria
75907270	1.2e-79	blink		Anabaena_variabilis_ATCC_29413	Bacteria-Cyanobacteria
224418658	1.6e-79	blink		Helicobacter_canadensis_MIT_98-5491	Bacteria-Proteobacteria
196230014	1.8e-79	blink		Chthoniobacter_flavus_Ellin428	Bacteria-Verrucomicrobia
39937640	2e-79	blink	14704707	Rhodopseudomonas_palustris_CGA009	Bacteria-Proteobacteria
86609640	2e-79	blink	16391090	Synechococcus_sp._JA-2-3B'a(2-13)	Bacteria-Cyanobacteria
168704624	2.7e-79	blink		Gemmata_obscuriglobus_UQM_2246	Bacteria-Planctomycetes
116250330	2.9e-79	blink	16640791	Rhizobium_leguminosarum_bv._viciae_3841	Bacteria-Proteobacteria
241202962	2.9e-79	blink		Rhizobium_leguminosarum_bv._trifolii_WSM1325	Bacteria-Proteobacteria
163797707	4.6e-79	blink		alpha_proteobacterium_BAL199	Bacteria-Proteobacteria
86136824	5e-79	blink		Roseobacter_sp._MED193	Bacteria-Proteobacteria
88813339	6.5e-79	blink		Nitrococcus_mobilis_Nb-231	Bacteria-Proteobacteria
260432001	7.9e-79	blink		Silicibacter_lacuscaerulensis_ITI-1157	Bacteria-Proteobacteria
163743890	1e-78	blink		Phaeobacter_gallaeciensis_2.10	Bacteria-Proteobacteria
86359564	1.3e-78	blink	16505379	Rhizobium_etli_CFN_42	Bacteria-Proteobacteria
149375104	1.4e-78	blink		Marinobacter_algicola_DG893	Bacteria-Proteobacteria
260428865	2.3e-78	blink		Citreicella_sp._SE45	Bacteria-Proteobacteria
254464282	2.8e-78	blink		Rhodobacterales_bacterium_Y4I	Bacteria-Proteobacteria
163737928	3.2e-78	blink		Phaeobacter_gallaeciensis_BS107	Bacteria-Proteobacteria
114764086	6.7e-78	blink		Roseovarius_sp._HTCC2601	Bacteria-Proteobacteria
260574734	6.7e-78	blink		Rhodobacter_sp._SW2	Bacteria-Proteobacteria
120554631	9.8e-78	blink		Marinobacter_aquaeolei_VT8	Bacteria-Proteobacteria
146277377	1e-77	blink		Rhodobacter_sphaeroides_ATCC_17025	Bacteria-Proteobacteria
126732873	1.1e-77	blink		Sagittula_stellata_E-37	Bacteria-Proteobacteria
16329511	1.2e-77	blink	8905231	Synechocystis_sp._PCC_6803	Bacteria-Cyanobacteria
			8590279
17230345	1.3e-77	blink	11759840	Nostoc_sp._PCC_7120	Bacteria-Cyanobacteria
2494670	1.6e-77	blink	9236769	Rhizobium_leguminosarum_bv._trifolii	Bacteria-Proteobacteria
218682004	1.7e-77	blink		Rhizobium_etli_CIAT_894	Bacteria-Proteobacteria
190893834	2.2e-77	blink		Rhizobium_etli_CIAT_652	Bacteria-Proteobacteria
259418671	2.2e-77	blink		Silicibacter_sp._TrichCH4B	Bacteria-Proteobacteria
209551430	3e-77	blink		Rhizobium_leguminosarum_bv._trifolii_WSM2304	Bacteria-Proteobacteria
254512471	3.2e-77	blink		Rhodobacteraceae_bacterium_KLH11	Bacteria-Proteobacteria
260576618	8.7e-77	blink		Rhodobacter_sp._SW2	Bacteria-Proteobacteria
58039922	9.3e-77	blink	15665824	Gluconobacter_oxydans_621H	Bacteria-Proteobacteria
116254383	9.5e-77	blink	16640791	Rhizobium_leguminosarum_bv._viciae_3841	Bacteria-Proteobacteria
255261298	1.3e-76	blink		Thalassiobium_sp._R2A62	Bacteria-Proteobacteria
163745050	1.8e-76	blink		Oceanibulbus_indolifex_HEL-45	Bacteria-Proteobacteria
77463729	1.8e-76	blink		Rhodobacter_sphaeroides_2.4.1	Bacteria-Proteobacteria
78222698	1.9e-76	blink		Geobacter_metallireducens_GS-15	Bacteria-Proteobacteria
2494669	2.1e-76	blink	8026752	Azospirillum_brasilense	Bacteria-Proteobacteria
126462558	2.8e-76	blink		Rhodobacter_sphaeroides_ATCC_17029	Bacteria-Proteobacteria
78223532	4.6e-76	blink		Geobacter_metallireducens_GS-15	Bacteria-Proteobacteria
255060925	4.8e-76	blink		Geobacter_sp._M18	Bacteria-Proteobacteria
85705809	4.9e-76	blink		Roseovarius_sp._217	Bacteria-Proteobacteria
221639597	5e-76	blink		Rhodobacter_sphaeroides_KD131	Bacteria-Proteobacteria
146276632	9.4e-76	blink		Rhodobacter_sphaeroides_ATCC_17025	Bacteria-Proteobacteria
85709462	1.3e-75	blink		Erythrobacter_sp._NAP1	Bacteria-Proteobacteria
158325169	2.5e-75	blink		Lactococcus_garvieae	Bacteria-Firmicutes
259417238	2.8e-75	blink		Silicibacter_sp._TrichCH4B	Bacteria-Proteobacteria
99079857	3.3e-75	blink		Ruegeria_sp._TM1040	Bacteria-Proteobacteria
242310075	3.5e-75	blink		Helicobacter_pullorum_MIT_98-5489	Bacteria-Proteobacteria
189219879	8.1e-75	blink		Methylacidiphilum_infernorum_V4	Bacteria-Verrucomicrobia
118581378	9.4e-75	blink		Pelobacter_propionicus_DSM_2379	Bacteria-Proteobacteria
77464223	1.1e-74	blink		Rhodobacter_sphaeroides_2.4.1	Bacteria-Proteobacteria
91975595	1.2e-74	blink		Rhodopseudomonas_palustris_BisB5	Bacteria-Proteobacteria
119385027	1.3e-74	blink		Paracoccus_denitrificans_PD1222	Bacteria-Proteobacteria
222081305	1.3e-74	blink		Agrobacterium_radiobacter_K84	Bacteria-Proteobacteria
86748137	2e-74	blink		Rhodopseudomonas_palustris_HaA2	Bacteria-Proteobacteria
225686334	2.7e-74	blink		Brucella_melitensis_ATCC_23457	Bacteria-Proteobacteria
23500290	2.7e-74	blink	12271122	Brucella_suis_1330	Bacteria-Proteobacteria
254699787	2.7e-74	blink		Brucella_suis_bv._5_str._513	Bacteria-Proteobacteria
256111559	2.7e-74	blink		Brucella_melitensis_bv._3_str._Ether	Bacteria-Proteobacteria
254462740	3.1e-74	blink		Rhodobacterales_bacterium_HTCC2083	Bacteria-Proteobacteria
126463065	3.2e-74	blink		Rhodobacter_sphaeroides_ATCC_17029	Bacteria-Proteobacteria
83855397	3.5e-74	blink		Sulfitobacter_sp._NAS-14.1	Bacteria-Proteobacteria
83941921	3.5e-74	blink		Sulfitobacter_sp._EE-36	Bacteria-Proteobacteria
254695599	3.6e-74	blink		Brucella_abortus_bv._3_str._Tulya	Bacteria-Proteobacteria
15964309	3.9e-74	blink	11481430	Sinorhizobium_meliloti_1021	Bacteria-Proteobacteria
			11474104
190889706	4e-74	blink		Rhizobium_etli_CIAT_652	Bacteria-Proteobacteria
149195149	4.4e-74	blink		Caminibacter_mediatlanticus_TB-2	Bacteria-Proteobacteria
149204257	5.2e-74	blink		Roseovarius_sp._TM1035	Bacteria-Proteobacteria
94968729	5.5e-74	blink		Candidatus_Koribacter_versatilis_Ellin345	Bacteria-Acidobacteria
221640108	6.1e-74	blink		Rhodobacter_sphaeroides_KD131	Bacteria-Proteobacteria
39997338	6.1e-74	blink	14671304	Geobacter_sulfurreducens_PCA	Bacteria-Proteobacteria
87201287	7.2e-74	blink		Novosphingobium_aromaticivorans_DSM_12444	Bacteria-Proteobacteria
222148124	8.9e-74	blink		Agrobacterium_vitis_S4	Bacteria-Proteobacteria
17989075	2.3e-73	blink	12271122	Brucella_melitensis_bv._1_str._16M	Bacteria-Proteobacteria
			11756688
209551573	2.6e-73	blink		Rhizobium_leguminosarum_bv._trifolii_WSM2304	Bacteria-Proteobacteria
223939653	3e-73	blink		bacterium_Ellin514	Bacteria-Verrucomicrobia
256157771	3.6e-73	blink		Brucella_ceti_M490/95/1	Bacteria-Proteobacteria
220921183	4.1e-73	blink		Methylobacterium_nodulans_ORS_2060	Bacteria-Proteobacteria
197119583	5.8e-73	blink		Geobacter_bemidjiensis_Bem	Bacteria-Proteobacteria
90425911	6.1e-73	blink		Rhodopseudomonas_palustris_BisB18	Bacteria-Proteobacteria
254474410	6.7e-73	blink		Ruegeria_sp._R11	Bacteria-Proteobacteria
148557998	7.1e-73	blink		Brucella_ovis_ATCC_25840	Bacteria-Proteobacteria
222053394	1.4e-72	blink		Geobacter_sp._FRC-32	Bacteria-Proteobacteria
118474473	1.5e-72	blink		Campylobacter_fetus_subsp._fetus_82-40	Bacteria-Proteobacteria
92118499	1.7e-72	blink		Nitrobacter_hamburgensis_X14	Bacteria-Proteobacteria
86355730	1.8e-72	blink	16505379	Rhizobium_etli_CFN_42	Bacteria-Proteobacteria
254486776	1.9e-72	blink		Roseobacter_sp._GAI101	Bacteria-Proteobacteria
53803403	2.3e-72	blink	15383840	Methylococcus_capsulatus_str._Bath	Bacteria-Proteobacteria
218660654	3.1e-72	blink		Rhizobium_etli_IE4771	Bacteria-Proteobacteria
126738432	3.2e-72	blink		Roseobacter_sp._SK209-2-6	Bacteria-Proteobacteria
85714989	4.3e-72	blink		Nitrobacter_sp._Nb-311A	Bacteria-Proteobacteria
218515285	5.4e-72	blink		Rhizobium_etli_8C-3	Bacteria-Proteobacteria
85375013	6.7e-72	blink		Erythrobacter_litoralis_HTCC2594	Bacteria-Proteobacteria
163761325	1e-71	blink		Hoeflea_phototrophica_DFL-43	Bacteria-Proteobacteria
148265199	1.1e-71	blink		Geobacter_uraniireducens_Rf4	Bacteria-Proteobacteria
123967065	1.2e-71	blink		Prochlorococcus_marinus_str._MIT_9515	Bacteria-Cyanobacteria
253699678	1.2e-71	blink		Geobacter_sp._M21	Bacteria-Proteobacteria
162146656	1.5e-71	blink		Gluconacetobacter_diazotrophicus_PAl_5	Bacteria-Proteobacteria
227820771	4.1e-71	blink		Rhizobium_sp._NGR234	Bacteria-Proteobacteria
86748722	6.4e-71	blink		Rhodopseudomonas_palustris_HaA2	Bacteria-Proteobacteria
170746490	7.1e-71	blink		Methylobacterium_radiotolerans_JCM_2831	Bacteria-Proteobacteria
206563875	1.1e-70	blink		Burkholderia_cenocepacia_J2315	Bacteria-Proteobacteria
117924078	1.5e-70	blink		Magnetococcus_sp._MC-1	Bacteria-Proteobacteria
94497382	1.5e-70	blink		Sphingomonas_sp._SKA58	Bacteria-Proteobacteria
241207014	1.6e-70	blink		Rhizobium_leguminosarum_bv._trifolii_WSM1325	Bacteria-Proteobacteria
163748323	1.9e-70	blink		Oceanibulbus_indolifex_HEL-45	Bacteria-Proteobacteria
237753215	2.1e-70	blink		Helicobacter_winghamensis_ATCC_BAA-430	Bacteria-Proteobacteria
150395395	2.2e-70	blink		Sinorhizobium_medicae_WSM419	Bacteria-Proteobacteria
257056728	2.2e-70	blink		Saccharomonospora_viridis_DSM_43017	Bacteria-Actinobacteria
116249844	2.3e-70	blink	16640791	Rhizobium_leguminosarum_bv._viciae_3841	Bacteria-Proteobacteria
110633134	2.5e-70	blink		Chelativorans_sp._BNC1	Bacteria-Proteobacteria
116749153	3.3e-70	blink		Syntrophobacter_fumaroxidans_MPOB	Bacteria-Proteobacteria
221209613	4.6e-70	blink		Burkholderia_multivorans_CGD1	Bacteria-Proteobacteria
84500647	7.1e-70	blink		Oceanicola_batsensis_HTCC2597	Bacteria-Proteobacteria
222084824	9.2e-70	blink		Agrobacterium_radiobacter_K84	Bacteria-Proteobacteria
161520317	9.4e-70	blink		Burkholderia_multivorans_ATCC_17616	Bacteria-Proteobacteria
221200577	1.9e-69	blink		Burkholderia_multivorans_CGD2M	Bacteria-Proteobacteria
89067374	2.6e-69	blink		Oceanicola_granulosus_HTCC2516	Bacteria-Proteobacteria
241761233	3.1e-69	blink		Zymomonas_mobilis_subsp._mobilis_ATCC_10988	Bacteria-Proteobacteria
209547836	4.2e-69	blink		Rhizobium_leguminosarum_bv._trifolii_WSM2304	Bacteria-Proteobacteria
209542825	4.3e-69	blink		Gluconacetobacter_diazotrophicus_PAl_5	Bacteria-Proteobacteria
158421787	5.3e-69	blink	17720818	Azorhizobium_caulinodans_ORS_571	Bacteria-Proteobacteria
134098355	5.5e-69	blink	17369815	Saccharopolyspora_erythraea_NRRL_2338	Bacteria-Actinobacteria
78061717	6.2e-69	blink		Burkholderia_sp._383	Bacteria-Proteobacteria
146342067	7.9e-69	blink	17540897	Bradyrhizobium_sp._ORS278	Bacteria-Proteobacteria
7638445	9.5e-69	blink		Bradyrhizobium_japonicum	Bacteria-Proteobacteria
192292879	1.7e-68	blink		Rhodopseudomonas_palustris_TIE-1	Bacteria-Proteobacteria
224436472	1.8e-68	blink		Helicobacter_cinaedi_CCUG_18818	Bacteria-Proteobacteria
154248598	2.4e-68	blink		Xanthobacter_autotrophicus_Py2	Bacteria-Proteobacteria
39937051	2.9e-68	blink	14704707	Rhodopseudomonas_palustris_CGA009	Bacteria-Proteobacteria
85813787	3e-68	blink		Streptomyces_hygroscopicus_subsp._hygroscopicus	Bacteria-Actinobacteria
89111290	3.6e-68	blink	17031049	Acetobacter_tropicalis	Bacteria-Proteobacteria
116250375	3.8e-68	blink	16640791	Rhizobium_leguminosarum_bv._viciae_3841	Bacteria-Proteobacteria
170740071	5.3e-68	blink		Methylobacterium_sp._4-46	Bacteria-Proteobacteria
153011731	7.7e-68	blink		Ochrobactrum_anthropi_ATCC_49188	Bacteria-Proteobacteria
13474741	9.7e-68	blink	11214968	Mesorhizobium_loti_MAFF303099	Bacteria-Proteobacteria
92116849	1.1e-67	blink		Nitrobacter_hamburgensis_X14	Bacteria-Proteobacteria
159185688	1.4e-67	blink	11743194	Agrobacterium_tumefaciens_str._C58	Bacteria-Proteobacteria
			11743193
237751175	1.9e-67	blink		Helicobacter_bilis_ATCC_43879	Bacteria-Proteobacteria
91976088	2.5e-67	blink		Rhodopseudomonas_palustris_BisB5	Bacteria-Proteobacteria
256375600	3.8e-67	blink		Actinosynnema_mirum_DSM_43827	Bacteria-Actinobacteria
150377116	4.2e-67	blink		Sinorhizobium_medicae_WSM419	Bacteria-Proteobacteria
47459028	4.3e-67	blink	15289470	Mycoplasma_mobile_163K	Bacteria-Tenericutes
188582711	6.7e-67	blink		Methylobacterium_populi_BJ001	Bacteria-Proteobacteria
258541955	1.3e-66	blink		Acetobacter_pasteurianus_IFO_3283-01	Bacteria-Proteobacteria
46200739	1.9e-66	blink		Magnetospirillum_magnetotacticum_MS-1	Bacteria-Proteobacteria
90422938	5.4e-66	blink		Rhodopseudomonas_palustris_BisB18	Bacteria-Proteobacteria
269128400	6.1e-66	blink		Thermomonospora_curvata_DSM_43183	Bacteria-Actinobacteria
195952746	1.1e-65	blink		Hydrogenobaculum_sp._Y04AAS1	Bacteria-Aquificae
239834580	1.2e-65	blink		Ochrobactrum_intermedium_LMG_3301	Bacteria-Proteobacteria
260461879	2.6e-65	blink		Mesorhizobium_opportunistum_WSM2075	Bacteria-Proteobacteria
32265879	3.1e-65	blink	12810954	Helicobacter_hepaticus_ATCC_51449	Bacteria-Proteobacteria
218531529	3.6e-65	blink		Methylobacterium_chloromethanicum_CM4	Bacteria-Proteobacteria
240140022	1.1e-64	blink		Methylobacterium_extorquens_AM1	Bacteria-Proteobacteria
227549117	1.2e-64	blink		Corynebacterium_lipophiloflavum_DSM_44291	Bacteria-Actinobacteria
163852688	1.3e-64	blink		Methylobacterium_extorquens_PA1	Bacteria-Proteobacteria
114328290	1.9e-64	blink	17827295	Granulibacter_bethesdensis_CGDNIH1	Bacteria-Proteobacteria
114571302	5.4e-64	blink		Maricaulis_maris_MCS10	Bacteria-Proteobacteria
254384395	5.8e-64	blink		Streptomyces_sp._Mg1	Bacteria-Actinobacteria
256390665	7.9e-64	blink		Catenulispora_acidiphila_DSM_44928	Bacteria-Actinobacteria
117928883	2.4e-63	blink		Acidothermus_cellulolyticus_11B	Bacteria-Actinobacteria
114799522	2.4e-62	blink	16980487	Hyphomonas_neptunium_ATCC_15444	Bacteria-Proteobacteria
108563458	5.8e-62	blink	16788065	Helicobacter_pylori_HPAG1	Bacteria-Proteobacteria
210135253	1.7e-61	blink		Helicobacter_pylori_P12	Bacteria-Proteobacteria
207092612	5.2e-61	blink	18332421	Helicobacter_pylori_HPKX_438_AG0C1	Bacteria-Proteobacteria
15612085	9.9e-61	blink	9923682	Helicobacter_pylori_J99	Bacteria-Proteobacteria
261838426	2.2e-60	blink		Helicobacter_pylori_51	Bacteria-Proteobacteria
217034466	7.1e-60	blink		Helicobacter_pylori_98-10	Bacteria-Proteobacteria
254779647	1.4e-59	blink		Helicobacter_pylori_B38	Bacteria-Proteobacteria
261839826	1.6e-59	blink		Helicobacter_pylori_52	Bacteria-Proteobacteria
188527874	3.1e-59	blink		Helicobacter_pylori_Shi470	Bacteria-Proteobacteria
15644988	7.7e-59	blink	9252185	Helicobacter_pylori_26695	Bacteria-Proteobacteria
208434989	1.3e-58	blink	18952803	Helicobacter_pylori_G27	Bacteria-Proteobacteria
109947021	3e-58	blink	16789826	Helicobacter_acinonychis_str._Sheeba	Bacteria-Proteobacteria
229855442	8.1e-57	blink		Streptosporangium_roseum_DSM_43021	Bacteria-Actinobacteria
22299749	3e-56	blink	12240834	Thermosynechococcus_elongatus_BP-1	Bacteria-Cyanobacteria
83950832	4.7e-55	blink		Roseovarius_nubinhibens_ISM	Bacteria-Proteobacteria
229205683	1.3e-53	blink		Nocardiopsis_dassonvillei_subsp._dassonvillei_DSM_43111	Bacteria-Actinobacteria
2330019	7.5e-49	blink	9662617	Helicobacter_pylori	Bacteria-Proteobacteria
258654969	1.3e-46	blink		Nakamurella_multipartita_DSM_44233	Bacteria-Actinobacteria
167412347	1.6e-44	blink		Campylobacter_jejuni	Bacteria-Proteobacteria
150387299	2.6e-37	blink		Victivallis_vadensis_ATCC_BAA-548	Bacteria-Lentisphaerae
153938971	5.9e-36	blink		Clostridium_botulinum_F_str._Langeland	Bacteria-Firmicutes
168183753	8.4e-36	blink		Clostridium_botulinum_Bf	Bacteria-Firmicutes
159042009	2.5e-35	blink		Caldivirga_maquilingensis_IC-167	Archaea-Crenarchaeota
170754466	8.8e-35	blink	18060065	Clostridium_botulinum_B1_str._Okra	Bacteria-Firmicutes
148380056	9.4e-35	blink	17519437	Clostridium_botulinum_A_str._ATCC_3502	Bacteria-Firmicutes
168179790	5.1e-34	blink		Clostridium_botulinum_NCTC_2916	Bacteria-Firmicutes
226949379	6.7e-34	blink		Clostridium_botulinum_A2_str._Kyoto	Bacteria-Firmicutes
170758224	4.4e-33	blink	18060065	Clostridium_botulinum_A3_str._Loch_Maree	Bacteria-Firmicutes
168180897	8.8e-33	blink		Clostridium_botulinum_NCTC_2916	Bacteria-Firmicutes
170759027	9.5e-33	blink	18060065	Clostridium_botulinum_A3_str._Loch_Maree	Bacteria-Firmicutes
153941178	1e-32	blink		Clostridium_botulinum_F_str._Langeland	Bacteria-Firmicutes
91204592	9.3e-32	blink	16598256	Candidatus_Kuenenia_stuttgartiensis	Bacteria-Planctomycetes
224438232	1.1e-31	blink		Helicobacter_cinaedi_CCUG_18818	Bacteria-Proteobacteria
20094161	1.9e-31	blink	11930014	Methanopyrus_kandleri_AV19	Archaea-Euryarchaeota
170755592	2.9e-31	blink	18060065	Clostridium_botulinum_B1_str._Okra	Bacteria-Firmicutes
226950090	3.8e-31	blink		Clostridium_botulinum_A2_str._Kyoto	Bacteria-Firmicutes
91201760	4.3e-31	blink	16598256	Candidatus_Kuenenia_stuttgartiensis	Bacteria-Planctomycetes
134045537	4.7e-31	blink		Methanococcus_maripaludis_C5	Archaea-Euryarchaeota
148380637	1.1e-29	blink	17519437	Clostridium_botulinum_A_str._ATCC_3502	Bacteria-Firmicutes
150402268	1.2e-29	blink		Methanococcus_maripaludis_C7	Archaea-Euryarchaeota
45358653	2.7e-29	blink	15466049	Methanococcus_maripaludis_S2	Archaea-Euryarchaeota
113374877	3.7e-28	blink		Thermus_aquaticus	Bacteria-Deinococcus-Thermus
113374879	3.7e-28	blink		Thermus_aquaticus	Bacteria-Deinococcus-Thermus
55980560	4.3e-27	blink		Thermus_thermophilus_HB8	Bacteria-Deinococcus-Thermus
218296609	6.2e-27	blink		Thermus_aquaticus_Y51MC23	Bacteria-Deinococcus-Thermus
159905959	6.7e-27	blink		Methanococcus_maripaludis_C6	Archaea-Euryarchaeota
108805895	4.6e-26	blink		Rubrobacter_xylanophilus_DSM_9941	Bacteria-Actinobacteria
46198530	5.2e-26	blink	15064768	Thermus_thermophilus_HB27	Bacteria-Deinococcus-Thermus
217076508	1.9e-25	blink		Thermosipho_africanus_TCF52B	Bacteria-Thermotogae
217032585	1.1e-24	blink		Helicobacter_pylori_B128	Bacteria-Proteobacteria
256393168	3.7e-24	blink		Catenulispora_acidiphila_DSM_44928	Bacteria-Actinobacteria
32472708	3.7e-23	blink	12835416	Rhodopirellula_baltica_SH_1	Bacteria-Planctomycetes
86739570	3e-21	blink	17151343	Frankia_sp._CcI3	Bacteria-Actinobacteria
261885925	6.9e-16	blink		Campylobacter_fetus_subsp._venerealis_str._Azul-94	Bacteria-Proteobacteria
52082093	1.5e-15	blink	15461803	Bacillus_licheniformis_ATCC_14580	Bacteria-Firmicutes
94972421	1.5e-15	blink		Lawsonia_intracellularis_PHE/MN1-00	Bacteria-Proteobacteria
256829246	5e-15	blink		Desulfomicrobium_baculatum_DSM_4028	Bacteria-Proteobacteria
269926953	1.4e-14	blink		Thermobaculum_terrenum_ATCC_BAA-798	Bacteria-Thermobaculum.
213155464	1.5e-14	blink		Acinetobacter_baumannii_AB0057	Bacteria-Proteobacteria
237654447	2.1e-14	blink		Thauera_sp._MZ1T	Bacteria-Proteobacteria
56478778	2.1e-14	blink	15687214	Aromatoleum_aromaticum_EbN1	Bacteria-Proteobacteria
			15551059
87578239	2.2e-14	blink	11598064	Vibrio_vulnificus	Bacteria-Proteobacteria
			16484211
220919837	2.3e-14	blink		Methylobacterium_nodulans_ORS_2060	Bacteria-Proteobacteria
20559841	2.4e-14	blink	12057956	Pseudomonas_aeruginosa	Bacteria-Proteobacteria
225872487	3.4e-14	blink		Acidobacterium_capsulatum_ATCC_51196	Bacteria-Acidobacteria
46581399	3.7e-14	blink	15077118	Desulfovibrio_vulgaris_str._Hildenborough	Bacteria-Proteobacteria
120601426	5.3e-14	blink		Desulfovibrio_vulgaris_DP4	Bacteria-Proteobacteria
262370983	5.3e-14	blink		Acinetobacter_johnsonii_SH046	Bacteria-Proteobacteria
187251922	5.9e-14	blink		Elusimicrobium_minutum_Pei191	Bacteria-Elusimicrobia
255320650	7.1e-14	blink		Acinetobacter_radioresistens_SK82	Bacteria-Proteobacteria
262380717	7.2e-14	blink		Acinetobacter_radioresistens_SH164	Bacteria-Proteobacteria
226945060	7.4e-14	blink		Azotobacter_vinelandii_DJ	Bacteria-Proteobacteria
220907595	7.9e-14	blink		Cyanothece_sp._PCC_7425	Bacteria-Cyanobacteria
238897429	7.9e-14	blink		Candidatus_Hamiltonella_defensa_5AT_(Acyrthosiphon_pisum)	Bacteria-Proteobacteria
126667945	1.1e-13	blink		Marinobacter_sp._ELB17	Bacteria-Proteobacteria
156315130	1.1e-13	blink	17615350	Nematostella_vectensis	Eukaryota-Metazoa
110932073	1.3e-13	blink		Spirochaeta_aurantia	Bacteria-Spirochaetes
238763328	1.4e-13	blink		Yersinia_kristensenii_ATCC_33638	Bacteria-Proteobacteria
89073285	1.5e-13	blink		Photobacterium_sp._SKA34	Bacteria-Proteobacteria
124514407	2e-13	blink	17344860	Leptospirillum_rubarum	Bacteria-Nitrospirae
237749749	2e-13	blink		Helicobacter_bilis_ATCC_43879	Bacteria-Proteobacteria
162451964	2.1e-13	blink		Sorangium_cellulosum_'So_ce_56'	Bacteria-Proteobacteria
224002687	2.1e-13	blink		Thalassiosira_pseudonana_CCMP1335	Eukaryota-stramenopiles
218886945	2.3e-13	blink		Desulfovibrio_vulgaris_str._'Miyazaki_F'	Bacteria-Proteobacteria
256375867	2.3e-13	blink		Actinosynnema_mirum_DSM_43827	Bacteria-Actinobacteria
206602712	2.5e-13	blink	14961025	Leptospirillum_sp._Group_II_'5-way_CG'	Bacteria-Nitrospirae
			18651792
197120086	2.9e-13	blink		Geobacter_bemidjiensis_Bem	Bacteria-Proteobacteria
157738022	3e-13	blink	17588128	Arcobacter_butzleri_RM4018	Bacteria-Proteobacteria
			18159241
254457576	3.2e-13	blink		Campylobacterales_bacterium_GD_1	Bacteria-Proteobacteria
94264695	3.2e-13	blink		delta_proteobacterium_MLMS-1	Bacteria-Proteobacteria
195952610	3.7e-13	blink		Hydrogenobaculum_sp._Y04AAS1	Bacteria-Aquificae
78776778	3.7e-13	blink	18065616	Sulfurimonas_denitrificans_DSM_1251	Bacteria-Proteobacteria
150376938	4e-13	blink		Sinorhizobium_medicae_WSM419	Bacteria-Proteobacteria
257054080	4.2e-13	blink		Halorhabdus_utahensis_DSM_12940	Archaea-Euryarchaeota
228919200	4.9e-13	blink		Bacillus_thuringiensis_serovar_huazhongensis_BGSC_4BD1	Bacteria-Firmicutes
218508590	5.7e-13	blink		Rhizobium_etli_Brasil_5	Bacteria-Proteobacteria
228956701	5.7e-13	blink		Bacillus_thuringiensis_serovar_pakistani_str._T13001	Bacteria-Firmicutes
51243898	6.7e-13	blink	15305914	Desulfotalea_psychrophila_LSv54	Bacteria-Proteobacteria
110637368	6.8e-13	blink	17400776	Cytophaga_hutchinsonii_ATCC_33406	Bacteria-Bacteroidetes
224373719	6.8e-13	blink		Nautilia_profundicola_AmH	Bacteria-Proteobacteria
118474525	7e-13	blink		Campylobacter_fetus_subsp._fetus_82-40	Bacteria-Proteobacteria
229176856	7.6e-13	blink		Bacillus_cereus_172560W	Bacteria-Firmicutes
144899021	8.4e-13	blink	17449609	Magnetospirillum_gryphiswaldense_MSR-1	Bacteria-Proteobacteria
206602064	9.3e-13	blink	14961025	Leptospirillum_sp._Group_II_'5-way_CG'	Bacteria-Nitrospirae
			18651792
117925456	9.7e-13	blink		Magnetococcus_sp._MC-1	Bacteria-Proteobacteria
157164747	1e-12	blink		Campylobacter_concisus_13826	Bacteria-Proteobacteria
256374313	1e-12	blink		Actinosynnema_mirum_DSM_43827	Bacteria-Actinobacteria
47570415	1.1e-12	blink		Bacillus_cereus_G9241	Bacteria-Firmicutes
15605858	1.2e-12	blink	9537320	Aquifex_aeolicus_VF5	Bacteria-Aquificae
163938268	1.3e-12	blink		Bacillus_weihenstephanensis_KBAB4	Bacteria-Firmicutes
229131272	1.3e-12	blink		Bacillus_cereus_BDRD-ST196	Bacteria-Firmicutes
222823501	1.4e-12	blink		Campylobacter_lari_RM2100	Bacteria-Proteobacteria
269926815	1.4e-12	blink		Thermobaculum_terrenum_ATCC_BAA-798	Bacteria-Thermobaculum.
154247696	1.5e-12	blink		Xanthobacter_autotrophicus_Py2	Bacteria-Proteobacteria
218234305	1.5e-12	blink		Bacillus_cereus_B4264	Bacteria-Firmicutes
229188534	1.5e-12	blink		Bacillus_cereus_ATCC_10876	Bacteria-Firmicutes
218901470	1.6e-12	blink		Bacillus_cereus_AH820	Bacteria-Firmicutes
229148665	1.6e-12	blink		Bacillus_cereus_m1550	Bacteria-Firmicutes
196036929	1.7e-12	blink		Bacillus_cereus_W	Bacteria-Firmicutes
228913006	1.7e-12	blink		Bacillus_thuringiensis_serovar_pulsiensis_BGSC_4CC1	Bacteria-Firmicutes
251771322	1.7e-12	blink		Leptospirillum_ferrodiazotrophum	Bacteria-Nitrospirae
148265214	1.8e-12	blink		Geobacter_uraniireducens_Rf4	Bacteria-Proteobacteria
206972731	1.8e-12	blink		Bacillus_cereus_AH1134	Bacteria-Firmicutes
229171111	1.8e-12	blink		Bacillus_cereus_MM3	Bacteria-Firmicutes
261402199	1.8e-12	blink		Methanocaldococcus_vulcanius_M7	Archaea-Euryarchaeota
124515820	1.9e-12	blink	17344860	Leptospirillum_rubarum	Bacteria-Nitrospirae
198422632	1.9e-12	blink		Ciona_intestinalis	Eukaryota-Metazoa
83592822	1.9e-12	blink		Rhodospirillum_rubrum_ATCC_11170	Bacteria-Proteobacteria
34557092	2e-12	blink	14500908	Wolinella_succinogenes_DSM_1740	Bacteria-Proteobacteria
154175499	2.2e-12	blink		Campylobacter_curvus_525.92	Bacteria-Proteobacteria
228950817	2.2e-12	blink		Bacillus_thuringiensis_serovar_kurstaki_str._T03a001	Bacteria-Firmicutes
229077621	2.2e-12	blink		Bacillus_cereus_Rock4-2	Bacteria-Firmicutes
228970449	2.4e-12	blink		Bacillus_thuringiensis_serovar_thuringiensis_str._T01001	Bacteria-Firmicutes
229042164	2.5e-12	blink		Bacillus_cereus_AH676	Bacteria-Firmicutes
30018526	2.5e-12	blink	12721630	Bacillus_cereus_ATCC_14579	Bacteria-Firmicutes
77461901	2.5e-12	blink		Pseudomonas_fluorescens_Pf0-1	Bacteria-Proteobacteria
152991191	2.7e-12	blink	17615243	Nitratiruptor_sp._SB155-2	Bacteria-Proteobacteria
			16156735
85700210	2.7e-12	blink		Rhizobium_leguminosarum_bv._trifolii	Bacteria-Proteobacteria
170747617	3.3e-12	blink		Methylobacterium_radiotolerans_JCM_2831	Bacteria-Proteobacteria
196230519	3.8e-12	blink		Chthoniobacter_flavus_Ellin428	Bacteria-Verrucomicrobia
197105945	3.9e-12	blink	18700039	Phenylobacterium_zucineum_HLK1	Bacteria-Proteobacteria
78357929	4e-12	blink		Desulfovibrio_desulfuricans_subsp._desulfuricans_str._G20	Bacteria-Proteobacteria
148658165	4.3e-12	blink		Roseiflexus_sp._RS-1	Bacteria-Chloroflexi
57241909	4.3e-12	blink		Campylobacter_upsaliensis_RM3195	Bacteria-Proteobacteria
225376928	5e-12	blink		Roseburia_inulinivorans_DSM_16841	Bacteria-Firmicutes
123968975	6.2e-12	blink		Prochlorococcus_marinus_str._AS9601	Bacteria-Cyanobacteria
227879363	6.3e-12	blink		Halogeometricum_borinquense_DSM_11551	Archaea-Euryarchaeota
91762327	6.7e-12	blink		Candidatus_Pelagibacter_ubique_HTCC1002	Bacteria-Proteobacteria
163856205	6.9e-12	blink		Bordetella_petrii_DSM_12804	Bacteria-Proteobacteria
83944580	7.3e-12	blink		Sulfitobacter_sp._EE-36	Bacteria-Proteobacteria
187477857	7.4e-12	blink	16885469	Bordetella_avium_197N	Bacteria-Proteobacteria
150400830	9.5e-12	blink		Methanococcus_aeolicus_Nankai-3	Archaea-Euryarchaeota
268680433	9.7e-12	blink		Sulfurospirillum_deleyianum_DSM_6946	Bacteria-Proteobacteria
167648874	9.9e-12	blink		Caulobacter_sp._K31	Bacteria-Proteobacteria
255254163	1.1e-11	blink		Thermoanaerobacter_italicus_Ab9	Bacteria-Firmicutes
71083243	1.1e-11	blink	16267553	Candidatus_Pelagibacter_ubique_HTCC1062	Bacteria-Proteobacteria
			16109880
225850636	1.2e-11	blink		Persephonella_marina_EX-H1	Bacteria-Aquificae
269837153	1.3e-11	blink		Sphaerobacter_thermophilus_DSM_20745	Bacteria-Chloroflexi
78187698	1.4e-11	blink		Chlorobium_luteolum_DSM_273	Bacteria-Chlorobi
110637266	1.5e-11	blink	17400776	Cytophaga_hutchinsonii_ATCC_33406	Bacteria-Bacteroidetes
153951617	1.6e-11	blink		Campylobacter_jejuni_subsp._doylei_269.97	Bacteria-Proteobacteria
157415417	1.7e-11	blink	17873037	Campylobacter_jejuni_subsp._jejuni_81116	Bacteria-Proteobacteria
86150377	1.7e-11	blink		Campylobacter_jejuni_subsp._jejuni_CF93-6	Bacteria-Proteobacteria
94309673	1.8e-11	blink		Cupriavidus_metallidurans_CH34	Bacteria-Proteobacteria
148926159	1.9e-11	blink	17438034	Campylobacter_jejuni_subsp._jejuni_CG8486	Bacteria-Proteobacteria
32471994	1.9e-11	blink	12835416	Rhodopirellula_baltica_SH_1	Bacteria-Planctomycetes
158423877	2e-11	blink	17720818	Azorhizobium_caulinodans_ORS_571	Bacteria-Proteobacteria
186475517	2e-11	blink		Burkholderia_phymatum_STM815	Bacteria-Proteobacteria
251773453	2e-11	blink		Leptospirillum_ferrodiazotrophum	Bacteria-Nitrospirae
57168033	2e-11	blink		Campylobacter_coli_RM2228	Bacteria-Proteobacteria
57238026	2e-11	blink	15660156	Campylobacter_jejuni_RM1221	Bacteria-Proteobacteria
194337581	2.1e-11	blink		Pelodictyon_phaeoclathratiforme_BU-1	Bacteria-Chlorobi
229550487	2.1e-11	blink		Enterococcus_faecalis_ATCC_29200	Bacteria-Firmicutes
86153063	2.2e-11	blink		Campylobacter_jejuni_subsp._jejuni_HB93-13	Bacteria-Proteobacteria
205355896	2.4e-11	blink		Campylobacter_jejuni_subsp._jejuni_CG8421	Bacteria-Proteobacteria
88596226	2.4e-11	blink		Campylobacter_jejuni_subsp._jejuni_84-25	Bacteria-Proteobacteria
158421677	2.5e-11	blink	17720818	Azorhizobium_caulinodans_ORS_571	Bacteria-Proteobacteria
237751934	2.5e-11	blink		Helicobacter_winghamensis_ATCC_BAA-430	Bacteria-Proteobacteria
46241654	2.6e-11	blink	15033235	Azospirillum_brasilense	Bacteria-Proteobacteria
107104558	2.7e-11	blink		Pseudomonas_aeruginosa_PACS2	Bacteria-Proteobacteria
86150914	2.7e-11	blink		Campylobacter_jejuni_subsp._jejuni_260.94	Bacteria-Proteobacteria
89900054	2.7e-11	blink		Rhodoferax_ferrireducens_T118	Bacteria-Proteobacteria
116053604	2.9e-11	blink	17038190	Pseudomonas_aeruginosa_UCBPP-PA14	Bacteria-Proteobacteria
15600647	2.9e-11	blink	15608211	Pseudomonas_aeruginosa_PAO1	Bacteria-Proteobacteria
			10984043
254243006	2.9e-11	blink		Pseudomonas_aeruginosa_2192	Bacteria-Proteobacteria
7239105	2.9e-11	blink		Pseudomonas_aeruginosa_PAO1	Bacteria-Proteobacteria
227423164	3.1e-11	blink		Denitrovibrio_acetiphilus_DSM_12809	Bacteria-Deferribacteres
115396184	3.2e-11	blink		Aspergillus_terreus_NIH2624	Eukaryota-Fungi
209965195	3.7e-11	blink		Rhodospirillum_centenum_SW	Bacteria-Proteobacteria
153870927	4e-11	blink		Beggiatoa_sp._PS	Bacteria-Proteobacteria
209519350	4.5e-11	blink		Burkholderia_sp._H160	Bacteria-Proteobacteria
189423863	4.6e-11	blink		Geobacter_lovleyi_SZ	Bacteria-Proteobacteria
219848880	4.7e-11	blink		Chloroflexus_aggregans_DSM_9485	Bacteria-Chloroflexi
33597655	4.8e-11	blink	12910271	Bordetella_parapertussis_12822	Bacteria-Proteobacteria
86356409	4.8e-11	blink	16505379	Rhizobium_etli_CFN_42	Bacteria-Proteobacteria
84616848	5.1e-11	blink		Desulfococcus_multivorans	Bacteria-Proteobacteria
33861775	5.7e-11	blink	12917642	Prochlorococcus_marinus_subsp._pastoris_str._CCMP1986	Bacteria-Cyanobacteria
224438023	5.8e-11	blink		Helicobacter_cinaedi_CCUG_18818	Bacteria-Proteobacteria
33592112	5.8e-11	blink	12910271	Bordetella_pertussis_Tohama_I	Bacteria-Proteobacteria
16262833	6.3e-11	blink	11481432	Sinorhizobium_meliloti_1021	Bacteria-Proteobacteria
255065569	6.4e-11	blink		Neisseria_sicca_ATCC_29256	Bacteria-Proteobacteria
198284959	6.8e-11	blink		Acidithiobacillus_ferrooxidans_ATCC_53993	Bacteria-Proteobacteria
261378849	6.8e-11	blink		Neisseria_cinerea_ATCC_14685	Bacteria-Proteobacteria
222478917	6.9e-11	blink		Halorubrum_lacusprofundi_ATCC_49239	Archaea-Euryarchaeota
75909559	7.2e-11	blink		Anabaena_variabilis_ATCC_29413	Bacteria-Cyanobacteria
225024964	7.4e-11	blink		Eikenella_corrodens_ATCC_23834	Bacteria-Proteobacteria
226941715	7.4e-11	blink		Laribacter_hongkongensis_HLHK9	Bacteria-Proteobacteria
254672639	8.2e-11	blink		Neisseria_meningitidis_alpha275	Bacteria-Proteobacteria
94497774	8.5e-11	blink		Sphingomonas_sp._SKA58	Bacteria-Proteobacteria
118581979	8.6e-11	blink		Pelobacter_propionicus_DSM_2379	Bacteria-Proteobacteria
261365459	9.2e-11	blink		Neisseria_mucosa_ATCC_25996	Bacteria-Proteobacteria
126464448	9.4e-11	blink		Rhodobacter_sphaeroides_ATCC_17029	Bacteria-Proteobacteria
152986904	9.5e-11	blink		Pseudomonas_aeruginosa_PA7	Bacteria-Proteobacteria
170698409	9.6e-11	blink		Burkholderia_ambifaria_IOP40-10	Bacteria-Proteobacteria
238019465	9.6e-11	blink		Veillonella_dispar_ATCC_17748	Bacteria-Firmicutes
269797818	9.6e-11	blink		Veillonella_parvula_DSM_2008	Bacteria-Firmicutes
170693725	9.7e-11	blink		Burkholderia_graminis_C4D1M	Bacteria-Proteobacteria
91784805	9.8e-11	blink	17030797	Burkholderia_xenovorans_LB400	Bacteria-Proteobacteria
254670656	9.9e-11	blink		Neisseria_meningitidis_alpha153	Bacteria-Proteobacteria
107021959	1e-10	blink		Burkholderia_cenocepacia_AU_1054	Bacteria-Proteobacteria
254804702	1e-10	blink		Neisseria_meningitidis_alpha14	Bacteria-Proteobacteria
261392813	1e-10	blink		Neisseria_meningitidis_8013	Bacteria-Proteobacteria
34498493	1e-10	blink	14500782	Chromobacterium_violaceum_ATCC_12472	Bacteria-Proteobacteria
114778137	1.1e-10	blink		Mariprofundus_ferrooxydans_PV-1	Bacteria-Proteobacteria
15676725	1.1e-10	blink	10710307	Neisseria_meningitidis_MC58	Bacteria-Proteobacteria
161869769	1.1e-10	blink	18031983	Neisseria_meningitidis_053442	Bacteria-Proteobacteria
187924971	1.1e-10	blink		Burkholderia_phytofirmans_PsJN	Bacteria-Proteobacteria
218767943	1.1e-10	blink		Neisseria_meningitidis_Z2491	Bacteria-Proteobacteria
86150010	1.2e-10	blink		Campylobacter_jejuni_subsp._jejuni_CF93-6	Bacteria-Proteobacteria
223040811	1.3e-10	blink		Campylobacter_rectus_RM3267	Bacteria-Proteobacteria
224818754	1.3e-10	blink		Thioalkalivibrio_sp._K90mix	Bacteria-Proteobacteria
255036335	1.3e-10	blink		Dyadobacter_fermentans_DSM_18053	Bacteria-Bacteroidetes
77918732	1.3e-10	blink		Pelobacter_carbinolicus_DSM_2380	Bacteria-Proteobacteria
121634613	1.4e-10	blink	17305430	Neisseria_meningitidis_FAM18	Bacteria-Proteobacteria
254303464	1.4e-10	blink		Fusobacterium_nucleatum_subsp._polymorphum_ATCC_10953	Bacteria-Fusobacteria
261400154	1.4e-10	blink		Neisseria_lactamica_ATCC_23970	Bacteria-Proteobacteria
262066769	1.4e-10	blink		Fusobacterium_periodonticum_ATCC_33693	Bacteria-Fusobacteria
115350983	1.5e-10	blink		Burkholderia_ambifaria_AMMD	Bacteria-Proteobacteria
172059988	1.5e-10	blink		Burkholderia_ambifaria_MC40-6	Bacteria-Proteobacteria
256759979	1.5e-10	blink		Thiomonas_intermedia_K12	Bacteria-Proteobacteria
46206219	1.5e-10	blink		Magnetospirillum_magnetotacticum_MS-1	Bacteria-Proteobacteria
171316184	1.6e-10	blink		Burkholderia_ambifaria_MEX-5	Bacteria-Proteobacteria
254252921	1.6e-10	blink		Burkholderia_dolosa_AUO158	Bacteria-Proteobacteria
254440955	1.6e-10	blink		Octadecabacter_antarcticus_307	Bacteria-Proteobacteria
241758520	1.7e-10	blink		Neisseria_flavescens_SK114	Bacteria-Proteobacteria
113866830	1.8e-10	blink	16964242	Ralstonia_eutropha_H16	Bacteria-Proteobacteria
148925612	1.8e-10	blink	17438034	Campylobacter_jejuni_subsp._jejuni_CG8486	Bacteria-Proteobacteria
193216239	1.8e-10	blink		Chloroherpeton_thalassium_ATCC_35110	Bacteria-Chlorobi
205356134	1.8e-10	blink		Campylobacter_jejuni_subsp._jejuni_CG8421	Bacteria-Proteobacteria
225075493	1.8e-10	blink		Neisseria_flavescens_NRL30031/H210	Bacteria-Proteobacteria
241662469	1.8e-10	blink		Ralstonia_pickettii_12D	Bacteria-Proteobacteria
255323465	1.8e-10	blink		Campylobacter_showae_RM3277	Bacteria-Proteobacteria
37719580	1.8e-10	blink	15612919	Campylobacter_jejuni	Bacteria-Proteobacteria
37719604	1.9e-10	blink	15612919	Campylobacter_jejuni	Bacteria-Proteobacteria
83749862	1.9e-10	blink		Ralstonia_solanacearum_UW551	Bacteria-Proteobacteria
221370005	2e-10	blink		Rhodobacter_sphaeroides_KD131	Bacteria-Proteobacteria
240013719	2e-10	blink		Neisseria_gonorrhoeae_DGI18	Bacteria-Proteobacteria
59800847	2e-10	blink		Neisseria_gonorrhoeae_FA_1090	Bacteria-Proteobacteria
167841220	2.1e-10	blink		Burkholderia_thailandensis_MSMB43	Bacteria-Proteobacteria
187927881	2.1e-10	blink		Ralstonia_pickettii_12J	Bacteria-Proteobacteria
194288919	2.1e-10	blink	18490699	Cupriavidus_taiwanensis	Bacteria-Proteobacteria
229068020	2.1e-10	blink		Bacillus_cereus_F65185	Bacteria-Firmicutes
16125679	2.2e-10	blink	17360486	Caulobacter_crescentus_CB15	Bacteria-Proteobacteria
			16829582
			11259647
237742786	2.2e-10	blink		Fusobacterium_sp._4_1_13	Bacteria-Fusobacteria
266628014	2.2e-10	blink		Caulobacter_segnis_ATCC_21756	Bacteria-Proteobacteria
91789853	2.2e-10	blink		Polaromonas_sp._JS666	Bacteria-Proteobacteria
17545634	2.3e-10	blink	11823852	Ralstonia_solanacearum_GMI1000	Bacteria-Proteobacteria
228937562	2.3e-10	blink		Bacillus_thuringiensis_serovar_berliner_ATCC_10792	Bacteria-Firmicutes
237806808	2.3e-10	blink		Tolumonas_auensis_DSM_9187	Bacteria-Proteobacteria
167586538	2.4e-10	blink		Burkholderia_ubonensis_Bu	Bacteria-Proteobacteria
196233265	2.4e-10	blink		Chthoniobacter_flavus_Ellin428	Bacteria-Verrucomicrobia
225872252	2.4e-10	blink		Acidobacterium_capsulatum_ATCC_51196	Bacteria-Acidobacteria
134295085	2.6e-10	blink		Burkholderia_vietnamiensis_G4	Bacteria-Proteobacteria
224826397	2.6e-10	blink		Lutiella_nitroferrum_2002	Bacteria-Proteobacteria
99080124	2.6e-10	blink		Ruegeria_sp._TM1040	Bacteria-Proteobacteria
161525421	2.7e-10	blink		Burkholderia_multivorans_ATCC_17616	Bacteria-Proteobacteria
23016646	2.7e-10	blink		Magnetospirillum_magnetotacticum_MS-1	Bacteria-Proteobacteria
107022131	2.8e-10	blink		Burkholderia_cenocepacia_AU_1054	Bacteria-Proteobacteria
119505008	2.8e-10	blink		marine_gamma_proteobacterium_HTCC2080	Bacteria-Proteobacteria
167570784	2.9e-10	blink		Burkholderia_oklahomensis_C6786	Bacteria-Proteobacteria
189500043	2.9e-10	blink		Chlorobium_phaeobacteroides_BS1	Bacteria-Chlorobi
237739560	2.9e-10	blink		Fusobacterium_sp._2_1_31	Bacteria-Fusobacteria
94264217	2.9e-10	blink		delta_proteobacterium_MLMS-1	Bacteria-Proteobacteria
167581059	3e-10	blink		Burkholderia_thailandensis_TXDOH	Bacteria-Proteobacteria
167619138	3e-10	blink		Burkholderia_thailandensis_Bt4	Bacteria-Proteobacteria
256846112	3e-10	blink		Fusobacterium_sp._3_1_36A2	Bacteria-Fusobacteria
167570957	3.1e-10	blink		Burkholderia_oklahomensis_C6786	Bacteria-Proteobacteria
167816852	3.1e-10	blink		Burkholderia_pseudomallei_91	Bacteria-Proteobacteria
167903730	3.2e-10	blink		Burkholderia_pseudomallei_NCTC_13177	Bacteria-Proteobacteria
227999555	3.2e-10	blink		Brachyspira_murdochii_DSM_12563	Bacteria-Spirochaetes
229851037	3.2e-10	blink		Streptosporangium_roseum_DSM_43021	Bacteria-Actinobacteria
53720119	3.2e-10	blink	15377794	Burkholderia_pseudomallei_K96243	Bacteria-Proteobacteria
53724780	3.2e-10	blink	15377793	Burkholderia_mallei_ATCC_23344	Bacteria-Proteobacteria
78065638	3.2e-10	blink		Burkholderia_sp._383	Bacteria-Proteobacteria
83720621	3.2e-10	blink	16336651	Burkholderia_thailandensis_E264	Bacteria-Proteobacteria
167895344	3.3e-10	blink		Burkholderia_pseudomallei_7894	Bacteria-Proteobacteria
5442432	3.3e-10	blink	10543742	Burkholderia_pseudomallei	Bacteria-Proteobacteria
89900353	3.4e-10	blink		Rhodoferax_ferrireducens_T118	Bacteria-Proteobacteria
118573561	3.5e-10	blink		Chromohalobacter_salexigens_DSM_3043	Bacteria-Proteobacteria
92112144	3.5e-10	blink		Chromohalobacter_salexigens_DSM_3043	Bacteria-Proteobacteria
237813289	3.6e-10	blink		Burkholderia_pseudomallei_MSHR346	Bacteria-Proteobacteria
238026542	3.6e-10	blink		Burkholderia_glumae_BGR1	Bacteria-Proteobacteria
83309896	3.9e-10	blink	16303747	Magnetospirillum_magneticum_AMB-1	Bacteria-Proteobacteria
150386523	4.1e-10	blink		Victivallis_vadensis_ATCC_BAA-548	Bacteria-Lentisphaerae
206561279	4.1e-10	blink		Burkholderia_cenocepacia_J2315	Bacteria-Proteobacteria
253991825	4.1e-10	blink		Photorhabdus_asymbiotica	Bacteria-Proteobacteria
262277577	4.2e-10	blink		alpha_proteobacterium_HIMB114	Bacteria-Proteobacteria
149928271	4.4e-10	blink		Limnobacter_sp._MED105	Bacteria-Proteobacteria
222109776	4.7e-10	blink		Acidovorax_ebreus_TPSY	Bacteria-Proteobacteria
254418836	4.7e-10	blink		Brevundimonas_sp._BAL3	Bacteria-Proteobacteria
237743312	4.8e-10	blink		Fusobacterium_sp._7_1	Bacteria-Fusobacteria
256028661	4.8e-10	blink		Fusobacterium_sp._D11	Bacteria-Fusobacteria
257094462	4.8e-10	blink		Candidatus_Accumulibacter_phosphatis_clade_IIA_str._UW-1	Bacteria-Proteobacteria
239906742	4.9e-10	blink		Desulfovibrio_magneticus_RS-1	Bacteria-Proteobacteria
19705024	5.5e-10	blink	11889109	Fusobacterium_nucleatum_subsp._nucleatum_ATCC_25586	Bacteria-Fusobacteria
258637622	5.5e-10	blink		Pantoea_sp._At-9b	Bacteria-Proteobacteria
150006498	5.6e-10	blink	17579514	Bacteroides_vulgatus_ATCC_8482	Bacteria-Bacteroidetes
145588692	5.7e-10	blink		Polynucleobacter_necessarius_subsp._asymbioticus_QLW-P1DMWA-1	Bacteria-Proteobacteria
91787666	5.7e-10	blink		Polaromonas_sp._JS666	Bacteria-Proteobacteria
119717217	6e-10	blink		Nocardioides_sp._JS614	Bacteria-Actinobacteria
167563622	6e-10	blink		Burkholderia_oklahomensis_EO147	Bacteria-Proteobacteria
157373057	6.2e-10	blink		Serratia_proteamaculans_568	Bacteria-Proteobacteria
218246689	6.4e-10	blink		Cyanothece_sp._PCC_8801	Bacteria-Cyanobacteria
16332309	6.5e-10	blink	8905231	Synechocystis_sp._PCC_6803	Bacteria-Cyanobacteria
			8590279
71906921	6.5e-10	blink		Dechloromonas_aromatica_RCB	Bacteria-Proteobacteria
88855782	6.5e-10	blink		marine_actinobacterium_PHSC20C1	Bacteria-Actinobacteria.
260464003	6.8e-10	blink		Mesorhizobium_opportunistum_WSM2075	Bacteria-Proteobacteria
269922548	7e-10	blink		Brevundimonas_subvibrioides_ATCC_15264	Bacteria-Proteobacteria
144899710	7.1e-10	blink	17449609	Magnetospirillum_gryphiswaldense_MSR-1	Bacteria-Proteobacteria
121605695	7.6e-10	blink		Polaromonas_naphthalenivorans_CJ2	Bacteria-Proteobacteria
225619619	8.1e-10	blink		Brachyspira_hyodysenteriae_WA1	Bacteria-Spirochaetes
171463924	8.2e-10	blink		Polynucleobacter_necessarius_subsp._necessarius_STIR1	Bacteria-Proteobacteria
91775625	8.3e-10	blink	17416667	Methylobacillus_flagellatus_KT	Bacteria-Proteobacteria
226228606	8.7e-10	blink		Gemmatimonas_aurantiaca_T-27	Bacteria-Gemmatimonadetes
13472311	8.8e-10	blink	11214968	Mesorhizobium_loti_MAFF303099	Bacteria-Proteobacteria
253575632	9e-10	blink		Paenibacillus_sp._oral_taxon_786_str._D14	Bacteria-Firmicutes
270265209	9.3e-10	blink		Serratia_odorifera_4Rx13	Bacteria-Proteobacteria
95929586	9.3e-10	blink		Desulfuromonas_acetoxidans_DSM_684	Bacteria-Proteobacteria
163782493	9.6e-10	blink		Hydrogenivirga_sp._128-5-R1-1	Bacteria-Aquificae
150005472	1e-09	blink	17579514	Bacteroides_vulgatus_ATCC_8482	Bacteria-Bacteroidetes
206890311	1e-09	blink		Thermodesulfovibrio_yellowstonii_DSM_11347	Bacteria-Nitrospirae
259906777	1e-09	blink		Erwinia_pyrifoliae_Ep1/96	Bacteria-Proteobacteria
269839811	1e-09	blink		Thermobaculum_terrenum_ATCC_BAA-798	Bacteria-Thermobaculum.
42524888	1e-09	blink	14752164	Bdellovibrio_bacteriovorus_HD100	Bacteria-Proteobacteria
83309695	1e-09	blink	16303747	Magnetospirillum_magneticum_AMB-1	Bacteria-Proteobacteria
167646880	1.1e-09	blink		Caulobacter_sp._K31	Bacteria-Proteobacteria
170698764	1.1e-09	blink		Burkholderia_ambifaria_IOP40-10	Bacteria-Proteobacteria
227115131	1.1e-09	blink		Pectobacterium_carotovorum_subsp._brasiliensis_PBR1692	Bacteria-Proteobacteria
152988535	1.2e-09	blink		Pseudomonas_aeruginosa_PA7	Bacteria-Proteobacteria
255021512	1.2e-09	blink		Acidithiobacillus_caldus_ATCC_51756	Bacteria-Proteobacteria
46143357	1.2e-09	blink		Actinobacillus_pleuropneumoniae_serovar_1_str._4074	Bacteria-Proteobacteria
148259443	1.3e-09	blink		Acidiphilium_cryptum_JF-5	Bacteria-Proteobacteria
188532246	1.3e-09	blink	18462403	Erwinia_tasmaniensis_Et1/99	Bacteria-Proteobacteria
118581746	1.4e-09	blink		Pelobacter_propionicus_DSM_2379	Bacteria-Proteobacteria
119476106	1.4e-09	blink		marine_gamma_proteobacterium_HTCC2143	Bacteria-Proteobacteria
77917642	1.4e-09	blink		Pelobacter_carbinolicus_DSM_2380	Bacteria-Proteobacteria
254246142	1.5e-09	blink		Burkholderia_cenocepacia_PC184	Bacteria-Proteobacteria
254495618	1.5e-09	blink		Legionella_drancourtii_LLAP12	Bacteria-Proteobacteria
257357694	1.5e-09	blink		Streptomyces_griseus	Bacteria-Actinobacteria
99081326	1.5e-09	blink		Ruegeria_sp._TM1040	Bacteria-Proteobacteria
189346685	1.6e-09	blink		Chlorobium_limicola_DSM_245	Bacteria-Chlorobi
242237632	1.6e-09	blink		Dickeya_dadantii_Ech703	Bacteria-Proteobacteria
115350814	1.7e-09	blink		Burkholderia_ambifaria_AMMD	Bacteria-Proteobacteria
223934383	1.8e-09	blink		bacterium_Ellin514	Bacteria-Verrucomicrobia
256831242	1.8e-09	blink		Desulfomicrobium_baculatum_DSM_4028	Bacteria-Proteobacteria
119357223	1.9e-09	blink		Chlorobium_phaeobacteroides_DSM_266	Bacteria-Chlorobi
188580042	1.9e-09	blink		Methylobacterium_populi_BJ001	Bacteria-Proteobacteria
197286990	1.9e-09	blink	18375554	Proteus_mirabilis_HI4320	Bacteria-Proteobacteria
227354769	1.9e-09	blink		Proteus_mirabilis_ATCC_29906	Bacteria-Proteobacteria
258631336	1.9e-09	blink		Dickeya_dadantii_Ech586	Bacteria-Proteobacteria
15598533	2e-09	blink	15608211	Pseudomonas_aeruginosa_PAO1	Bacteria-Proteobacteria
			10984043
198283743	2e-09	blink		Acidithiobacillus_ferrooxidans_ATCC_53993	Bacteria-Proteobacteria
21674081	2e-09	blink	12093901	Chlorobium_tepidum_TLS	Bacteria-Chlorobi
55583986	2e-09	blink	10984043	Pseudomonas_aeruginosa	Bacteria-Proteobacteria
116051352	2.1e-09	blink	17038190	Pseudomonas_aeruginosa_UCBPP-PA14	Bacteria-Proteobacteria
126656659	2.1e-09	blink		Cyanothece_sp._CCY0110	Bacteria-Cyanobacteria
172044602	2.1e-09	blink	17038190	Pseudomonas_aeruginosa_UCBPP-PA14	Bacteria-Proteobacteria
237748093	2.1e-09	blink		Oxalobacter_formigenes_OXCC13	Bacteria-Proteobacteria
239813765	2.2e-09	blink		Variovorax_paradoxus_S110	Bacteria-Proteobacteria
110598038	2.3e-09	blink		Chlorobium_ferrooxidans_DSM_13031	Bacteria-Chlorobi
71083277	2.3e-09	blink	16267553	Candidatus_Pelagibacter_ubique_HTCC1062	Bacteria-Proteobacteria
			16109880
159038332	2.5e-09	blink		Salinispora_arenicola_CNS-205	Bacteria-Actinobacteria
225872409	2.5e-09	blink		Acidobacterium_capsulatum_ATCC_51196	Bacteria-Acidobacteria
227328073	2.5e-09	blink		Pectobacterium_carotovorum_subsp._carotovorum_WPP14	Bacteria-Proteobacteria
269122192	2.5e-09	blink		Sebaldella_termitidis_ATCC_33386	Bacteria-Fusobacteria
114328380	2.6e-09	blink	17827295	Granulibacter_bethesdensis_CGDNIH1	Bacteria-Proteobacteria
116750174	2.7e-09	blink		Syntrophobacter_fumaroxidans_MPOB	Bacteria-Proteobacteria
189426595	2.7e-09	blink		Geobacter_lovleyi_SZ	Bacteria-Proteobacteria
37528656	2.7e-09	blink	14528314	Photorhabdus_luminescens_subsp._laumondii_TTO1	Bacteria-Proteobacteria
46447222	2.7e-09	blink	15073324	Candidatus_Protochlamydia_amoebophila_UWE25	Bacteria-Chlamydiae
187735261	2.8e-09	blink		Akkermansia_muciniphila_ATCC_BAA-835	Bacteria-Verrucomicrobia
126735160	2.9e-09	blink		Roseobacter_sp._CCS2	Bacteria-Proteobacteria
166363834	2.9e-09	blink	18192279	Microcystis_aeruginosa_NIES-843	Bacteria-Cyanobacteria
253690449	2.9e-09	blink		Pectobacterium_carotovorum_subsp._carotovorum_PC1	Bacteria-Proteobacteria
194334192	3.1e-09	blink		Prosthecochloris_aestuarii_DSM_271	Bacteria-Chlorobi
107102869	3.2e-09	blink		Pseudomonas_aeruginosa_PACS2	Bacteria-Proteobacteria
237713040	3.2e-09	blink		Bacteroides_sp._D1	Bacteria-Bacteroidetes
238798820	3.2e-09	blink		Yersinia_mollaretii_ATCC_43969	Bacteria-Proteobacteria
256380723	3.2e-09	blink		Actinosynnema_mirum_DSM_43827	Bacteria-Actinobacteria
127514622	3.3e-09	blink		Shewanella_loihica_PV-4	Bacteria-Proteobacteria
15603225	3.3e-09	blink	11248100	Pasteurella_multocida_subsp._multocida_str._Pm70	Bacteria-Proteobacteria
212527550	3.5e-09	blink		Penicillium_marneffei_ATCC_18224	Eukaryota-Fungi
238754762	3.7e-09	blink		Yersinia_ruckeri_ATCC_29473	Bacteria-Proteobacteria
258405210	3.8e-09	blink		Desulfohalobium_retbaense_DSM_5692	Bacteria-Proteobacteria
83312885	3.8e-09	blink	16303747	Magnetospirillum_magneticum_AMB-1	Bacteria-Proteobacteria
123440472	4e-09	blink	17173484	Yersinia_enterocolitica_subsp._enterocolitica_8081	Bacteria-Proteobacteria
			12834539
148380672	4e-09	blink	17519437	Clostridium_botulinum_A_str._ATCC_3502	Bacteria-Firmicutes
238789565	4e-09	blink		Yersinia_frederiksenii_ATCC_33641	Bacteria-Proteobacteria
258544920	4e-09	blink		Cardiobacterium_hominis_ATCC_15826	Bacteria-Proteobacteria
27381039	4e-09	blink	12597279	Bradyrhizobium_japonicum_USDA_110	Bacteria-Proteobacteria
			12597275
56477705	4e-09	blink	15687214	Aromatoleum_aromaticum_EbN1	Bacteria-Proteobacteria
			15551059
145633158	4.1e-09	blink		Haemophilus_influenzae_3655	Bacteria-Proteobacteria
213962382	4.1e-09	blink		Capnocytophaga_sputigena_ATCC_33612	Bacteria-Bacteroidetes
256768087	4.2e-09	blink		Streptomyces_sp._C	Bacteria-Actinobacteria
115523471	4.4e-09	blink		Rhodopseudomonas_palustris_BisA53	Bacteria-Proteobacteria
21956744	4.4e-09	blink	12142430	Yersinia_pestis_KIM_10	Bacteria-Proteobacteria
45434779	4.4e-09	blink	15368893	Yersinia_pestis_biovar_Microtus_str._91001	Bacteria-Proteobacteria
			15262951
51594413	4.4e-09	blink		Yersinia_pseudotuberculosis_IP_32953	Bacteria-Proteobacteria
110637791	4.5e-09	blink	17400776	Cytophaga_hutchinsonii_ATCC_33406	Bacteria-Bacteroidetes
225197307	4.6e-09	blink		Desulfonatronospira_thiodismutans_ASO3-1	Bacteria-Proteobacteria
238794399	4.6e-09	blink		Yersinia_intermedia_ATCC_29909	Bacteria-Proteobacteria
26988530	4.6e-09	blink	12534463	Pseudomonas_putida_KT2440	Bacteria-Proteobacteria
257449998	4.7e-09	blink		Escherichia_coli	Bacteria-Proteobacteria
78187070	4.8e-09	blink		Chlorobium_luteolum_DSM_273	Bacteria-Chlorobi
194336251	4.9e-09	blink		Pelodictyon_phaeoclathratiforme_BU-1	Bacteria-Chlorobi
261823562	4.9e-09	blink		Pectobacterium_wasabiae_WPP163	Bacteria-Proteobacteria
229870040	5.2e-09	blink		Spirosoma_linguale_DSM_74	Bacteria-Bacteroidetes
238764337	5.4e-09	blink		Yersinia_kristensenii_ATCC_33638	Bacteria-Proteobacteria
85860473	5.5e-09	blink	17442750	Syntrophus_aciditrophicus_SB	Bacteria-Proteobacteria
229871166	5.9e-09	blink		Spirosoma_linguale_DSM_74	Bacteria-Bacteroidetes
238760444	6.4e-09	blink		Yersinia_aldovae_ATCC_35236	Bacteria-Proteobacteria
161505755	6.7e-09	blink		Salmonella_enterica_subsp._arizonae_serovar_62:z4,z23:--	Bacteria-Proteobacteria
167461789	6.7e-09	blink		Paenibacillus_larvae_subsp._larvae_BRL-230010	Bacteria-Firmicutes
218678062	6.7e-09	blink		Rhizobium_etli_CIAT_894	Bacteria-Proteobacteria
209543263	6.8e-09	blink		Gluconacetobacter_diazotrophicus_PAl_5	Bacteria-Proteobacteria
253999594	6.8e-09	blink		Methylovorus_sp._SIP3-4	Bacteria-Proteobacteria
62182203	6.8e-09	blink	15781495	Salmonella_enterica_subsp._enterica_serovar_Choleraesuis_str._SC-B67	Bacteria-Proteobacteria
87308801	6.9e-09	blink		Blastopirellula_marina_DSM_3645	Bacteria-Planctomycetes
78189051	7e-09	blink		Chlorobium_chlorochromatii_CaD3	Bacteria-Chlorobi
193068505	7.2e-09	blink		Escherichia_coli_E110019	Bacteria-Proteobacteria
145219560	7.4e-09	blink		Chlorobium_phaeovibrioides_DSM_265	Bacteria-Chlorobi
50119126	7.4e-09	blink	15263089	Pectobacterium_atrosepticum_SCRI1043	Bacteria-Proteobacteria
183221364	7.6e-09	blink	18270594	Leptospira_biflexa_serovar_Patoc_strain_'Patoc_1_(Paris)'	Bacteria-Spirochaetes
82779111	7.6e-09	blink	16275786	Shigella_dysenteriae_Sd197	Bacteria-Proteobacteria
90422942	7.6e-09	blink		Rhodopseudomonas_palustris_BisB18	Bacteria-Proteobacteria
238750808	7.8e-09	blink		Yersinia_rohdei_ATCC_43380	Bacteria-Proteobacteria
47716695	7.8e-09	blink		Streptomyces_globisporus	Bacteria-Actinobacteria
55378875	7.9e-09	blink	15520287	Haloarcula_marismortui_ATCC_43049	Archaea-Euryarchaeota
170683119	8.3e-09	blink	18708504	Escherichia_coli_SMS-3-5	Bacteria-Proteobacteria
261346788	8.5e-09	blink		Providencia_rustigianii_DSM_4541	Bacteria-Proteobacteria
16762600	8.6e-09	blink	11677608	Salmonella_enterica_subsp._enterica_serovar_Typhi_str._CT18	Bacteria-Proteobacteria
168260536	8.6e-09	blink		Salmonella_enterica_subsp._enterica_serovar_Hadar_str._RI_05P066	Bacteria-Proteobacteria
168818461	8.6e-09	blink		Salmonella_enterica_subsp._enterica_serovar_Weltevreden_str._HI_N05-537	Bacteria-Proteobacteria
194442628	8.6e-09	blink		Salmonella_enterica_subsp._enterica_serovar_Newport_str._SL254	Bacteria-Proteobacteria
198242181	8.6e-09	blink		Salmonella_enterica_subsp._enterica_serovar_Dublin_str._CT_02021853	Bacteria-Proteobacteria
257452727	8.7e-09	blink		Fusobacterium_sp._3_1_5R	Bacteria-Fusobacteria
152978085	8.9e-09	blink		Actinobacillus_succinogenes_130Z	Bacteria-Proteobacteria
240167882	9e-09	blink		Mycobacterium_kansasii_ATCC_12478	Bacteria-Actinobacteria
160887509	9.1e-09	blink		Bacteroides_ovatus_ATCC_8483	Bacteria-Bacteroidetes
254038820	9.1e-09	blink		Escherichia_sp._1_1_43	Bacteria-Proteobacteria
197263995	9.3e-09	blink		Salmonella_enterica_subsp._enterica_serovar_Saintpaul_str._SARA23	Bacteria-Proteobacteria
225387276	9.3e-09	blink		Clostridium_asparagiforme_DSM_15981	Bacteria-Firmicutes
229871334	9.3e-09	blink		Spirosoma_linguale_DSM_74	Bacteria-Bacteroidetes
212712563	9.4e-09	blink		Providencia_alcalifaciens_DSM_30120	Bacteria-Proteobacteria
254382522	9.4e-09	blink		Streptomyces_sp._Mg1	Bacteria-Actinobacteria
58039593	9.6e-09	blink	15665824	Gluconobacter_oxydans_621H	Bacteria-Proteobacteria
157163102	9.7e-09	blink		Escherichia_coli_HS	Bacteria-Proteobacteria
229867954	9.7e-09	blink		Spirosoma_linguale_DSM_74	Bacteria-Bacteroidetes
192292874	1e-08	blink		Rhodopseudomonas_palustris_TIE-1	Bacteria-Proteobacteria
197105087	1e-08	blink	18700039	Phenylobacterium_zucineum_HLK1	Bacteria-Proteobacteria
218134525	1e-08	blink		Bacteroides_pectinophilus_ATCC_43243	Bacteria-Bacteroidetes
257060587	1e-08	blink		Cyanothece_sp._PCC_8802	Bacteria-Cyanobacteria
257463094	1e-08	blink		Fusobacterium_sp._D12	Bacteria-Fusobacteria
257466588	1e-08	blink		Fusobacterium_gonidiaformans_ATCC_25563	Bacteria-Fusobacteria
83645814	1e-08	blink	16352867	Hahella_chejuensis_KCTC_2396	Bacteria-Proteobacteria
91775124	1e-08	blink	17416667	Methylobacillus_flagellatus_KT	Bacteria-Proteobacteria
162146750	1.1e-08	blink		Gluconacetobacter_diazotrophicus_PAl_5	Bacteria-Proteobacteria
237703391	1.1e-08	blink		Escherichia_sp._3_2_53FAA	Bacteria-Proteobacteria
238927141	1.1e-08	blink		Selenomonas_flueggei_ATCC_43531	Bacteria-Firmicutes
24114889	1.1e-08	blink	12384590	Shigella_flexneri_2a_str._301	Bacteria-Proteobacteria
39937046	1.1e-08	blink	14704707	Rhodopseudomonas_palustris_CGA009	Bacteria-Proteobacteria
78358505	1.1e-08	blink		Desulfovibrio_desulfuricans_subsp._desulfuricans_str._G20	Bacteria-Proteobacteria
120553721	1.2e-08	blink		Marinobacter_aquaeolei_VT8	Bacteria-Proteobacteria
221212460	1.2e-08	blink		Burkholderia_multivorans_CGD1	Bacteria-Proteobacteria
242784066	1.2e-08	blink		Talaromyces_stipitatus_ATCC_10500	Eukaryota-Fungi
4240430	1.2e-08	blink	9933932	Streptomyces_cyanogenus	Bacteria-Actinobacteria
86748727	1.2e-08	blink		Rhodopseudomonas_palustris_HaA2	Bacteria-Proteobacteria
113461749	1.3e-08	blink	17172329	Haemophilus_somnus_129PT	Bacteria-Proteobacteria
145297199	1.3e-08	blink		Aeromonas_salmonicida_subsp._salmonicida_A449	Bacteria-Proteobacteria
226939804	1.3e-08	blink		Laribacter_hongkongensis_HLHK9	Bacteria-Proteobacteria
24215026	1.3e-08	blink	12712204	Leptospira_interrogans_serovar_Lai_str._56601	Bacteria-Spirochaetes
83594608	1.3e-08	blink		Rhodospirillum_rubrum_ATCC_11170	Bacteria-Proteobacteria
86739194	1.3e-08	blink	17151343	Frankia_sp._CcI3	Bacteria-Actinobacteria
9309324	1.3e-08	blink		Aggregatibacter_actinomycetemcomitans	Bacteria-Proteobacteria
258543358	1.4e-08	blink		Acetobacter_pasteurianus_IFO_3283-01	Bacteria-Proteobacteria
260220849	1.4e-08	blink		Curvibacter_putative_symbiont_of_Hydra_magnipapillata	Bacteria-Proteobacteria
148265805	1.5e-08	blink		Geobacter_uraniireducens_Rf4	Bacteria-Proteobacteria
148976940	1.5e-08	blink		Vibrionales_bacterium_SWAT-3	Bacteria-Proteobacteria
254468677	1.5e-08	blink		beta_proteobacterium_KB13	Bacteria-Proteobacteria
59710759	1.5e-08	blink	18366731	Vibrio_fischeri_ES114	Bacteria-Proteobacteria
			15703294
77166072	1.5e-08	blink	16957257	Nitrosococcus_oceani_ATCC_19707	Bacteria-Proteobacteria
86134161	1.5e-08	blink		Polaribacter_sp._MED152	Bacteria-Bacteroidetes
117617563	1.6e-08	blink	16980456	Aeromonas_hydrophila_subsp._hydrophila_ATCC_7966	Bacteria-Proteobacteria
118594555	1.6e-08	blink		Methylophilales_bacterium_HTCC2181	Bacteria-Proteobacteria
218708264	1.6e-08	blink		Vibrio_splendidus_LGP32	Bacteria-Proteobacteria
148557433	1.7e-08	blink		Sphingomonas_wittichii_RW1	Bacteria-Proteobacteria
86147268	1.7e-08	blink		Vibrio_sp._MED222	Bacteria-Proteobacteria
218129993	1.8e-08	blink		Bacteroides_eggerthii_DSM_20697	Bacteria-Bacteroidetes
54307441	1.8e-08	blink	15746425	Photobacterium_profundum_SS9	Bacteria-Proteobacteria
13541736	1.9e-08	blink	11121031	Thermoplasma_volcanium_GSS1	Archaea-Euryarchaeota
265762825	1.9e-08	blink		Bacteroides_sp._2_1_16	Bacteria-Bacteroidetes
163794555	2e-08	blink		alpha_proteobacterium_BAL199	Bacteria-Proteobacteria
193212913	2e-08	blink		Chlorobaculum_parvum_NCIB_8327	Bacteria-Chlorobi
197333894	2e-08	blink		Vibrio_fischeri_MJ11	Bacteria-Proteobacteria
90414917	2e-08	blink		Photobacterium_profundum_3TCK	Bacteria-Proteobacteria
85704550	2.2e-08	blink		Roseovarius_sp._217	Bacteria-Proteobacteria
153829568	2.3e-08	blink		Vibrio_cholerae_623-39	Bacteria-Proteobacteria
168188178	2.4e-08	blink	18310345	Aeromonas_hydrophila	Bacteria-Proteobacteria
218248086	2.4e-08	blink		Cyanothece_sp._PCC_8801	Bacteria-Cyanobacteria
227121341	2.5e-08	blink		Micromonospora_sp._Tu_6368	Bacteria-Actinobacteria
148253454	2.7e-08	blink	17540897	Bradyrhizobium_sp._BTAi1	Bacteria-Proteobacteria
156538429	2.7e-08	blink		Nasonia_vitripennis	Eukaryota-Metazoa
254559533	2.7e-08	blink		Methylobacterium_extorquens_DM4	Bacteria-Proteobacteria
237738046	2.8e-08	blink		Fusobacterium_mortiferum_ATCC_9817	Bacteria-Fusobacteria
253997083	2.9e-08	blink		Methylotenera_mobilis_JLW8	Bacteria-Proteobacteria
16329503	3e-08	blink	8905231	Synechocystis_sp._PCC_6803	Bacteria-Cyanobacteria
			8590279
71892371	3e-08	blink	16077009	Candidatus_Blochmannia_pennsylvanicus_str._BPEN	Bacteria-Proteobacteria
229521042	3.3e-08	blink		Vibrio_cholerae_TM_11079-80	Bacteria-Proteobacteria
153826338	3.5e-08	blink		Vibrio_cholerae_MZO-2	Bacteria-Proteobacteria
163850283	3.5e-08	blink		Methylobacterium_extorquens_PA1	Bacteria-Proteobacteria
242278089	3.5e-08	blink		Desulfovibrio_salexigens_DSM_2638	Bacteria-Proteobacteria
158317879	3.6e-08	blink		Frankia_sp._EAN1pec	Bacteria-Actinobacteria
163758151	3.6e-08	blink		Hoeflea_phototrophica_DFL-43	Bacteria-Proteobacteria
15640270	3.7e-08	blink	10952301	Vibrio_cholerae_O1_biovar_El_Tor_str._N16961	Bacteria-Proteobacteria
167769555	3.7e-08	blink		Anaerotruncus_colihominis_DSM_17241	Bacteria-Firmicutes
156973004	3.9e-08	blink		Vibrio_harveyi_ATCC_BAA-1116	Bacteria-Proteobacteria
269959341	3.9e-08	blink		Vibrio_harveyi_1DA3	Bacteria-Proteobacteria
58039745	4.1e-08	blink	15665824	Gluconobacter_oxydans_621H	Bacteria-Proteobacteria
153214710	4.2e-08	blink		Vibrio_cholerae_1587	Bacteria-Proteobacteria
92118289	4.4e-08	blink		Nitrobacter_hamburgensis_X14	Bacteria-Proteobacteria
210608814	4.5e-08	blink		Clostridium_nexile_DSM_1787	Bacteria-Firmicutes
218528840	4.5e-08	blink		Methylobacterium_chloromethanicum_CM4	Bacteria-Proteobacteria
262273478	4.5e-08	blink		Grimontia_hollisae_CIP_101886	Bacteria-Proteobacteria
254225690	4.6e-08	blink		Vibrio_cholerae_V51	Bacteria-Proteobacteria
270272612	4.6e-08	blink		Bacteroides_sp._D20	Bacteria-Bacteroidetes
115279708	4.9e-08	blink	17362509	Vibrio_cholerae	Bacteria-Proteobacteria
154288880	5e-08	blink		Botryotinia_fuckeliana_B05.10	Eukaryota-Fungi
229512770	5.2e-08	blink		Vibrio_cholerae_TMA_21	Bacteria-Proteobacteria
195127630	5.4e-08	blink	18057021	Drosophila_mojavensis	Eukaryota-Metazoa
			17994087
253583314	5.4e-08	blink		Fusobacterium_varium_ATCC_27725	Bacteria-Fusobacteria
229524811	5.7e-08	blink		Vibrio_cholerae_bv._albensis_VL426	Bacteria-Proteobacteria
258620598	5.7e-08	blink		Vibrio_mimicus_VM573	Bacteria-Proteobacteria
195021224	5.9e-08	blink	18057021	Drosophila_grimshawi	Eukaryota-Metazoa
			17994087
257467829	5.9e-08	blink		Fusobacterium_ulcerans_ATCC_49185	Bacteria-Fusobacteria
262192424	5.9e-08	blink		Vibrio_cholerae_CT_5369-93	Bacteria-Proteobacteria
262404975	5.9e-08	blink		Vibrio_sp._RC586	Bacteria-Proteobacteria
195495866	6e-08	blink	17994087	Drosophila_yakuba	Eukaryota-Metazoa
			17550304
229527257	6.1e-08	blink		Vibrio_cholerae_12129(1)	Bacteria-Proteobacteria
240137354	6.1e-08	blink		Methylobacterium_extorquens_AM1	Bacteria-Proteobacteria
195378682	6.2e-08	blink	18057021	Drosophila_virilis	Eukaryota-Metazoa
			17994087
37526404	6.2e-08	blink	14528314	Photorhabdus_luminescens_subsp._laumondii_TTO1	Bacteria-Proteobacteria
195348279	6.5e-08	blink	17994087	Drosophila_sechellia	Eukaryota-Metazoa
195442562	6.5e-08	blink	18057021	Drosophila_willistoni	Eukaryota-Metazoa
			17994087
195591878	6.5e-08	blink	17994087	Drosophila_simulans	Eukaryota-Metazoa
262163776	6.7e-08	blink		Vibrio_mimicus_VM223	Bacteria-Proteobacteria
195480040	6.9e-08	blink	17994087	Drosophila_yakuba	Eukaryota-Metazoa
			17550304
166366027	7e-08	blink	18192279	Microcystis_aeruginosa_NIES-843	Bacteria-Cyanobacteria
119714750	7.1e-08	blink		Nocardioides_sp._JS614	Bacteria-Actinobacteria
254223947	7.1e-08	blink		Vibrio_cholerae_RC385	Bacteria-Proteobacteria
194874963	7.3e-08	blink	18057021	Drosophila_erecta	Eukaryota-Metazoa
			17994087
15839024	7.6e-08	blink	10910347	Xylella_fastidiosa_9a5c	Bacteria-Proteobacteria
189193575	7.7e-08	blink		Pyrenophora_tritici-repentis_Pt-1C-BFP	Eukaryota-Fungi
4115689	7.8e-08	blink	10521656	Vibrio_cholerae	Bacteria-Proteobacteria
89076374	7.9e-08	blink		Photobacterium_sp._SKA34	Bacteria-Proteobacteria
90580905	7.9e-08	blink		Photobacterium_angustum_S14	Bacteria-Proteobacteria
188991386	8e-08	blink	18304669	Xanthomonas_campestris_pv._campestris_str._B100	Bacteria-Proteobacteria
21231628	8e-08	blink	12024217	Xanthomonas_campestris_pv._campestris_str._ATCC_33913	Bacteria-Proteobacteria
24667531	8.2e-08	blink	17569867	Drosophila_melanogaster	Eukaryota-Metazoa
			17569856
			16110336
			12537574
			12537573
			12537572
			12537568
			10731132
195172141	8.6e-08	blink	17994087	Drosophila_persimilis	Eukaryota-Metazoa
198463897	8.6e-08	blink	17994087	Drosophila_pseudoobscura_pseudoobscura	Eukaryota-Metazoa
			15632085
261210468	9.6e-08	blink		Vibrio_sp._RC341	Bacteria-Proteobacteria
213584748	9.7e-08	blink		Salmonella_enterica_subsp._enterica_serovar_Typhi_str._E98-0664	Bacteria-Proteobacteria
66522338	1e-07	blink		Apis_mellifera	Eukaryota-Metazoa
23011045	1.1e-07	blink		Magnetospirillum_magnetotacticum_MS-1	Bacteria-Proteobacteria
265764213	1.1e-07	blink		Bacteroides_sp._2_1_16	Bacteria-Bacteroidetes
146340655	1.2e-07	blink	17540897	Bradyrhizobium_sp._ORS278	Bacteria-Proteobacteria
166712373	1.2e-07	blink		Xanthomonas_oryzae_pv._oryzicola_BLS256	Bacteria-Proteobacteria
21243028	1.2e-07	blink	12024217	Xanthomonas_axonopodis_pv._citri_str._306	Bacteria-Proteobacteria
254456748	1.2e-07	blink		Campylobacterales_bacterium_GD_1	Bacteria-Proteobacteria
58581808	1.2e-07	blink	15673718	Xanthomonas_oryzae_pv._oryzae_KACC10331	Bacteria-Proteobacteria
78048047	1.2e-07	blink	16237009	Xanthomonas_campestris_pv._vesicatoria_str._85-10	Bacteria-Proteobacteria
220905182	1.3e-07	blink		Desulfovibrio_desulfuricans_subsp._desulfuricans_str._ATCC_27774	Bacteria-Proteobacteria
157136284	1.4e-07	blink	17510324	Aedes_aegypti	Eukaryota-Metazoa
194749719	1.5e-07	blink	18057021	Drosophila_ananassae	Eukaryota-Metazoa
			17994087
46109858	1.5e-07	blink		Gibberella_zeae_PH-1	Eukaryota-Fungi
83858818	1.5e-07	blink		Oceanicaulis_alexandrii_HTCC2633	Bacteria-Proteobacteria
46241717	1.7e-07	blink	15033235	Azospirillum_brasilense	Bacteria-Proteobacteria
112982820	1.9e-07	blink		Bombyx_mori	Eukaryota-Metazoa
260782003	1.9e-07	blink		Branchiostoma_floridae	Eukaryota-Metazoa
67925074	1.9e-07	blink		Crocosphaera_watsonii_WH_8501	Bacteria-Cyanobacteria
252121793	2e-07	blink		Prevotella_melaninogenica_ATCC_25845	Bacteria-Bacteroidetes
256730490	2e-07	blink		Nectria_haematococca_mpVI_77-13-4	Eukaryota-Fungi
256839243	2.3e-07	blink		Parabacteroides_sp._D13	Bacteria-Bacteroidetes
260464146	2.3e-07	blink		Mesorhizobium_opportunistum_WSM2075	Bacteria-Proteobacteria
253989494	2.4e-07	blink		Photorhabdus_asymbiotica	Bacteria-Proteobacteria
158335346	2.5e-07	blink	18252824	Acaryochloris_marina_MBIC11017	Bacteria-Cyanobacteria
170043958	2.5e-07	blink		Culex_quinquefasciatus	Eukaryota-Metazoa
255943516	2.5e-07	blink		Penicillium_chrysogenum_Wisconsin_54-1255	Eukaryota-Fungi
269792293	2.5e-07	blink		Thermanaerovibrio_acidaminovorans_DSM_6589	Bacteria-Synergistetes
90425694	2.7e-07	blink		Rhodopseudomonas_palustris_BisB18	Bacteria-Proteobacteria
261868363	2.8e-07	blink		Aggregatibacter_actinomycetemcomitans_D11S-1	Bacteria-Proteobacteria
118792927	3e-07	blink		Anopheles_gambiae_str._PEST	Eukaryota-Metazoa
254439933	3.3e-07	blink		Octadecabacter_antarcticus_307	Bacteria-Proteobacteria
260799120	3.8e-07	blink		Branchiostoma_floridae	Eukaryota-Metazoa
50745246	3.8e-07	blink		Gallus_gallus	Eukaryota-Metazoa
159036082	4.1e-07	blink		Salinispora_arenicola_CNS-205	Bacteria-Actinobacteria
209883771	4.1e-07	blink		Oligotropha_carboxidovorans_OM5	Bacteria-Proteobacteria
158337592	4.7e-07	blink	18252824	Acaryochloris_marina_MBIC11017	Bacteria-Cyanobacteria
149913006	4.8e-07	blink		Roseobacter_sp._AzwK-3b	Bacteria-Proteobacteria
71083706	4.8e-07	blink	16267553	Candidatus_Pelagibacter_ubique_HTCC1062	Bacteria-Proteobacteria
			16109880
224048933	6e-07	blink		Taeniopygia_guttata	Eukaryota-Metazoa
49183294	6e-07	blink		Bacillus_anthracis_str._Sterne	Bacteria-Firmicutes
262376839	6.4e-07	blink		Acinetobacter_lwoffii_SH145	Bacteria-Proteobacteria
255692930	6.6e-07	blink		Bacteroides_finegoldii_DSM_17565	Bacteria-Bacteroidetes
164422682	6.9e-07	blink	12712197	Neurospora_crassa_OR74A	Eukaryota-Fungi
222153184	7.1e-07	blink		Streptococcus_uberis_0140J	Bacteria-Firmicutes
189203221	8.6e-07	blink		Pyrenophora_tritici-repentis_Pt-1C-BFP	Eukaryota-Fungi
242014627	9.1e-07	blink		Pediculus_humanus_corporis	Eukaryota-Metazoa
265762590	9.6e-07	blink		Bacteroides_sp._2_1_16	Bacteria-Bacteroidetes
222086876	1e-06	blink		Agrobacterium_radiobacter_K84	Bacteria-Proteobacteria
119509718	1.1e-06	blink		Nodularia_spumigena_CCY9414	Bacteria-Cyanobacteria
163741964	1.1e-06	blink		Phaeobacter_gallaeciensis_2.10	Bacteria-Proteobacteria
227376828	1.1e-06	blink		Kribbella_flavida_DSM_17836	Bacteria-Actinobacteria
255954991	1.1e-06	blink		Penicillium_chrysogenum_Wisconsin_54-1255	Eukaryota-Fungi
145601731	1.2e-06	blink	15846337	Magnaporthe_grisea_70-15	Eukaryota-Fungi
189466275	1.2e-06	blink		Bacteroides_intestinalis_DSM_17393	Bacteria-Bacteroidetes
226303740	1.2e-06	blink		Rhodococcus_erythropolis_PR4	Bacteria-Actinobacteria
261417067	1.2e-06	blink		Fibrobacter_succinogenes_subsp._succinogenes_S85	Bacteria-Fibrobacteres
255011322	1.3e-06	blink		Bacteroides_fragilis_3_1_12	Bacteria-Bacteroidetes
73993780	1.3e-06	blink		Canis_lupus_familiaris	Eukaryota-Metazoa
90417246	1.3e-06	blink		gamma_proteobacterium_HTCC2207	Bacteria-Proteobacteria
153011080	1.5e-06	blink		Ochrobactrum_anthropi_ATCC_49188	Bacteria-Proteobacteria
159045589	1.5e-06	blink		Dinoroseobacter_shibae_DFL_12	Bacteria-Proteobacteria
189466676	1.5e-06	blink		Bacteroides_intestinalis_DSM_17393	Bacteria-Bacteroidetes
195874004	1.5e-06	blink		Salmonella_enterica_subsp._enterica_serovar_Newport_str._SL317	Bacteria-Proteobacteria
253563563	1.5e-06	blink		Bacteroides_sp._3_2_5	Bacteria-Bacteroidetes
225711242	1.6e-06	blink		Caligus_rogercresseyi	Eukaryota-Metazoa
60680568	1.6e-06	blink	15746427	Bacteroides_fragilis_NCTC_9343	Bacteria-Bacteroidetes
241775568	1.7e-06	blink		Allochromatium_vinosum_DSM_180	Bacteria-Proteobacteria
113954288	1.8e-06	blink	16938853	Synechococcus_sp._CC9311	Bacteria-Cyanobacteria
194472217	1.8e-06	blink		Salmonella_enterica_subsp._enterica_serovar_Kentucky_str._CVM29188	Bacteria-Proteobacteria
219670467	1.8e-06	blink		Desulfitobacterium_hafniense_DCB-2	Bacteria-Firmicutes
255262825	1.8e-06	blink		Thalassiobium_sp._R2A62	Bacteria-Proteobacteria
74318580	1.8e-06	blink	16452431	Thiobacillus_denitrificans_ATCC_25259	Bacteria-Proteobacteria
160881626	1.9e-06	blink		Clostridium_phytofermentans_ISDg	Bacteria-Firmicutes
254281204	2e-06	blink		Mus_musculus	Eukaryota-Metazoa
256829648	2e-06	blink		Desulfomicrobium_baculatum_DSM_4028	Bacteria-Proteobacteria
111220444	2.1e-06	blink	17151343	Frankia_alni_ACN14a	Bacteria-Actinobacteria
14091950	2.1e-06	blink	12097150	Mus_musculus	Eukaryota-Metazoa
168259607	2.2e-06	blink		Salmonella_enterica_subsp._enterica_serovar_Hadar_str._RI_05P066	Bacteria-Proteobacteria
172058637	2.2e-06	blink	16489412	Exiguobacterium_sibiricum_255-15	Bacteria-Firmicutes
255691567	2.4e-06	blink		Bacteroides_finegoldii_DSM_17565	Bacteria-Bacteroidetes
37589063	2.4e-06	blink		Mus_musculus	Eukaryota-Metazoa
114623570	2.5e-06	blink		Pan_troglodytes	Eukaryota-Metazoa
163846797	2.5e-06	blink		Chloroflexus_aurantiacus_J-10-fl	Bacteria-Chloroflexi
227527725	2.7e-06	blink		Lactobacillus_ruminis_ATCC_25644	Bacteria-Firmicutes
254502711	2.7e-06	blink		Labrenzia_alexandrii_DFL-11	Bacteria-Proteobacteria
149204042	2.9e-06	blink		Roseovarius_sp._TM1035	Bacteria-Proteobacteria
163790716	2.9e-06	blink		Carnobacterium_sp._AT7	Bacteria-Firmicutes
157822813	3.3e-06	blink		Rattus_norvegicus	Eukaryota-Metazoa
255007904	3.4e-06	blink		Bacteroides_fragilis_3_1_12	Bacteria-Bacteroidetes
240167891	3.6e-06	blink		Mycobacterium_kansasii_ATCC_12478	Bacteria-Actinobacteria
222106532	3.7e-06	blink		Agrobacterium_vitis_S4	Bacteria-Proteobacteria
163764903	3.8e-06	blink		Bacillus_selenitireducens_MLS10	Bacteria-Firmicutes
227873732	4.1e-06	blink		Oribacterium_sinus_F0268	Bacteria-Firmicutes
253581514	4.2e-06	blink		Fusobacterium_varium_ATCC_27725	Bacteria-Fusobacteria
33240731	4.2e-06	blink	12917486	Prochlorococcus_marinus_subsp._marinus_str._CCMP1375	Bacteria-Cyanobacteria
148272194	4.6e-06	blink	18192381	Clavibacter_michiganensis_subsp._michiganensis_NCPPB_382	Bacteria-Actinobacteria
32456018	5.1e-06	blink	12749836	Ruegeria_sp._PR1b	Bacteria-Proteobacteria
227822976	6.5e-06	blink		Rhizobium_sp._NGR234	Bacteria-Proteobacteria
90408041	6.6e-06	blink		Psychromonas_sp._CNPT3	Bacteria-Proteobacteria
193215834	6.9e-06	blink		Chloroherpeton_thalassium_ATCC_35110	Bacteria-Chlorobi
227538958	7.1e-06	blink		Sphingobacterium_spiritivorum_ATCC_33300	Bacteria-Bacteroidetes
32140306	7.2e-06	blink	12822997	Streptomyces_griseoflavus	Bacteria-Actinobacteria
256377058	8e-06	blink		Actinosynnema_mirum_DSM_43827	Bacteria-Actinobacteria
146299845	9.7e-06	blink		Flavobacterium_johnsoniae_UW101	Bacteria-Bacteroidetes
221640687	9.8e-06	blink		Rhodobacter_sphaeroides_KD131	Bacteria-Proteobacteria
255536066	1e-05	blink		Flavobacteriaceae_bacterium_3519-10	Bacteria-Bacteroidetes
146278662	1.3e-05	blink		Rhodobacter_sphaeroides_ATCC_17025	Bacteria-Proteobacteria
50882477	1.4e-05	blink	15727817	Escherichia_coli	Bacteria-Proteobacteria
150378508	1.6e-05	blink	12477932	Danio_rerio	Eukaryota-Metazoa
163942958	1.7e-05	blink		Bacillus_weihenstephanensis_KBAB4	Bacteria-Firmicutes
148826271	1.8e-05	blink	17550610	Haemophilus_influenzae_PittEE	Bacteria-Proteobacteria
207109282	2.7e-05	blink	18332421	Helicobacter_pylori_HPKX_438_CA4C1	Bacteria-Proteobacteria
256819948	3.4e-05	blink		Capnocytophaga_ochracea_DSM_7271	Bacteria-Bacteroidetes
159041542	3.5e-05	blink		Caldivirga_maquilingensis_IC-167	Archaea-Crenarchaeota
168704508	3.5e-05	blink		Gemmata_obscuriglobus_UQM_2246	Bacteria-Planctomycetes
240144177	4.1e-05	blink		Roseburia_intestinalis_L1-82	Bacteria-Firmicutes
254526357	4.9e-05	blink		Prochlorococcus_marinus_str._MIT_9202	Bacteria-Cyanobacteria
42524545	5.2e-05	blink	14752164	Bdellovibrio_bacteriovorus_HD100	Bacteria-Proteobacteria
5006980	7.7e-05	blink	11371519	Klebsiella_pneumoniae	Bacteria-Proteobacteria
218515128	8.6e-05	blink		Rhizobium_etli_8C-3	Bacteria-Proteobacteria
213622446	0.00015	blink		Salmonella_enterica_subsp._enterica_serovar_Typhi_str._E98-2068	Bacteria-Proteobacteria
218680657	0.00015	blink		Rhizobium_etli_CIAT_894	Bacteria-Proteobacteria
225165957	0.00018	blink		Opitutaceae_bacterium_TAV2	Bacteria-Verrucomicrobia
266620449	0.00018	blink		Clostridium_hathewayi_DSM_13479	Bacteria-Firmicutes
227497959	0.0002	blink		Actinomyces_urogenitalis_DSM_15434	Bacteria-Actinobacteria
241599280	0.00029	blink		Ixodes_scapularis	Eukaryota-Metazoa
261876846	0.0003	blink		Selenomonas_noxia_ATCC_43541	Bacteria-Firmicutes
18653294	0.0004	blink	11953379	Vibrio_cholerae	Bacteria-Proteobacteria
254459625	0.0004	blink		Rhodobacterales_bacterium_HTCC2083	Bacteria-Proteobacteria
213618695	0.0006	blink		Salmonella_enterica_subsp._enterica_serovar_Typhi_str._E98-2068	Bacteria-Proteobacteria
228983524	0.00086	blink		Bacillus_thuringiensis_serovar_tochigiensis_BGSC_4Y1	Bacteria-Firmicutes
109085606	0.0011	blink		Macaca_mulatta	Eukaryota-Metazoa
34763061	0.0014	blink	12799352	Fusobacterium_nucleatum_subsp._vincentii_ATCC_49256	Bacteria-Fusobacteria
260781539	0.0015	blink		Branchiostoma_floridae	Eukaryota-Metazoa
16445332	0.0025	blink	14761992	Serratia_marcescens	Bacteria-Proteobacteria
194292863	0.0035	blink		Cupriavidus_taiwanensis	Bacteria-Proteobacteria
