# Supplementary material for: Evolution of Plant Nucleotide-Sugar Interconversion Enzymes
Source: PLoS One. 2011 Nov 18;6(11):e27995. doi: 10.1371/journal.pone.0027995 (PMC3220709; doi:10.1371/journal.pone.0027995)
Supplement: Table S14 — NCBI-nr proteins most homologous to plant UGE HMM. (XLS) [file pone.0027995.s029.xls]

## Sheet: 14. UGE
NCBI-nr proteins most homologous to plant UGE HMM
Protein ID	E-value	Blink	PubMed ID	Organism	Taxonomy
168031585	6.1e-215	blink	18079367	Physcomitrella_patens_subsp._patens	Eukaryota-Viridiplantae
115465825	7e-214	blink	16381971	Oryza_sativa_Japonica_Group	Eukaryota-Viridiplantae
			16100779
15236988	6.5e-213	blink		Arabidopsis_thaliana	Eukaryota-Viridiplantae
21553659	6.5e-213	blink	12093376	Arabidopsis_thaliana	Eukaryota-Viridiplantae
3513739	6.5e-213	blink		Arabidopsis_thaliana	Eukaryota-Viridiplantae
242040933	1.3e-212	blink		Sorghum_bicolor	Eukaryota-Viridiplantae
15236663	2.1e-212	blink		Arabidopsis_thaliana	Eukaryota-Viridiplantae
21536846	1.3e-211	blink	12093376	Arabidopsis_thaliana	Eukaryota-Viridiplantae
223945199	1.6e-211	blink		Zea_mays	Eukaryota-Viridiplantae
162463674	8.4e-211	blink		Zea_mays	Eukaryota-Viridiplantae
168045395	2.5e-210	blink	18079367	Physcomitrella_patens_subsp._patens	Eukaryota-Viridiplantae
37781556	8.3e-210	blink		Solanum_tuberosum	Eukaryota-Viridiplantae
115476144	2.2e-209	blink	16381971	Oryza_sativa_Japonica_Group	Eukaryota-Viridiplantae
			16100779
225426316	4.9e-209	blink		Vitis_vinifera	Eukaryota-Viridiplantae
11386775	5e-209	blink		Cyamopsis_tetragonoloba	Eukaryota-Viridiplantae
224058243	5.4e-209	blink		Populus_trichocarpa	Eukaryota-Viridiplantae
15217653	6.1e-209	blink		Arabidopsis_thaliana	Eukaryota-Viridiplantae
15222072	9.2e-209	blink		Arabidopsis_thaliana	Eukaryota-Viridiplantae
195629880	9.6e-209	blink	18937034	Zea_mays	Eukaryota-Viridiplantae
61658230	1.6e-208	blink	16266295	Hordeum_vulgare	Eukaryota-Viridiplantae
242081321	2.3e-208	blink		Sorghum_bicolor	Eukaryota-Viridiplantae
167997645	2.9e-208	blink	18079367	Physcomitrella_patens_subsp._patens	Eukaryota-Viridiplantae
195639520	3.5e-208	blink	18937034	Zea_mays	Eukaryota-Viridiplantae
226533300	3.5e-208	blink		Zea_mays	Eukaryota-Viridiplantae
217072660	4.7e-208	blink		Medicago_truncatula	Eukaryota-Viridiplantae
255636519	7.3e-208	blink		Glycine_max	Eukaryota-Viridiplantae
118486940	1.1e-207	blink		Populus_trichocarpa	Eukaryota-Viridiplantae
148907389	1.1e-207	blink		Picea_sitchensis	Eukaryota-Viridiplantae
157360322	1.2e-207	blink	17721507	Vitis_vinifera	Eukaryota-Viridiplantae
18407751	1.4e-207	blink		Arabidopsis_thaliana	Eukaryota-Viridiplantae
1143392	2.2e-207	blink	7846151	Arabidopsis_thaliana	Eukaryota-Viridiplantae
			8615692
225426310	7.5e-207	blink		Vitis_vinifera	Eukaryota-Viridiplantae
168037183	8.3e-207	blink	18079367	Physcomitrella_patens_subsp._patens	Eukaryota-Viridiplantae
25553520	2.9e-206	blink		Oryza_sativa_Japonica_Group	Eukaryota-Viridiplantae
115478551	4.5e-206	blink	16381971	Oryza_sativa_Japonica_Group	Eukaryota-Viridiplantae
			16100779
229365688	5.4e-206	blink		Pisum_sativum	Eukaryota-Viridiplantae
224072208	1e-205	blink		Populus_trichocarpa	Eukaryota-Viridiplantae
255648255	1.4e-205	blink		Glycine_max	Eukaryota-Viridiplantae
12323247	4e-205	blink		Arabidopsis_thaliana	Eukaryota-Viridiplantae
139001604	4e-205	blink	17404384	Malus_x_domestica	Eukaryota-Viridiplantae
148906086	5.3e-205	blink		Picea_sitchensis	Eukaryota-Viridiplantae
168050031	1e-204	blink	18079367	Physcomitrella_patens_subsp._patens	Eukaryota-Viridiplantae
11386762	2.5e-204	blink		Pisum_sativum	Eukaryota-Viridiplantae
225426811	4e-204	blink		Vitis_vinifera	Eukaryota-Viridiplantae
224074891	5.5e-203	blink		Populus_trichocarpa	Eukaryota-Viridiplantae
217073512	2.5e-202	blink		Medicago_truncatula	Eukaryota-Viridiplantae
125561347	2.7e-202	blink	15685292	Oryza_sativa_Indica_Group	Eukaryota-Viridiplantae
242048932	2.9e-201	blink		Sorghum_bicolor	Eukaryota-Viridiplantae
226498142	3.3e-201	blink		Zea_mays	Eukaryota-Viridiplantae
259490745	2.6e-200	blink		Zea_mays	Eukaryota-Viridiplantae
255635052	4.9e-200	blink		Glycine_max	Eukaryota-Viridiplantae
255636196	4.9e-200	blink		Glycine_max	Eukaryota-Viridiplantae
115480267	1e-199	blink	16381971	Oryza_sativa_Japonica_Group	Eukaryota-Viridiplantae
			16100779
71063878	3.6e-199	blink	16266295	Hordeum_vulgare	Eukaryota-Viridiplantae
194703144	1.6e-197	blink		Zea_mays	Eukaryota-Viridiplantae
195624358	1.6e-197	blink	18937034	Zea_mays	Eukaryota-Viridiplantae
26106014	5e-197	blink		Oryza_sativa_Japonica_Group	Eukaryota-Viridiplantae
159481273	1e-196	blink	17932292	Chlamydomonas_reinhardtii	Eukaryota-Viridiplantae
33186647	1.1e-196	blink		Solanum_tuberosum	Eukaryota-Viridiplantae
255642356	7.1e-194	blink		Glycine_max	Eukaryota-Viridiplantae
242049918	8.5e-194	blink		Sorghum_bicolor	Eukaryota-Viridiplantae
90855456	8.2e-193	blink		Paspalum_vaginatum	Eukaryota-Viridiplantae
61658228	8.8e-193	blink	16266295	Hordeum_vulgare	Eukaryota-Viridiplantae
147742770	7.5e-192	blink	17521445	Brassica_rapa	Eukaryota-Viridiplantae
11386774	4.3e-190	blink		Cyamopsis_tetragonoloba	Eukaryota-Viridiplantae
110430671	1e-187	blink	17534720	Oryza_brachyantha	Eukaryota-Viridiplantae
255079646	9.1e-183	blink		Micromonas_sp._RCC299	Eukaryota-Viridiplantae
226459501	4.6e-176	blink		Micromonas_pusilla_CCMP1545	Eukaryota-Viridiplantae
116059187	2.4e-175	blink	16868079	Ostreococcus_tauri	Eukaryota-Viridiplantae
145349820	6.6e-172	blink		Ostreococcus_lucimarinus_CCE9901	Eukaryota-Viridiplantae
154688007	6.2e-168	blink	17704766	Bacillus_amyloliquefaciens_FZB42	Bacteria-Firmicutes
194306032	9.4e-168	blink	18540088	uncultured_bacterium	Bacteria-environmental samples.
206976916	2.4e-167	blink		Bacillus_cereus_H3081.97	Bacteria-Firmicutes
16080937	4.2e-167	blink	9384377	Bacillus_subtilis_subsp._subtilis_str._168	Bacteria-Firmicutes
152977625	5.1e-167	blink		Bacillus_cytotoxicus_NVH_391-98	Bacteria-Firmicutes
196045761	7.2e-167	blink		Bacillus_cereus_03BB108	Bacteria-Firmicutes
75760496	1.4e-166	blink		Bacillus_thuringiensis_serovar_israelensis_ATCC_35646	Bacteria-Firmicutes
42784426	2.2e-166	blink	14960714	Bacillus_cereus_ATCC_10987	Bacteria-Firmicutes
218900387	2.9e-166	blink		Bacillus_cereus_G9842	Bacteria-Firmicutes
206970412	3.2e-166	blink		Bacillus_cereus_AH1134	Bacteria-Firmicutes
222098727	3.4e-166	blink		Bacillus_cereus_Q1	Bacteria-Firmicutes
218232887	3.7e-166	blink		Bacillus_cereus_B4264	Bacteria-Firmicutes
229051119	3.7e-166	blink		Bacillus_cereus_AH676	Bacteria-Firmicutes
229112863	3.7e-166	blink		Bacillus_cereus_Rock1-15	Bacteria-Firmicutes
206975880	4.3e-166	blink		Bacillus_cereus_H3081.97	Bacteria-Firmicutes
229035094	6.7e-166	blink		Bacillus_cereus_AH1271	Bacteria-Firmicutes
222098929	7.4e-166	blink		Bacillus_cereus_Q1	Bacteria-Firmicutes
229199581	7.4e-166	blink		Bacillus_cereus_m1293	Bacteria-Firmicutes
42784633	7.4e-166	blink	14960714	Bacillus_cereus_ATCC_10987	Bacteria-Firmicutes
163943132	8.3e-166	blink		Bacillus_weihenstephanensis_KBAB4	Bacteria-Firmicutes
228942597	1e-165	blink		Bacillus_thuringiensis_serovar_berliner_ATCC_10792	Bacteria-Firmicutes
30023477	1e-165	blink	12721630	Bacillus_cereus_ATCC_14579	Bacteria-Firmicutes
218900580	1.6e-165	blink		Bacillus_cereus_G9842	Bacteria-Firmicutes
229076479	1.6e-165	blink		Bacillus_cereus_Rock4-18	Bacteria-Firmicutes
75762844	1.6e-165	blink		Bacillus_thuringiensis_serovar_israelensis_ATCC_35646	Bacteria-Firmicutes
241778366	1.7e-165	blink		Allochromatium_vinosum_DSM_180	Bacteria-Proteobacteria
229170153	3e-165	blink		Bacillus_cereus_AH621	Bacteria-Firmicutes
220927823	7.4e-165	blink		Clostridium_cellulolyticum_H10	Bacteria-Firmicutes
229136276	1.8e-164	blink		Bacillus_cereus_BDRD-ST196	Bacteria-Firmicutes
229000009	2.6e-164	blink		Bacillus_mycoides_Rock3-17	Bacteria-Firmicutes
229014616	4.5e-164	blink		Bacillus_mycoides_DSM_2048	Bacteria-Firmicutes
229007528	6.8e-164	blink		Bacillus_mycoides_Rock1-4	Bacteria-Firmicutes
160933120	7.2e-164	blink		Clostridium_leptum_DSM_753	Bacteria-Firmicutes
218231676	1e-163	blink		Bacillus_cereus_B4264	Bacteria-Firmicutes
134300834	1.4e-163	blink		Desulfotomaculum_reducens_MI-1	Bacteria-Firmicutes
228993940	3e-163	blink		Bacillus_pseudomycoides_DSM_12442	Bacteria-Firmicutes
229087750	4.1e-163	blink		Bacillus_cereus_Rock3-44	Bacteria-Firmicutes
196249423	4.5e-163	blink		Geobacillus_sp._G11MC16	Bacteria-Firmicutes
160878729	1.4e-162	blink		Clostridium_phytofermentans_ISDg	Bacteria-Firmicutes
217962750	2.4e-162	blink		Bacillus_cereus_AH187	Bacteria-Firmicutes
256753562	7.5e-162	blink		Clostridium_papyrosolvens_DSM_2782	Bacteria-Firmicutes
77919400	8.6e-162	blink		Pelobacter_carbinolicus_DSM_2380	Bacteria-Proteobacteria
167519547	1.2e-161	blink		Monosiga_brevicollis_MX1	Eukaryota-Choanoflagellida
66820438	2.5e-161	blink	15875012	Dictyostelium_discoideum_AX4	Eukaryota-Amoebozoa
47568571	6.4e-161	blink		Bacillus_cereus_G9241	Bacteria-Firmicutes
152993516	8.9e-161	blink	17615243	Sulfurovum_sp._NBC37-1	Bacteria-Proteobacteria
			16156735
228988678	9.7e-161	blink		Bacillus_thuringiensis_serovar_tochigiensis_BGSC_4Y1	Bacteria-Firmicutes
229094562	2.7e-160	blink		Bacillus_cereus_Rock3-42	Bacteria-Firmicutes
118485066	4.3e-160	blink		Populus_trichocarpa	Eukaryota-Viridiplantae
74317792	5.8e-160	blink	16452431	Thiobacillus_denitrificans_ATCC_25259	Bacteria-Proteobacteria
134093972	6e-160	blink	17432936	Herminiimonas_arsenicoxydans	Bacteria-Proteobacteria
119478184	8.1e-160	blink		marine_gamma_proteobacterium_HTCC2143	Bacteria-Proteobacteria
251782176	8.5e-160	blink		Streptococcus_dysgalactiae_subsp._equisimilis_GGS_124	Bacteria-Firmicutes
196041025	2.5e-159	blink		Bacillus_cereus_NVH0597-99	Bacteria-Firmicutes
229176125	2.6e-159	blink		Bacillus_cereus_MM3	Bacteria-Firmicutes
229118940	2.7e-159	blink		Bacillus_cereus_Rock1-3	Bacteria-Firmicutes
184200473	2.8e-159	blink	18408034	Kocuria_rhizophila_DC2201	Bacteria-Actinobacteria
49480462	5e-159	blink	16621833	Bacillus_thuringiensis_serovar_konkukian_str._97-27	Bacteria-Firmicutes
229106036	5.4e-159	blink		Bacillus_cereus_Rock3-28	Bacteria-Firmicutes
258517139	6.2e-159	blink		Desulfotomaculum_acetoxidans_DSM_771	Bacteria-Firmicutes
219120947	6.3e-159	blink		Phaeodactylum_tricornutum_CCAP_1055/1	Eukaryota-stramenopiles
30265469	7.9e-159	blink	12721629	Bacillus_anthracis_str._Ames	Bacteria-Firmicutes
51243878	1.1e-158	blink	15305914	Desulfotalea_psychrophila_LSv54	Bacteria-Proteobacteria
52145257	1.3e-158	blink	16621833	Bacillus_cereus_E33L	Bacteria-Firmicutes
229099878	1.4e-158	blink		Bacillus_cereus_Rock3-29	Bacteria-Firmicutes
117921224	1.8e-158	blink		Shewanella_sp._ANA-3	Bacteria-Proteobacteria
225867432	2e-158	blink		Bacillus_cereus_03BB102	Bacteria-Firmicutes
118480479	2.1e-158	blink	17337577	Bacillus_thuringiensis_str._Al_Hakam	Bacteria-Firmicutes
266623015	2.1e-158	blink		Clostridium_hathewayi_DSM_13479	Bacteria-Firmicutes
114048168	2.9e-158	blink		Shewanella_sp._MR-7	Bacteria-Proteobacteria
24373232	3.4e-158	blink	14506846	Shewanella_oneidensis_MR-1	Bacteria-Proteobacteria
			12368813
51247035	3.5e-158	blink	15305914	Desulfotalea_psychrophila_LSv54	Bacteria-Proteobacteria
195977978	3.8e-158	blink	18716664	Streptococcus_equi_subsp._zooepidemicus_MGCS10565	Bacteria-Firmicutes
113970944	4.8e-158	blink		Shewanella_sp._MR-4	Bacteria-Proteobacteria
160946364	6.6e-158	blink		Parvimonas_micra_ATCC_33270	Bacteria-Firmicutes
225870354	6.6e-158	blink		Streptococcus_equi_subsp._equi_4047	Bacteria-Firmicutes
157150607	8.1e-158	blink	17720781	Streptococcus_gordonii_str._Challis_substr._CH1	Bacteria-Firmicutes
148558975	8.7e-158	blink		Brucella_ovis_ATCC_25840	Bacteria-Proteobacteria
229829196	8.8e-158	blink		Shuttleworthia_satelles_DSM_14600	Bacteria-Firmicutes
225868690	9.2e-158	blink		Streptococcus_equi_subsp._zooepidemicus	Bacteria-Firmicutes
225176839	9.3e-158	blink		Clostridium_sp._M62/1	Bacteria-Firmicutes
28849802	9.4e-158	blink	12949094	Streptococcus_gordonii	Bacteria-Firmicutes
152980429	1.2e-157	blink	17722982	Janthinobacterium_sp._Marseille	Bacteria-Proteobacteria
139439497	1.3e-157	blink		Collinsella_aerofaciens_ATCC_25986	Bacteria-Actinobacteria
148698015	1.4e-157	blink	12040188	Mus_musculus	Eukaryota-Metazoa
165872504	1.9e-157	blink		Bacillus_anthracis_str._A0488	Bacteria-Firmicutes
23501944	2.2e-157	blink	12271122	Brucella_suis_1330	Bacteria-Proteobacteria
256257540	2.2e-157	blink		Brucella_abortus_bv._9_str._C68	Bacteria-Proteobacteria
148698014	2.4e-157	blink	12040188	Mus_musculus	Eukaryota-Metazoa
30409988	2.4e-157	blink	14741191	Mus_musculus	Eukaryota-Metazoa
			14681479
196045541	2.7e-157	blink		Bacillus_cereus_03BB108	Bacteria-Firmicutes
163790740	2.8e-157	blink		Carnobacterium_sp._AT7	Bacteria-Firmicutes
65317432	2.8e-157	blink	12004073	Bacillus_anthracis_str._A2012	Bacteria-Firmicutes
254701813	3e-157	blink		Brucella_suis_bv._5_str._513	Bacteria-Proteobacteria
114331854	3.3e-157	blink	17991028	Nitrosomonas_eutropha_C91	Bacteria-Proteobacteria
163814680	3.8e-157	blink		Coprococcus_eutactus_ATCC_27759	Bacteria-Firmicutes
157376067	4.7e-157	blink		Shewanella_sediminis_HAW-EB3	Bacteria-Proteobacteria
194665010	5.7e-157	blink		Bos_taurus	Eukaryota-Metazoa
261416940	7.7e-157	blink		Fibrobacter_succinogenes_subsp._succinogenes_S85	Bacteria-Fibrobacteres
17987204	8e-157	blink	12271122	Brucella_melitensis_bv._1_str._16M	Bacteria-Proteobacteria
			11756688
262282420	8.7e-157	blink		Streptococcus_sp._2_1_36FAA	Bacteria-Firmicutes
254719138	9.6e-157	blink		Brucella_sp._83/13	Bacteria-Proteobacteria
163749748	1.2e-156	blink		Shewanella_benthica_KT99	Bacteria-Proteobacteria
124547654	1.4e-156	blink		Shewanella_putrefaciens_200	Bacteria-Proteobacteria
225627539	1.5e-156	blink		Brucella_ceti_str._Cudo	Bacteria-Proteobacteria
260587224	1.7e-156	blink		Blautia_hansenii_DSM_20583	Bacteria-Firmicutes
254706748	1.9e-156	blink		Brucella_pinnipedialis_M163/99/10	Bacteria-Proteobacteria
153814345	2.2e-156	blink		Ruminococcus_torques_ATCC_27756	Bacteria-Firmicutes
259505288	2.2e-156	blink		Erysipelothrix_rhusiopathiae_ATCC_19414	Bacteria-Firmicutes
266621948	2.2e-156	blink		Clostridium_hathewayi_DSM_13479	Bacteria-Firmicutes
257414173	2.5e-156	blink		Roseburia_intestinalis_L1-82	Bacteria-Firmicutes
148225027	2.8e-156	blink	12454917	Xenopus_laevis	Eukaryota-Metazoa
114562505	2.9e-156	blink		Shewanella_frigidimarina_NCIMB_400	Bacteria-Proteobacteria
254693774	3.1e-156	blink		Brucella_abortus_bv._3_str._Tulya	Bacteria-Proteobacteria
218135360	3.7e-156	blink		Bacteroides_pectinophilus_ATCC_43243	Bacteria-Bacteroidetes
241763227	3.9e-156	blink		Acidovorax_delafieldii_2AN	Bacteria-Proteobacteria
149694254	4e-156	blink		Equus_caballus	Eukaryota-Metazoa
160939771	4.4e-156	blink		Clostridium_bolteae_ATCC_BAA-613	Bacteria-Firmicutes
146292486	4.8e-156	blink		Shewanella_putrefaciens_CN-32	Bacteria-Proteobacteria
57044184	4.9e-156	blink		Canis_lupus_familiaris	Eukaryota-Metazoa
162287387	6e-156	blink	2205840	Rattus_norvegicus	Eukaryota-Metazoa
260777670	6e-156	blink		Vibrio_coralliilyticus_ATCC_BAA-450	Bacteria-Proteobacteria
238924309	8.7e-156	blink		Eubacterium_rectale_ATCC_33656	Bacteria-Firmicutes
114554667	1e-155	blink		Pan_troglodytes	Eukaryota-Metazoa
197100014	1e-155	blink		Pongo_abelii	Eukaryota-Metazoa
108999125	1.4e-155	blink		Macaca_mulatta	Eukaryota-Metazoa
67970160	1.4e-155	blink	15944441	Macaca_fascicularis	Eukaryota-Metazoa
120599516	1.5e-155	blink		Shewanella_sp._W3-18-1	Bacteria-Proteobacteria
14277912	1.5e-155	blink	11279032	Homo_sapiens	Eukaryota-Metazoa
256061152	1.9e-155	blink		Brucella_neotomae_5K33	Bacteria-Proteobacteria
261251158	2e-155	blink		Vibrio_orientalis_CIP_102891	Bacteria-Proteobacteria
225418677	2.5e-155	blink		Clostridium_asparagiforme_DSM_15981	Bacteria-Firmicutes
229916935	2.6e-155	blink		Exiguobacterium_sp._AT1b	Bacteria-Firmicutes
55742073	2.7e-155	blink	12454917	Xenopus_(Silurana)_tropicalis	Eukaryota-Metazoa
255282574	3e-155	blink		Bryantella_formatexigens_DSM_14469	Bacteria-Firmicutes
226726335	3.1e-155	blink		Herbaspirillum_seropedicae	Bacteria-Proteobacteria
258517158	3.1e-155	blink		Desulfotomaculum_acetoxidans_DSM_771	Bacteria-Firmicutes
260770142	3.6e-155	blink		Vibrio_furnissii_CIP_102972	Bacteria-Proteobacteria
224369781	3.7e-155	blink		Desulfobacterium_autotrophicum_HRM2	Bacteria-Proteobacteria
197303166	4e-155	blink		Ruminococcus_lactaris_ATCC_29176	Bacteria-Firmicutes
262395460	4.1e-155	blink		Vibrio_sp._Ex25	Bacteria-Proteobacteria
182414786	4.2e-155	blink		Opitutus_terrae_PB90-1	Bacteria-Verrucomicrobia
262403817	4.3e-155	blink		Vibrio_sp._RC586	Bacteria-Proteobacteria
217974028	5.1e-155	blink		Shewanella_baltica_OS223	Bacteria-Proteobacteria
127512362	5.6e-155	blink		Shewanella_loihica_PV-4	Bacteria-Proteobacteria
148997667	6.2e-155	blink		Streptococcus_pneumoniae_SP11-BS70	Bacteria-Firmicutes
119899678	6.7e-155	blink	17057704	Azoarcus_sp._BH72	Bacteria-Proteobacteria
255326961	7.3e-155	blink		Rothia_mucilaginosa_ATCC_25296	Bacteria-Actinobacteria
154504486	7.5e-155	blink		Ruminococcus_gnavus_ATCC_29149	Bacteria-Firmicutes
119615489	8.4e-155	blink	11181995	Homo_sapiens	Eukaryota-Metazoa
119615495	8.4e-155	blink	11181995	Homo_sapiens	Eukaryota-Metazoa
56118217	8.4e-155	blink	19027726	Homo_sapiens	Eukaryota-Metazoa
			18029348
			18188677
			16611573
			16385452
			8593531
			8295413
			6408303
			7305435
			477411
262164873	8.6e-155	blink		Vibrio_mimicus_VM223	Bacteria-Proteobacteria
270278375	1e-154	blink		Streptococcus_sp._M143	Bacteria-Firmicutes
160874630	1.1e-154	blink		Shewanella_baltica_OS195	Bacteria-Proteobacteria
126328560	1.2e-154	blink		Monodelphis_domestica	Eukaryota-Metazoa
258620260	1.3e-154	blink		Vibrio_mimicus_VM573	Bacteria-Proteobacteria
260902133	1.4e-154	blink		Vibrio_parahaemolyticus_AQ4037	Bacteria-Proteobacteria
261212521	1.6e-154	blink		Vibrio_sp._RC341	Bacteria-Proteobacteria
148986253	1.8e-154	blink		Streptococcus_pneumoniae_SP3-BS71	Bacteria-Firmicutes
14719658	1.9e-154	blink	11279193	Homo_sapiens	Eukaryota-Metazoa
153217182	2e-154	blink		Vibrio_cholerae_1587	Bacteria-Proteobacteria
91226143	2e-154	blink		Vibrio_alginolyticus_12G01	Bacteria-Proteobacteria
262173984	2.3e-154	blink		Vibrio_mimicus_MB-451	Bacteria-Proteobacteria
149004337	2.5e-154	blink		Streptococcus_pneumoniae_SP14-BS69	Bacteria-Firmicutes
15903503	2.5e-154	blink	11544234	Streptococcus_pneumoniae_R6	Bacteria-Firmicutes
238916117	2.5e-154	blink		Eubacterium_eligens_ATCC_27750	Bacteria-Firmicutes
204789671	2.7e-154	blink		uncultured_bacterium	Bacteria-environmental samples.
119775359	3e-154	blink		Shewanella_amazonensis_SB2B	Bacteria-Proteobacteria
269966796	3.1e-154	blink		Vibrio_alginolyticus_40B	Bacteria-Proteobacteria
147671452	3.3e-154	blink		Vibrio_cholerae_O395	Bacteria-Proteobacteria
254226202	3.3e-154	blink		Vibrio_cholerae_V51	Bacteria-Proteobacteria
170726067	4e-154	blink		Shewanella_woodyi_ATCC_51908	Bacteria-Proteobacteria
91793948	4.1e-154	blink		Shewanella_denitrificans_OS217	Bacteria-Proteobacteria
82701394	4.6e-154	blink	18390676	Nitrosospira_multiformis_ATCC_25196	Bacteria-Proteobacteria
149013286	4.7e-154	blink		Streptococcus_pneumoniae_SP19-BS75	Bacteria-Firmicutes
153800737	4.8e-154	blink		Vibrio_cholerae_MZO-3	Bacteria-Proteobacteria
239626525	7e-154	blink		Clostridiales_bacterium_1_7_47FAA	Bacteria-Firmicutes
167760798	7.1e-154	blink		Clostridium_scindens_ATCC_35704	Bacteria-Firmicutes
237808801	8e-154	blink		Tolumonas_auensis_DSM_9187	Bacteria-Proteobacteria
15901447	8.3e-154	blink	11463916	Streptococcus_pneumoniae_TIGR4	Bacteria-Firmicutes
167623460	8.6e-154	blink		Shewanella_halifaxensis_HAW-EB4	Bacteria-Proteobacteria
148988659	8.7e-154	blink		Streptococcus_pneumoniae_SP6-BS73	Bacteria-Firmicutes
168483513	8.7e-154	blink		Streptococcus_pneumoniae_CDC1873-00	Bacteria-Firmicutes
225378021	8.7e-154	blink		Roseburia_inulinivorans_DSM_16841	Bacteria-Firmicutes
254428050	8.8e-154	blink		Alcanivorax_sp._DG881	Bacteria-Proteobacteria
225571320	9.1e-154	blink		Clostridium_hylemonae_DSM_15053	Bacteria-Firmicutes
253579756	9.5e-154	blink		Ruminococcus_sp._5_1_39BFAA	Bacteria-Firmicutes
194398413	1.2e-153	blink	11442348	Streptococcus_pneumoniae_G54	Bacteria-Firmicutes
28900734	1.2e-153	blink	12620739	Vibrio_parahaemolyticus_RIMD_2210633	Bacteria-Proteobacteria
			10834969
153000009	1.3e-153	blink		Shewanella_baltica_OS185	Bacteria-Proteobacteria
90020381	1.3e-153	blink	18516288	Saccharophagus_degradans_2-40	Bacteria-Proteobacteria
210622307	1.4e-153	blink		Clostridium_hiranonis_DSM_13275	Bacteria-Firmicutes
212634486	1.4e-153	blink	18398463	Shewanella_piezotolerans_WP3	Bacteria-Proteobacteria
160894387	1.6e-153	blink		Clostridium_sp._L2-50	Bacteria-Firmicutes
153830431	2.6e-153	blink		Vibrio_cholerae_623-39	Bacteria-Proteobacteria
148229632	2.8e-153	blink	12454917	Xenopus_laevis	Eukaryota-Metazoa
196157863	2.8e-153	blink	18670397	Alteromonas_macleodii_'Deep_ecotype'	Bacteria-Proteobacteria
229526707	2.8e-153	blink		Vibrio_cholerae_bv._albensis_VL426	Bacteria-Proteobacteria
15601529	3e-153	blink	10952301	Vibrio_cholerae_O1_biovar_El_Tor_str._N16961	Bacteria-Proteobacteria
223932506	3.1e-153	blink		Streptococcus_suis_89/1591	Bacteria-Firmicutes
164688703	4.2e-153	blink		Clostridium_bartlettii_DSM_16795	Bacteria-Firmicutes
149189632	6e-153	blink		Vibrio_shilonii_AK1	Bacteria-Proteobacteria
259047627	6e-153	blink		Granulicatella_adiacens_ATCC_49175	Bacteria-Firmicutes
89899524	6.3e-153	blink		Rhodoferax_ferrireducens_T118	Bacteria-Proteobacteria
166030699	6.6e-153	blink		Dorea_formicigenerans_ATCC_27755	Bacteria-Firmicutes
146321291	7e-153	blink	17375201	Streptococcus_suis_98HAH33	Bacteria-Firmicutes
253752141	7e-153	blink		Streptococcus_suis_SC84	Bacteria-Firmicutes
260773843	8.3e-153	blink		Vibrio_metschnikovii_CIP_69.14	Bacteria-Proteobacteria
149006670	8.7e-153	blink		Streptococcus_pneumoniae_SP18-BS74	Bacteria-Firmicutes
109899551	1.2e-152	blink		Pseudoalteromonas_atlantica_T6c	Bacteria-Proteobacteria
153813319	1.6e-152	blink		Ruminococcus_obeum_ATCC_29174	Bacteria-Firmicutes
30248688	1.7e-152	blink	12700255	Nitrosomonas_europaea_ATCC_19718	Bacteria-Proteobacteria
210613704	1.8e-152	blink		Clostridium_nexile_DSM_1787	Bacteria-Firmicutes
221194958	2.3e-152	blink		Atopobium_rimae_ATCC_49626	Bacteria-Actinobacteria
269104501	2.3e-152	blink		Photobacterium_damselae_subsp._damselae_CIP_102761	Bacteria-Proteobacteria
156977008	2.4e-152	blink		Vibrio_harveyi_ATCC_BAA-1116	Bacteria-Proteobacteria
157961272	2.4e-152	blink		Shewanella_pealeana_ATCC_700345	Bacteria-Proteobacteria
218676516	2.5e-152	blink		Vibrio_splendidus_LGP32	Bacteria-Proteobacteria
225016176	2.7e-152	blink		Clostridium_methylpentosum_DSM_5476	Bacteria-Firmicutes
257784151	3.3e-152	blink		Atopobium_parvulum_DSM_20469	Bacteria-Actinobacteria
225861627	3.6e-152	blink		Streptococcus_pneumoniae_Taiwan19F-14	Bacteria-Firmicutes
239831915	3.9e-152	blink		Ochrobactrum_intermedium_LMG_3301	Bacteria-Proteobacteria
210631750	4e-152	blink		Collinsella_stercoris_DSM_13279	Bacteria-Actinobacteria
91793995	4e-152	blink		Shewanella_denitrificans_OS217	Bacteria-Proteobacteria
86147974	4.4e-152	blink		Vibrio_sp._MED222	Bacteria-Proteobacteria
51244859	4.6e-152	blink	15305914	Desulfotalea_psychrophila_LSv54	Bacteria-Proteobacteria
153009479	5.2e-152	blink		Ochrobactrum_anthropi_ATCC_49188	Bacteria-Proteobacteria
88800315	5.3e-152	blink		Reinekea_blandensis_MED297	Bacteria-Proteobacteria
148978393	5.4e-152	blink		Vibrionales_bacterium_SWAT-3	Bacteria-Proteobacteria
269959738	5.7e-152	blink		Vibrio_harveyi_1DA3	Bacteria-Proteobacteria
156408682	5.8e-152	blink	17615350	Nematostella_vectensis	Eukaryota-Metazoa
148997881	5.9e-152	blink		Streptococcus_pneumoniae_SP11-BS70	Bacteria-Firmicutes
149011311	5.9e-152	blink		Streptococcus_pneumoniae_SP19-BS75	Bacteria-Firmicutes
167768490	6e-152	blink		Clostridium_sp._SS2/1	Bacteria-Firmicutes
254507692	6.9e-152	blink		Vibrio_parahaemolyticus_16	Bacteria-Proteobacteria
269793019	7.8e-152	blink		Thermanaerovibrio_acidaminovorans_DSM_6589	Bacteria-Synergistetes
224004660	8.9e-152	blink		Thalassiosira_pseudonana_CCMP1335	Eukaryota-stramenopiles
15901657	9.5e-152	blink	11463916	Streptococcus_pneumoniae_TIGR4	Bacteria-Firmicutes
227516773	1.1e-151	blink		Atopobium_vaginae_DSM_15829	Bacteria-Actinobacteria
84392306	1.1e-151	blink		Vibrio_splendidus_12B01	Bacteria-Proteobacteria
154483379	1.7e-151	blink		Eubacterium_ventriosum_ATCC_27560	Bacteria-Firmicutes
126173720	1.8e-151	blink		Shewanella_baltica_OS155	Bacteria-Proteobacteria
15903689	1.9e-151	blink	11544234	Streptococcus_pneumoniae_R6	Bacteria-Firmicutes
254253056	1.9e-151	blink		Burkholderia_dolosa_AUO158	Bacteria-Proteobacteria
87120033	2.4e-151	blink		Marinomonas_sp._MED121	Bacteria-Proteobacteria
163800664	2.6e-151	blink		Vibrio_sp._AND4	Bacteria-Proteobacteria
119962165	3e-151	blink	17194220	Arthrobacter_aurescens_TC1	Bacteria-Actinobacteria
257453542	4.7e-151	blink		Enhydrobacter_aerosaccus_SK60	Bacteria-Proteobacteria
255064055	5.4e-151	blink		Nitrosomonas_sp._AL212	Bacteria-Proteobacteria
221201107	5.8e-151	blink		Burkholderia_multivorans_CGD2M	Bacteria-Proteobacteria
89075610	7.2e-151	blink		Photobacterium_sp._SKA34	Bacteria-Proteobacteria
239878877	7.4e-151	blink		Perkinsus_marinus_ATCC_50983	Eukaryota-Alveolata
167749825	7.7e-151	blink		Eubacterium_siraeum_DSM_15702	Bacteria-Firmicutes
221232569	8.5e-151	blink		Streptococcus_pneumoniae_ATCC_700669	Bacteria-Firmicutes
149907466	1e-150	blink		Moritella_sp._PE36	Bacteria-Proteobacteria
223945025	1e-150	blink		Zea_mays	Eukaryota-Viridiplantae
225548205	1.1e-150	blink		Blautia_hydrogenotrophica_DSM_10507	Bacteria-Firmicutes
161525670	1.3e-150	blink		Burkholderia_multivorans_ATCC_17616	Bacteria-Proteobacteria
134294934	1.5e-150	blink		Burkholderia_vietnamiensis_G4	Bacteria-Proteobacteria
167769249	1.6e-150	blink		Anaerotruncus_colihominis_DSM_17241	Bacteria-Firmicutes
94536900	1.8e-150	blink	12477932	Danio_rerio	Eukaryota-Metazoa
83719094	1.9e-150	blink	16336651	Burkholderia_thailandensis_E264	Bacteria-Proteobacteria
229209611	2.2e-150	blink		Nocardiopsis_dassonvillei_subsp._dassonvillei_DSM_43111	Bacteria-Actinobacteria
116671356	2.5e-150	blink		Arthrobacter_sp._FB24	Bacteria-Actinobacteria
237748607	2.5e-150	blink		Oxalobacter_formigenes_OXCC13	Bacteria-Proteobacteria
167580869	2.6e-150	blink		Burkholderia_thailandensis_TXDOH	Bacteria-Proteobacteria
241889218	3.2e-150	blink		Gemella_haemolysans_ATCC_10379	Bacteria-Firmicutes
237813491	3.3e-150	blink		Burkholderia_pseudomallei_MSHR346	Bacteria-Proteobacteria
239890201	3.4e-150	blink		Perkinsus_marinus_ATCC_50983	Eukaryota-Alveolata
220913655	3.5e-150	blink		Arthrobacter_chlorophenolicus_A6	Bacteria-Actinobacteria
170698755	3.6e-150	blink		Burkholderia_ambifaria_IOP40-10	Bacteria-Proteobacteria
167903929	4.3e-150	blink		Burkholderia_pseudomallei_NCTC_13177	Bacteria-Proteobacteria
210061043	4.3e-150	blink		Burkholderia_pseudomallei_1710b	Bacteria-Proteobacteria
53720280	4.3e-150	blink	15377794	Burkholderia_pseudomallei_K96243	Bacteria-Proteobacteria
53726272	4.3e-150	blink	15377793	Burkholderia_mallei_ATCC_23344	Bacteria-Proteobacteria
251771114	4.4e-150	blink		Leptospirillum_ferrodiazotrophum	Bacteria-Nitrospirae
93004947	5e-150	blink		Psychrobacter_cryohalolentis_K5	Bacteria-Proteobacteria
172059839	5.1e-150	blink		Burkholderia_ambifaria_MC40-6	Bacteria-Proteobacteria
167618971	5.3e-150	blink		Burkholderia_thailandensis_Bt4	Bacteria-Proteobacteria
124384837	5.8e-150	blink		Burkholderia_mallei_NCTC_10229	Bacteria-Proteobacteria
56965580	6.6e-150	blink	9278275	Bacillus_clausii_KSM-K16	Bacteria-Firmicutes
			7632397
256759243	6.9e-150	blink		Thiomonas_intermedia_K12	Bacteria-Proteobacteria
90577845	8.6e-150	blink		Photobacterium_angustum_S14	Bacteria-Proteobacteria
229816078	9.6e-150	blink		Collinsella_intestinalis_DSM_13280	Bacteria-Actinobacteria
239872580	1e-149	blink		Perkinsus_marinus_ATCC_50983	Eukaryota-Alveolata
254787087	1.3e-149	blink		Teredinibacter_turnerae_T7901	Bacteria-Proteobacteria
74273840	1.3e-149	blink	16369010	Aeromonas_hydrophila	Bacteria-Proteobacteria
238026409	1.4e-149	blink		Burkholderia_glumae_BGR1	Bacteria-Proteobacteria
197334181	1.5e-149	blink		Vibrio_fischeri_MJ11	Bacteria-Proteobacteria
115350822	1.6e-149	blink		Burkholderia_ambifaria_AMMD	Bacteria-Proteobacteria
206561463	1.6e-149	blink		Burkholderia_cenocepacia_J2315	Bacteria-Proteobacteria
254513948	1.7e-149	blink		gamma_proteobacterium_NOR5-3	Bacteria-Proteobacteria
107021968	1.8e-149	blink		Burkholderia_cenocepacia_AU_1054	Bacteria-Proteobacteria
170732212	1.8e-149	blink		Burkholderia_cenocepacia_MC0-3	Bacteria-Proteobacteria
254180931	1.8e-149	blink		Burkholderia_pseudomallei_1655	Bacteria-Proteobacteria
167588743	2.2e-149	blink		Burkholderia_ubonensis_Bu	Bacteria-Proteobacteria
255656699	2.5e-149	blink		Clostridium_difficile_QCD-23m63	Bacteria-Firmicutes
71064688	2.5e-149	blink		Psychrobacter_arcticus_273-4	Bacteria-Proteobacteria
145300115	2.6e-149	blink		Aeromonas_salmonicida_subsp._salmonicida_A449	Bacteria-Proteobacteria
145953183	2.7e-149	blink		Clostridium_difficile_QCD-32g58	Bacteria-Firmicutes
126700328	2.9e-149	blink	16804543	Clostridium_difficile_630	Bacteria-Firmicutes
152969330	3.2e-149	blink		Klebsiella_pneumoniae_subsp._pneumoniae_MGH_78578	Bacteria-Proteobacteria
238893788	3.2e-149	blink		Klebsiella_pneumoniae_NTUH-K2044	Bacteria-Proteobacteria
210613661	3.4e-149	blink		Clostridium_nexile_DSM_1787	Bacteria-Firmicutes
229827868	3.5e-149	blink		Abiotrophia_defectiva_ATCC_49176	Bacteria-Firmicutes
9965188	3.7e-149	blink	10948153	Moraxella_catarrhalis	Bacteria-Proteobacteria
118101799	5e-149	blink		Gallus_gallus	Eukaryota-Metazoa
118101801	5e-149	blink		Gallus_gallus	Eukaryota-Metazoa
206580627	5.4e-149	blink	18654632	Klebsiella_pneumoniae_342	Bacteria-Proteobacteria
78065460	6.5e-149	blink		Burkholderia_sp._383	Bacteria-Proteobacteria
257067157	8.7e-149	blink		Anaerococcus_prevotii_DSM_20548	Bacteria-Firmicutes
108999134	1.2e-148	blink		Macaca_mulatta	Eukaryota-Metazoa
119952660	1.5e-148	blink	17194220	Arthrobacter_aurescens_TC1	Bacteria-Actinobacteria
56477621	1.8e-148	blink	15687214	Aromatoleum_aromaticum_EbN1	Bacteria-Proteobacteria
			15551059
117619556	2e-148	blink	16980456	Aeromonas_hydrophila_subsp._hydrophila_ATCC_7966	Bacteria-Proteobacteria
54302662	2e-148	blink	15746425	Photobacterium_profundum_SS9	Bacteria-Proteobacteria
237745868	2.2e-148	blink		Oxalobacter_formigenes_HOxBLS	Bacteria-Proteobacteria
259089365	2.2e-148	blink		Oncorhynchus_mykiss	Eukaryota-Metazoa
225709368	2.4e-148	blink		Caligus_rogercresseyi	Eukaryota-Metazoa
225715316	2.4e-148	blink		Esox_lucius	Eukaryota-Metazoa
37528640	2.5e-148	blink	14528314	Photorhabdus_luminescens_subsp._laumondii_TTO1	Bacteria-Proteobacteria
91776359	2.7e-148	blink	17416667	Methylobacillus_flagellatus_KT	Bacteria-Proteobacteria
170717485	2.8e-148	blink		Haemophilus_somnus_2336	Bacteria-Proteobacteria
59710808	3.1e-148	blink	18366731	Vibrio_fischeri_ES114	Bacteria-Proteobacteria
			15703294
257065420	3.7e-148	blink		Slackia_heliotrinireducens_DSM_20476	Bacteria-Actinobacteria
269104804	4e-148	blink		Photobacterium_damselae_subsp._damselae_CIP_102761	Bacteria-Proteobacteria
94499404	4.5e-148	blink		Bermanella_marisrubri	Bacteria-Proteobacteria
71906875	4.6e-148	blink		Dechloromonas_aromatica_RCB	Bacteria-Proteobacteria
254374614	5.6e-148	blink		Francisella_novicida_GA99-3548	Bacteria-Proteobacteria
118497804	6.3e-148	blink	17550600	Francisella_novicida_U112	Bacteria-Proteobacteria
187923496	6.6e-148	blink		Burkholderia_phytofirmans_PsJN	Bacteria-Proteobacteria
98978777	6.8e-148	blink		Aeromonas_hydrophila	Bacteria-Proteobacteria
157114890	6.9e-148	blink	17510324	Aedes_aegypti	Eukaryota-Metazoa
238753316	8e-148	blink		Yersinia_ruckeri_ATCC_29473	Bacteria-Proteobacteria
91086129	8.6e-148	blink		Tribolium_castaneum	Eukaryota-Metazoa
171322531	9.7e-148	blink		Burkholderia_ambifaria_MEX-5	Bacteria-Proteobacteria
90414185	1.3e-147	blink		Photobacterium_profundum_3TCK	Bacteria-Proteobacteria
253991815	1.4e-147	blink		Photorhabdus_asymbiotica	Bacteria-Proteobacteria
220913275	1.5e-147	blink		Arthrobacter_chlorophenolicus_A6	Bacteria-Actinobacteria
152994849	1.6e-147	blink		Marinomonas_sp._MWYL1	Bacteria-Proteobacteria
9651973	1.9e-147	blink	10948153	Moraxella_catarrhalis	Bacteria-Proteobacteria
153836786	2.2e-147	blink		Vibrio_parahaemolyticus_AQ3810	Bacteria-Proteobacteria
160914770	2.3e-147	blink		Eubacterium_dolichum_DSM_3991	Bacteria-Firmicutes
257126682	2.4e-147	blink		Leptotrichia_buccalis_C-1013-b	Bacteria-Fusobacteria
163839924	2.7e-147	blink		Renibacterium_salmoninarum_ATCC_33209	Bacteria-Actinobacteria
37681210	2.7e-147	blink	14656965	Vibrio_vulnificus_YJ016	Bacteria-Proteobacteria
219118249	3.3e-147	blink		Phaeodactylum_tricornutum_CCAP_1055/1	Eukaryota-stramenopiles
238793911	3.4e-147	blink		Yersinia_intermedia_ATCC_29909	Bacteria-Proteobacteria
145299343	3.6e-147	blink		Aeromonas_salmonicida_subsp._salmonicida_A449	Bacteria-Proteobacteria
238798985	3.7e-147	blink		Yersinia_mollaretii_ATCC_43969	Bacteria-Proteobacteria
157146615	3.8e-147	blink		Citrobacter_koseri_ATCC_BAA-895	Bacteria-Proteobacteria
197247773	4.4e-147	blink		Salmonella_enterica_subsp._enterica_serovar_Agona_str._SL483	Bacteria-Proteobacteria
227872278	4.7e-147	blink		Oribacterium_sinus_F0268	Bacteria-Firmicutes
54309266	5.8e-147	blink	15746425	Photobacterium_profundum_SS9	Bacteria-Proteobacteria
221133337	6e-147	blink		Glaciecola_sp._HTCC2999	Bacteria-Proteobacteria
94265501	6.4e-147	blink		delta_proteobacterium_MLMS-1	Bacteria-Proteobacteria
16759701	6.6e-147	blink	11677608	Salmonella_enterica_subsp._enterica_serovar_Typhi_str._CT18	Bacteria-Proteobacteria
634103	6.6e-147	blink	7551062	Salmonella_enterica_subsp._enterica_serovar_Typhi	Bacteria-Proteobacteria
120922	6.9e-147	blink	2205840	Rattus_norvegicus	Eukaryota-Metazoa
209696435	6.9e-147	blink		Aliivibrio_salmonicida_LFI1238	Bacteria-Proteobacteria
91782130	7e-147	blink	17030797	Burkholderia_xenovorans_LB400	Bacteria-Proteobacteria
261252104	7.1e-147	blink		Vibrio_orientalis_CIP_102891	Bacteria-Proteobacteria
153834040	7.3e-147	blink		Vibrio_harveyi_HY01	Bacteria-Proteobacteria
158521859	8.8e-147	blink		Desulfococcus_oleovorans_Hxd3	Bacteria-Proteobacteria
134301648	9.4e-147	blink	17895988	Francisella_tularensis_subsp._tularensis_WY96-3418	Bacteria-Proteobacteria
89256723	9.4e-147	blink		Francisella_tularensis_subsp._holarctica	Bacteria-Proteobacteria
119947079	1.1e-146	blink		Psychromonas_ingrahamii_37	Bacteria-Proteobacteria
27364741	1.1e-146	blink	14500463	Vibrio_vulnificus_CMCP6	Bacteria-Proteobacteria
62179344	1.3e-146	blink	15781495	Salmonella_enterica_subsp._enterica_serovar_Choleraesuis_str._SC-B67	Bacteria-Proteobacteria
118785594	1.4e-146	blink		Anopheles_gambiae_str._PEST	Eukaryota-Metazoa
90578394	1.4e-146	blink		Photobacterium_angustum_S14	Bacteria-Proteobacteria
124267103	1.5e-146	blink	17158667	Methylibium_petroleiphilum_PM1	Bacteria-Proteobacteria
256825693	1.6e-146	blink		Kytococcus_sedentarius_DSM_20547	Bacteria-Actinobacteria
227485698	1.7e-146	blink		Anaerococcus_lactolyticus_ATCC_51172	Bacteria-Firmicutes
229219506	1.7e-146	blink		Citrobacter_youngae_ATCC_29220	Bacteria-Proteobacteria
28899174	1.7e-146	blink	12620739	Vibrio_parahaemolyticus_RIMD_2210633	Bacteria-Proteobacteria
			10834969
225706798	1.8e-146	blink		Osmerus_mordax	Eukaryota-Metazoa
168236699	1.9e-146	blink		Salmonella_enterica_subsp._enterica_serovar_Schwarzengrund_str._SL480	Bacteria-Proteobacteria
254229345	2e-146	blink		Vibrio_sp._Ex25	Bacteria-Proteobacteria
170769135	2.3e-146	blink		Escherichia_albertii_TW07627	Bacteria-Proteobacteria
161614991	2.4e-146	blink		Salmonella_enterica_subsp._enterica_serovar_Paratyphi_B_str._SPB7	Bacteria-Proteobacteria
115523103	2.5e-146	blink		Rhodopseudomonas_palustris_BisA53	Bacteria-Proteobacteria
16764140	2.9e-146	blink	11677609	Salmonella_enterica_subsp._enterica_serovar_Typhimurium_str._LT2	Bacteria-Proteobacteria
168820091	2.9e-146	blink		Salmonella_enterica_subsp._enterica_serovar_Weltevreden_str._HI_N05-537	Bacteria-Proteobacteria
205357032	2.9e-146	blink		Salmonella_enterica_subsp._enterica_serovar_Saintpaul_str._SARA29	Bacteria-Proteobacteria
204929986	3.4e-146	blink		Salmonella_enterica_subsp._enterica_serovar_Javiana_str._GA_MM04042433	Bacteria-Proteobacteria
167627695	3.9e-146	blink		Francisella_philomiragia_subsp._philomiragia_ATCC_25017	Bacteria-Proteobacteria
212722178	4.1e-146	blink	18937034	Zea_mays	Eukaryota-Viridiplantae
123443132	4.5e-146	blink	17173484	Yersinia_enterocolitica_subsp._enterocolitica_8081	Bacteria-Proteobacteria
			12834539
149907913	4.7e-146	blink		Moritella_sp._PE36	Bacteria-Proteobacteria
113460932	5.4e-146	blink	17172329	Haemophilus_somnus_129PT	Bacteria-Proteobacteria
260891183	5.4e-146	blink		Leptotrichia_hofstadii_F0254	Bacteria-Fusobacteria
200391022	5.6e-146	blink		Salmonella_enterica_subsp._enterica_serovar_Virchow_str._SL491	Bacteria-Proteobacteria
218289106	6.2e-146	blink		Alicyclobacillus_acidocaldarius_LAA1	Bacteria-Firmicutes
94264687	7.6e-146	blink		delta_proteobacterium_MLMS-1	Bacteria-Proteobacteria
56707902	7.7e-146	blink	15640799	Francisella_tularensis_subsp._tularensis_SCHU_S4	Bacteria-Proteobacteria
225025052	8.8e-146	blink		Eikenella_corrodens_ATCC_23834	Bacteria-Proteobacteria
117619106	1e-145	blink	16980456	Aeromonas_hydrophila_subsp._hydrophila_ATCC_7966	Bacteria-Proteobacteria
90410457	1e-145	blink		Photobacterium_profundum_3TCK	Bacteria-Proteobacteria
194445130	1.1e-145	blink		Salmonella_enterica_subsp._enterica_serovar_Newport_str._SL254	Bacteria-Proteobacteria
225028732	1.2e-145	blink		Eubacterium_hallii_DSM_3353	Bacteria-Firmicutes
84498002	1.2e-145	blink		Janibacter_sp._HTCC2649	Bacteria-Actinobacteria
187922917	1.3e-145	blink		Burkholderia_phytofirmans_PsJN	Bacteria-Proteobacteria
256545570	1.3e-145	blink		Anaerococcus_vaginalis_ATCC_51170	Bacteria-Firmicutes
238788745	1.5e-145	blink		Yersinia_frederiksenii_ATCC_33641	Bacteria-Proteobacteria
262275574	1.7e-145	blink		Grimontia_hollisae_CIP_101886	Bacteria-Proteobacteria
224824475	2e-145	blink		Lutiella_nitroferrum_2002	Bacteria-Proteobacteria
148549113	2.5e-145	blink		Pseudomonas_putida_F1	Bacteria-Proteobacteria
260900414	3e-145	blink		Vibrio_parahaemolyticus_AQ4037	Bacteria-Proteobacteria
170030372	3.5e-145	blink		Culex_quinquefasciatus	Eukaryota-Metazoa
239872581	3.5e-145	blink		Perkinsus_marinus_ATCC_50983	Eukaryota-Alveolata
117622943	3.7e-145	blink	17293413	Escherichia_coli_APEC_O1	Bacteria-Proteobacteria
15800468	3.7e-145	blink	11206551	Escherichia_coli_O157:H7_EDL933	Bacteria-Proteobacteria
168750251	3.7e-145	blink		Escherichia_coli_O157:H7_str._EC4113	Bacteria-Proteobacteria
187731338	3.7e-145	blink		Shigella_boydii_CDC_3083-94	Bacteria-Proteobacteria
215485774	3.7e-145	blink		Escherichia_coli_O127:H6_str._E2348/69	Bacteria-Proteobacteria
227884280	3.7e-145	blink		Escherichia_coli_83972	Bacteria-Proteobacteria
38703888	3.7e-145	blink	11258796	Escherichia_coli_O157:H7_str._Sakai	Bacteria-Proteobacteria
			11111050
			11108008
			10734605
49176045	3.7e-145	blink	16397293	Escherichia_coli_str._K-12_substr._MG1655	Bacteria-Proteobacteria
			9278503
91209787	3.7e-145	blink	16585510	Escherichia_coli_UTI89	Bacteria-Proteobacteria
149189741	3.8e-145	blink		Vibrio_shilonii_AK1	Bacteria-Proteobacteria
22219288	3.9e-145	blink	12019271	Escherichia_coli	Bacteria-Proteobacteria
22219289	3.9e-145	blink	12019271	Escherichia_coli	Bacteria-Proteobacteria
238749826	4.1e-145	blink		Yersinia_rohdei_ATCC_43380	Bacteria-Proteobacteria
238763857	4.2e-145	blink		Yersinia_kristensenii_ATCC_33638	Bacteria-Proteobacteria
156975599	4.4e-145	blink		Vibrio_harveyi_ATCC_BAA-1116	Bacteria-Proteobacteria
256827164	4.6e-145	blink		Cryptobacterium_curtum_DSM_15641	Bacteria-Actinobacteria
262275412	4.9e-145	blink		Grimontia_hollisae_CIP_101886	Bacteria-Proteobacteria
90407114	5.2e-145	blink		Psychromonas_sp._CNPT3	Bacteria-Proteobacteria
19112835	6.6e-145	blink	11859360	Schizosaccharomyces_pombe	Eukaryota-Fungi
84387214	7.5e-145	blink		Vibrio_splendidus_12B01	Bacteria-Proteobacteria
209521183	8.7e-145	blink		Burkholderia_sp._H160	Bacteria-Proteobacteria
238759786	9.2e-145	blink		Yersinia_aldovae_ATCC_35236	Bacteria-Proteobacteria
258511530	9.3e-145	blink		Alicyclobacillus_acidocaldarius_subsp._acidocaldarius_DSM_446	Bacteria-Firmicutes
260767727	9.3e-145	blink		Vibrio_furnissii_CIP_102972	Bacteria-Proteobacteria
238751059	9.7e-145	blink		Yersinia_rohdei_ATCC_43380	Bacteria-Proteobacteria
254480966	1.2e-144	blink		marine_gamma_proteobacterium_HTCC2148	Bacteria-Proteobacteria
115526265	1.4e-144	blink		Rhodopseudomonas_palustris_BisA53	Bacteria-Proteobacteria
237653968	1.4e-144	blink		Thauera_sp._MZ1T	Bacteria-Proteobacteria
188533476	1.8e-144	blink	18462403	Erwinia_tasmaniensis_Et1/99	Bacteria-Proteobacteria
146310908	2.1e-144	blink		Enterobacter_sp._638	Bacteria-Proteobacteria
193683439	2.7e-144	blink		Acyrthosiphon_pisum	Eukaryota-Metazoa
119469124	3e-144	blink		Alteromonadales_bacterium_TW-7	Bacteria-Proteobacteria
56414121	3e-144	blink	15531882	Salmonella_enterica_subsp._enterica_serovar_Paratyphi_A_str._ATCC_9150	Bacteria-Proteobacteria
227328647	3.2e-144	blink		Pectobacterium_carotovorum_subsp._carotovorum_WPP14	Bacteria-Proteobacteria
89075869	3.2e-144	blink		Photobacterium_sp._SKA34	Bacteria-Proteobacteria
229822959	3.7e-144	blink		Catonella_morbi_ATCC_51271	Bacteria-Firmicutes
157831642	4.3e-144	blink	9271498	Escherichia_coli	Bacteria-Proteobacteria
148652043	4.4e-144	blink		Psychrobacter_sp._PRwf-1	Bacteria-Proteobacteria
85713308	4.5e-144	blink		Idiomarina_baltica_OS145	Bacteria-Proteobacteria
148976640	4.9e-144	blink		Vibrionales_bacterium_SWAT-3	Bacteria-Proteobacteria
82543179	4.9e-144	blink	16275786	Shigella_boydii_Sb227	Bacteria-Proteobacteria
77359434	5.4e-144	blink	16169927	Pseudoalteromonas_haloplanktis_TAC125	Bacteria-Proteobacteria
157831639	5.5e-144	blink	9271499	Escherichia_coli	Bacteria-Proteobacteria
157831638	5.8e-144	blink	9271499	Escherichia_coli	Bacteria-Proteobacteria
197285802	5.9e-144	blink	18375554	Proteus_mirabilis_HI4320	Bacteria-Proteobacteria
227356331	5.9e-144	blink		Proteus_mirabilis_ATCC_29906	Bacteria-Proteobacteria
269139909	6.2e-144	blink		Edwardsiella_tarda_EIB202	Bacteria-Proteobacteria
253687659	6.4e-144	blink		Pectobacterium_carotovorum_subsp._carotovorum_PC1	Bacteria-Proteobacteria
257792804	6.4e-144	blink		Eggerthella_lenta_DSM_2243	Bacteria-Actinobacteria
238788063	6.5e-144	blink		Yersinia_frederiksenii_ATCC_33641	Bacteria-Proteobacteria
45440855	6.7e-144	blink	15262951	Yersinia_pestis_biovar_Microtus_str._91001	Bacteria-Proteobacteria
			15368893
157831640	7.2e-144	blink	9271499	Escherichia_coli	Bacteria-Proteobacteria
51595515	9.3e-144	blink	15358858	Yersinia_pseudotuberculosis_IP_32953	Bacteria-Proteobacteria
196008197	9.6e-144	blink		Trichoplax_adhaerens	Eukaryota-Metazoa
213404504	9.6e-144	blink		Schizosaccharomyces_japonicus_yFS275	Eukaryota-Fungi
259047348	1.1e-143	blink		Granulicatella_adiacens_ATCC_49175	Bacteria-Firmicutes
262402283	1.1e-143	blink		Vibrio_sp._RC586	Bacteria-Proteobacteria
156934751	1.2e-143	blink		Cronobacter_sakazakii_ATCC_BAA-894	Bacteria-Proteobacteria
171059921	1.3e-143	blink		Leptothrix_cholodnii_SP-6	Bacteria-Proteobacteria
238785687	1.3e-143	blink		Yersinia_bercovieri_ATCC_43970	Bacteria-Proteobacteria
237809375	1.5e-143	blink		Tolumonas_auensis_DSM_9187	Bacteria-Proteobacteria
123420788	1.6e-143	blink	17218520	Trichomonas_vaginalis_G3	Eukaryota-Parabasalidea
110681320	1.7e-143	blink	17098896	Roseobacter_denitrificans_OCh_114	Bacteria-Proteobacteria
30062085	1.7e-143	blink	12704152	Shigella_flexneri_2a_str._2457T	Bacteria-Proteobacteria
186477022	1.8e-143	blink		Burkholderia_phymatum_STM815	Bacteria-Proteobacteria
157831641	2e-143	blink	9271499	Escherichia_coli	Bacteria-Proteobacteria
197337809	2.1e-143	blink		Vibrio_fischeri_MJ11	Bacteria-Proteobacteria
170080418	2.4e-143	blink	18245285	Escherichia_coli_str._K-12_substr._DH10B	Bacteria-Proteobacteria
227114933	2.5e-143	blink		Pectobacterium_carotovorum_subsp._brasiliensis_PBR1692	Bacteria-Proteobacteria
258596146	2.5e-143	blink		Desulfurivibrio_alkaliphilus_AHT2	Bacteria-Proteobacteria
77460056	2.5e-143	blink		Pseudomonas_fluorescens_Pf0-1	Bacteria-Proteobacteria
259908058	3.7e-143	blink		Erwinia_pyrifoliae_Ep1/96	Bacteria-Proteobacteria
82776033	4.3e-143	blink	16275786	Shigella_dysenteriae_Sd197	Bacteria-Proteobacteria
260773821	4.8e-143	blink		Vibrio_metschnikovii_CIP_69.14	Bacteria-Proteobacteria
154496769	5.8e-143	blink		Bacteroides_capillosus_ATCC_29799	Bacteria-Bacteroidetes
157829758	6.3e-143	blink	9708982	Escherichia_coli	Bacteria-Proteobacteria
145632601	6.5e-143	blink		Haemophilus_influenzae_3655	Bacteria-Proteobacteria
157829759	6.6e-143	blink	9708982	Escherichia_coli	Bacteria-Proteobacteria
261822313	7.9e-143	blink		Pectobacterium_wasabiae_WPP163	Bacteria-Proteobacteria
162418680	8.4e-143	blink		Yersinia_pestis_Angola	Bacteria-Proteobacteria
192360705	9.9e-143	blink	18556790	Cellvibrio_japonicus_Ueda107	Bacteria-Proteobacteria
37680823	1e-142	blink	14656965	Vibrio_vulnificus_YJ016	Bacteria-Proteobacteria
118593535	1.1e-142	blink		Labrenzia_aggregata_IAM_12614	Bacteria-Proteobacteria
145297312	1.1e-142	blink		Aeromonas_salmonicida_subsp._salmonicida_A449	Bacteria-Proteobacteria
154047	1.1e-142	blink	2198256	Salmonella_enterica_subsp._enterica_serovar_Typhimurium	Bacteria-Proteobacteria
226328217	1.1e-142	blink		Proteus_penneri_ATCC_35198	Bacteria-Proteobacteria
53733219	1.1e-142	blink		Haemophilus_influenzae_R2866	Bacteria-Proteobacteria
544367	1.1e-142	blink	7507102	Erwinia_amylovora	Bacteria-Proteobacteria
228476385	1.2e-142	blink		Streptococcus_salivarius_SK126	Bacteria-Firmicutes
260597151	1.4e-142	blink		Cronobacter_turicensis	Bacteria-Proteobacteria
221508242	1.5e-142	blink		Toxoplasma_gondii_VEG	Eukaryota-Alveolata
27365126	1.6e-142	blink	14500463	Vibrio_vulnificus_CMCP6	Bacteria-Proteobacteria
237833907	1.7e-142	blink		Toxoplasma_gondii_ME49	Eukaryota-Alveolata
145636379	1.9e-142	blink		Haemophilus_influenzae_PittHH	Bacteria-Proteobacteria
195376653	1.9e-142	blink	18057021	Drosophila_virilis	Eukaryota-Metazoa
			17994087
238920728	2e-142	blink		Edwardsiella_ictaluri_93-146	Bacteria-Proteobacteria
55821178	2e-142	blink	15543133	Streptococcus_thermophilus_LMG_18311	Bacteria-Firmicutes
50120328	2.4e-142	blink	15263089	Pectobacterium_atrosepticum_SCRI1043	Bacteria-Proteobacteria
16272302	2.5e-142	blink	10675023	Haemophilus_influenzae_Rd_KW20	Bacteria-Proteobacteria
			9719565
			8805245
			7542802
			7542800
43589	2.5e-142	blink	1956282	Haemophilus_influenzae	Bacteria-Proteobacteria
114439880	2.6e-142	blink	17098903	Aeromonas_hydrophila	Bacteria-Proteobacteria
242017939	2.6e-142	blink		Pediculus_humanus_corporis	Eukaryota-Metazoa
258629869	2.6e-142	blink		Dickeya_dadantii_Ech586	Bacteria-Proteobacteria
195126222	2.8e-142	blink	18057021	Drosophila_mojavensis	Eukaryota-Metazoa
			17994087
268611343	2.9e-142	blink		Ruminococcus_flavefaciens_FD-1	Bacteria-Firmicutes
194748499	3.2e-142	blink	18057021	Drosophila_ananassae	Eukaryota-Metazoa
			17994087
58393741	3.6e-142	blink		Anopheles_gambiae_str._PEST	Eukaryota-Metazoa
148825365	3.7e-142	blink	17550610	Haemophilus_influenzae_PittEE	Bacteria-Proteobacteria
195428656	3.9e-142	blink	18057021	Drosophila_willistoni	Eukaryota-Metazoa
			17994087
55823091	4e-142	blink	15543133	Streptococcus_thermophilus_CNRZ1066	Bacteria-Firmicutes
72162990	4.1e-142	blink	17209016	Thermobifida_fusca_YX	Bacteria-Actinobacteria
22126920	4.2e-142	blink		Yersinia_pestis_KIM_10	Bacteria-Proteobacteria
262365264	4.2e-142	blink		Yersinia_pestis_D182038	Bacteria-Proteobacteria
194864636	4.3e-142	blink	18057021	Drosophila_erecta	Eukaryota-Metazoa
			17994087
195336358	4.3e-142	blink	17994087	Drosophila_sechellia	Eukaryota-Metazoa
195490156	4.3e-142	blink	17994087	Drosophila_yakuba	Eukaryota-Metazoa
			17550304
19923002	4.3e-142	blink	17569867	Drosophila_melanogaster	Eukaryota-Metazoa
			17569856
			16110336
			12537574
			12537573
			12537572
			12537568
			10731132
112434154	5e-142	blink	17541831	Avibacterium_paragallinarum	Bacteria-Proteobacteria
50310879	7e-142	blink	15229592	Kluyveromyces_lactis_NRRL_Y-1140	Eukaryota-Fungi
268593339	8.1e-142	blink		Providencia_rettgeri_DSM_1131	Bacteria-Proteobacteria
221121634	8.4e-142	blink		Hydra_magnipapillata	Eukaryota-Metazoa
238762931	8.7e-142	blink		Yersinia_kristensenii_ATCC_33638	Bacteria-Proteobacteria
23336585	8.8e-142	blink		Bifidobacterium_longum_DJO10A	Bacteria-Actinobacteria
156848521	1e-141	blink	17494770	Vanderwaltozyma_polyspora_DSM_70294	Eukaryota-Fungi
77540268	1.1e-141	blink	17400574	Yersinia_kristensenii	Bacteria-Proteobacteria
16648664	1.2e-141	blink	12777482	Edwardsiella_ictaluri_93-146	Bacteria-Proteobacteria
170516918	1.2e-141	blink		Bifidobacterium_longum	Bacteria-Actinobacteria
156539983	1.3e-141	blink		Nasonia_vitripennis	Eukaryota-Metazoa
268591662	1.3e-141	blink		Providencia_rettgeri_DSM_1131	Bacteria-Proteobacteria
149200348	1.4e-141	blink		Lentisphaera_araneosa_HTCC2155	Bacteria-Lentisphaerae
110804622	1.6e-141	blink	16822325	Shigella_flexneri_5_str._8401	Bacteria-Proteobacteria
209877839	1.6e-141	blink		Cryptosporidium_muris_RN66	Eukaryota-Alveolata
116627895	1.7e-141	blink	17030793	Streptococcus_thermophilus_LMD-9	Bacteria-Firmicutes
195169792	1.8e-141	blink	17994087	Drosophila_persimilis	Eukaryota-Metazoa
198463388	1.8e-141	blink	17994087	Drosophila_pseudoobscura_pseudoobscura	Eukaryota-Metazoa
			15632085
262200606	1.8e-141	blink		Gordonia_bronchialis_DSM_43247	Bacteria-Actinobacteria
242238618	1.9e-141	blink		Dickeya_dadantii_Ech703	Bacteria-Proteobacteria
156543318	2.2e-141	blink		Nasonia_vitripennis	Eukaryota-Metazoa
154414807	2.5e-141	blink	17218520	Trichomonas_vaginalis_G3	Eukaryota-Parabasalidea
269138555	2.5e-141	blink		Edwardsiella_tarda_EIB202	Bacteria-Proteobacteria
268608375	2.8e-141	blink		Ruminococcus_flavefaciens_FD-1	Bacteria-Firmicutes
195012669	3.1e-141	blink	18057021	Drosophila_grimshawi	Eukaryota-Metazoa
			17994087
62738905	3.1e-141	blink	15795221	Saccharomyces_cerevisiae	Eukaryota-Fungi
6319493	3.1e-141	blink	8849441	Saccharomyces_cerevisiae	Eukaryota-Fungi
			7813418
229205415	3.3e-141	blink		Nocardiopsis_dassonvillei_subsp._dassonvillei_DSM_43111	Bacteria-Actinobacteria
53732961	3.3e-141	blink		Haemophilus_influenzae_R2846	Bacteria-Proteobacteria
260584915	3.5e-141	blink		Granulicatella_elegans_ATCC_700633	Bacteria-Firmicutes
59713535	3.8e-141	blink	18366731	Vibrio_fischeri_ES114	Bacteria-Proteobacteria
			15703294
157115992	4.1e-141	blink	17510324	Aedes_aegypti	Eukaryota-Metazoa
213693024	4.2e-141	blink		Bifidobacterium_longum_subsp._infantis_ATCC_15697	Bacteria-Actinobacteria
68248956	5.9e-141	blink	15968074	Haemophilus_influenzae_86-028NP	Bacteria-Proteobacteria
225028719	6.1e-141	blink		Eubacterium_hallii_DSM_3353	Bacteria-Firmicutes
23466192	6.4e-141	blink	12381787	Bifidobacterium_longum_NCC2705	Bacteria-Actinobacteria
258544436	7.1e-141	blink		Cardiobacterium_hominis_ATCC_15826	Bacteria-Proteobacteria
251792235	7.6e-141	blink		Aggregatibacter_aphrophilus_NJ8700	Bacteria-Proteobacteria
264680367	9.8e-141	blink		Comamonas_testosteroni_CNB-2	Bacteria-Proteobacteria
167855379	9.9e-141	blink		Haemophilus_parasuis_29755	Bacteria-Proteobacteria
219871230	1e-140	blink		Haemophilus_parasuis_SH0165	Bacteria-Proteobacteria
251790466	1.2e-140	blink		Dickeya_zeae_Ech1591	Bacteria-Proteobacteria
71982035	1.2e-140	blink		Caenorhabditis_elegans	Eukaryota-Metazoa
221065021	1.4e-140	blink		Comamonas_testosteroni_KF-1	Bacteria-Proteobacteria
224283149	1.4e-140	blink		Bifidobacterium_bifidum_NCIMB_41171	Bacteria-Actinobacteria
260435778	1.4e-140	blink		Synechococcus_sp._WH_8109	Bacteria-Cyanobacteria
145280098	1.6e-140	blink		Aeromonas_hydrophila	Bacteria-Proteobacteria
270263634	1.6e-140	blink		Serratia_odorifera_4Rx13	Bacteria-Proteobacteria
71278382	1.7e-140	blink	16043709	Colwellia_psychrerythraea_34H	Bacteria-Proteobacteria
15602151	1.9e-140	blink	11248100	Pasteurella_multocida_subsp._multocida_str._Pm70	Bacteria-Proteobacteria
254577131	1.9e-140	blink		Zygosaccharomyces_rouxii_CBS_732	Eukaryota-Fungi
87301731	2.2e-140	blink		Synechococcus_sp._WH_5701	Bacteria-Cyanobacteria
48105285	2.5e-140	blink		Apis_mellifera	Eukaryota-Metazoa
268680412	2.6e-140	blink		Sulfurospirillum_deleyianum_DSM_6946	Bacteria-Proteobacteria
157369404	3.2e-140	blink		Serratia_proteamaculans_568	Bacteria-Proteobacteria
121603968	3.6e-140	blink		Polaromonas_naphthalenivorans_CJ2	Bacteria-Proteobacteria
261344377	4.8e-140	blink		Providencia_rustigianii_DSM_4541	Bacteria-Proteobacteria
125552068	5e-140	blink	15685292	Oryza_sativa_Indica_Group	Eukaryota-Viridiplantae
213155477	5e-140	blink		Acinetobacter_baumannii_AB0057	Bacteria-Proteobacteria
729562	6.8e-140	blink	8125329	Pachysolen_tannophilus	Eukaryota-Fungi
262281400	7.3e-140	blink		Acinetobacter_calcoaceticus_RUH2202	Bacteria-Proteobacteria
71982038	7.9e-140	blink		Caenorhabditis_elegans	Eukaryota-Metazoa
260914167	8.1e-140	blink		Pasteurella_dagmatis_ATCC_43325	Bacteria-Proteobacteria
198419586	8.9e-140	blink		Ciona_intestinalis	Eukaryota-Metazoa
198419588	8.9e-140	blink		Ciona_intestinalis	Eukaryota-Metazoa
162451720	9.4e-140	blink		Sorangium_cellulosum_'So_ce_56'	Bacteria-Proteobacteria
85058875	1.1e-139	blink	16365377	Sodalis_glossinidius_str._'morsitans'	Bacteria-Proteobacteria
227501043	1.3e-139	blink		Anaerococcus_tetradius_ATCC_35098	Bacteria-Firmicutes
127513213	1.4e-139	blink		Shewanella_loihica_PV-4	Bacteria-Proteobacteria
52424853	1.4e-139	blink	15378067	Mannheimia_succiniciproducens_MBEL55E	Bacteria-Proteobacteria
146307364	2.1e-139	blink		Pseudomonas_mendocina_ymp	Bacteria-Proteobacteria
227492897	2.4e-139	blink		Mobiluncus_curtisii_ATCC_43063	Bacteria-Actinobacteria
255537811	3e-139	blink		Ricinus_communis	Eukaryota-Viridiplantae
183599827	3.1e-139	blink		Providencia_stuartii_ATCC_25827	Bacteria-Proteobacteria
161869083	3.7e-139	blink	18031983	Neisseria_meningitidis_053442	Bacteria-Proteobacteria
193075979	3.8e-139	blink	17344419	Acinetobacter_baumannii_ATCC_17978	Bacteria-Proteobacteria
146283227	4.1e-139	blink	18495935	Pseudomonas_stutzeri_A1501	Bacteria-Proteobacteria
169632099	4.1e-139	blink	18350144	Acinetobacter_baumannii_SDF	Bacteria-Proteobacteria
261346799	4.6e-139	blink		Providencia_rustigianii_DSM_4541	Bacteria-Proteobacteria
24380401	5.4e-139	blink	12397186	Streptococcus_mutans_UA159	Bacteria-Firmicutes
255320635	5.9e-139	blink		Acinetobacter_radioresistens_SK82	Bacteria-Proteobacteria
150864513	7e-139	blink	17334359	Pichia_stipitis_CBS_6054	Eukaryota-Fungi
148241258	8.4e-139	blink		Synechococcus_sp._RCC307	Bacteria-Cyanobacteria
213155483	8.5e-139	blink		Acinetobacter_baumannii_AB0057	Bacteria-Proteobacteria
225198069	8.7e-139	blink		Desulfonatronospira_thiodismutans_ASO3-1	Bacteria-Proteobacteria
238022157	8.9e-139	blink		Kingella_oralis_ATCC_51147	Bacteria-Proteobacteria
260552966	9.5e-139	blink		Acinetobacter_sp._RUH2624	Bacteria-Proteobacteria
123443279	1.1e-138	blink	17173484	Yersinia_enterocolitica_subsp._enterocolitica_8081	Bacteria-Proteobacteria
			12834539
183597246	1.1e-138	blink		Providencia_stuartii_ATCC_25827	Bacteria-Proteobacteria
254502331	1.1e-138	blink		Labrenzia_alexandrii_DFL-11	Bacteria-Proteobacteria
268559782	1.1e-138	blink		Caenorhabditis_briggsae	Eukaryota-Metazoa
196155061	1.2e-138	blink	18670397	Alteromonas_macleodii_'Deep_ecotype'	Bacteria-Proteobacteria
184156411	1.3e-138	blink	18411315	Acinetobacter_baumannii_ACICU	Bacteria-Proteobacteria
225856707	1.3e-138	blink		Streptococcus_pneumoniae_P1031	Bacteria-Firmicutes
188592075	1.4e-138	blink		Cupriavidus_taiwanensis	Bacteria-Proteobacteria
242017036	1.4e-138	blink		Pediculus_humanus_corporis	Eukaryota-Metazoa
2494667	1.4e-138	blink	8932701	Yersinia_enterocolitica	Bacteria-Proteobacteria
254361742	1.6e-138	blink		Mannheimia_haemolytica_PHL213	Bacteria-Proteobacteria
254998232	1.6e-138	blink		Streptococcus_mutans_NN2025	Bacteria-Firmicutes
261494056	1.6e-138	blink		Mannheimia_haemolytica_serotype_A2_str._BOVINE	Bacteria-Proteobacteria
126648341	1.7e-138	blink	15044751	Cryptosporidium_parvum_Iowa_II	Eukaryota-Alveolata
251799714	1.8e-138	blink		Paenibacillus_sp._JDR-2	Bacteria-Firmicutes
261496183	1.8e-138	blink		Mannheimia_haemolytica_serotype_A2_str._OVINE	Bacteria-Proteobacteria
119945698	1.9e-138	blink		Psychromonas_ingrahamii_37	Bacteria-Proteobacteria
261391610	1.9e-138	blink		Neisseria_meningitidis_8013	Bacteria-Proteobacteria
269960477	2.1e-138	blink		Vibrio_harveyi_1DA3	Bacteria-Proteobacteria
255710523	2.4e-138	blink		Lachancea_thermotolerans_CBS_6340	Eukaryota-Fungi
88706946	2.6e-138	blink		Congregibacter_litoralis_KT71	Bacteria-Proteobacteria
33864957	2.7e-138	blink	12917641	Synechococcus_sp._WH_8102	Bacteria-Cyanobacteria
56797955	3e-138	blink		Yersinia_sp._A125_KOH2	Bacteria-Proteobacteria
50083392	4.4e-138	blink	15514110	Acinetobacter_sp._ADP1	Bacteria-Proteobacteria
157369844	4.7e-138	blink		Serratia_proteamaculans_568	Bacteria-Proteobacteria
6010005	4.7e-138	blink		Acinetobacter_lwoffii	Bacteria-Proteobacteria
388932	5.3e-138	blink	8022265	Neisseria_meningitidis	Bacteria-Proteobacteria
260776693	5.6e-138	blink		Vibrio_coralliilyticus_ATCC_BAA-450	Bacteria-Proteobacteria
218767234	5.8e-138	blink		Neisseria_meningitidis_Z2491	Bacteria-Proteobacteria
1765995	6e-138	blink		Pasteurella_multocida	Bacteria-Proteobacteria
240950307	6.3e-138	blink		Actinobacillus_minor_NM305	Bacteria-Proteobacteria
6633809	7.7e-138	blink		Arabidopsis_thaliana	Eukaryota-Viridiplantae
67618835	8e-138	blink	15510150	Cryptosporidium_hominis_TU502	Eukaryota-Alveolata
37677278	8.4e-138	blink	14656965	Vibrio_vulnificus_YJ016	Bacteria-Proteobacteria
238919228	9.2e-138	blink		Edwardsiella_ictaluri_93-146	Bacteria-Proteobacteria
4574159	9.2e-138	blink	10024588	Neisseria_meningitidis	Bacteria-Proteobacteria
163735897	1.2e-137	blink		Roseobacter_litoralis_Och_149	Bacteria-Proteobacteria
170044588	1.3e-137	blink		Culex_quinquefasciatus	Eukaryota-Metazoa
270261088	1.3e-137	blink		Serratia_odorifera_4Rx13	Bacteria-Proteobacteria
148998887	1.4e-137	blink		Streptococcus_pneumoniae_SP11-BS70	Bacteria-Firmicutes
261867855	1.4e-137	blink		Aggregatibacter_actinomycetemcomitans_D11S-1	Bacteria-Proteobacteria
633700	1.5e-137	blink	8559076	Yersinia_enterocolitica	Bacteria-Proteobacteria
			9004408
213406712	1.6e-137	blink		Schizosaccharomyces_japonicus_yFS275	Eukaryota-Fungi
70732710	1.9e-137	blink	17254952	Pseudomonas_fluorescens_Pf-5	Bacteria-Proteobacteria
			15980861
169342935	2.1e-137	blink		Clostridium_perfringens_C_str._JGS1495	Bacteria-Firmicutes
116694181	2.2e-137	blink	16964242	Ralstonia_eutropha_H16	Bacteria-Proteobacteria
223041850	2.5e-137	blink		Actinobacillus_minor_202	Bacteria-Proteobacteria
262376846	3.1e-137	blink		Acinetobacter_lwoffii_SH145	Bacteria-Proteobacteria
257095666	3.2e-137	blink		Candidatus_Accumulibacter_phosphatis_clade_IIA_str._UW-1	Bacteria-Proteobacteria
149244554	3.4e-137	blink		Lodderomyces_elongisporus_NRRL_YB-4239	Eukaryota-Fungi
269957853	3.6e-137	blink		Xylanimonas_cellulosilytica_DSM_15894	Bacteria-Actinobacteria
168216429	3.9e-137	blink		Clostridium_perfringens_NCTC_8239	Bacteria-Firmicutes
27367484	3.9e-137	blink	14500463	Vibrio_vulnificus_CMCP6	Bacteria-Proteobacteria
120609737	4.3e-137	blink		Acidovorax_citrulli_AAC00-1	Bacteria-Proteobacteria
258636286	4.3e-137	blink		Pantoea_sp._At-9b	Bacteria-Proteobacteria
56459668	4.3e-137	blink	15596722	Idiomarina_loihiensis_L2TR	Bacteria-Proteobacteria
73539417	4.3e-137	blink		Ralstonia_eutropha_JMP134	Bacteria-Proteobacteria
92113845	4.5e-137	blink		Chromohalobacter_salexigens_DSM_3043	Bacteria-Proteobacteria
190150621	4.8e-137	blink		Actinobacillus_pleuropneumoniae_serovar_7_str._AP76	Bacteria-Proteobacteria
90407822	4.8e-137	blink		Psychromonas_sp._CNPT3	Bacteria-Proteobacteria
254406324	5.1e-137	blink		Streptomyces_sviceus_ATCC_29083	Bacteria-Actinobacteria
153001843	5.7e-137	blink		Shewanella_baltica_OS185	Bacteria-Proteobacteria
110800308	5.9e-137	blink	16825665	Clostridium_perfringens_ATCC_13124	Bacteria-Firmicutes
88808095	7.1e-137	blink		Synechococcus_sp._WH_7805	Bacteria-Cyanobacteria
94312608	8.2e-137	blink		Cupriavidus_metallidurans_CH34	Bacteria-Proteobacteria
111225105	8.5e-137	blink	17151343	Frankia_alni_ACN14a	Bacteria-Actinobacteria
146329161	1.2e-136	blink	17468768	Dichelobacter_nodosus_VCS1703A	Bacteria-Proteobacteria
182625101	1.2e-136	blink		Clostridium_perfringens_D_str._JGS1721	Bacteria-Firmicutes
257437695	1.3e-136	blink		Faecalibacterium_prausnitzii_A2-165	Bacteria-Firmicutes
121633946	1.4e-136	blink	17305430	Neisseria_meningitidis_FAM18	Bacteria-Proteobacteria
217972262	1.4e-136	blink		Shewanella_baltica_OS223	Bacteria-Proteobacteria
269216559	1.4e-136	blink		Slackia_exigua_ATCC_700122	Bacteria-Actinobacteria
46143447	1.4e-136	blink		Actinobacillus_pleuropneumoniae_serovar_1_str._4074	Bacteria-Proteobacteria
12644334	1.5e-136	blink	7790063	Neisseria_meningitidis_serogroup_C	Bacteria-Proteobacteria
168204319	1.5e-136	blink		Clostridium_perfringens_E_str._JGS1987	Bacteria-Firmicutes
2819	1.5e-136	blink	3419917	Kluyveromyces_lactis	Eukaryota-Fungi
17549322	1.9e-136	blink	11823852	Ralstonia_solanacearum_GMI1000	Bacteria-Proteobacteria
196008835	1.9e-136	blink		Trichoplax_adhaerens	Eukaryota-Metazoa
148989621	2.1e-136	blink		Streptococcus_pneumoniae_SP6-BS73	Bacteria-Firmicutes
66506314	2.5e-136	blink		Apis_mellifera	Eukaryota-Metazoa
19113650	2.6e-136	blink	11859360	Schizosaccharomyces_pombe	Eukaryota-Fungi
42527259	2.6e-136	blink	15064399	Treponema_denticola_ATCC_35405	Bacteria-Spirochaetes
87121254	3.3e-136	blink		Marinomonas_sp._MED121	Bacteria-Proteobacteria
18309491	4.2e-136	blink	11792842	Clostridium_perfringens_str._13	Bacteria-Firmicutes
110801695	4.8e-136	blink	16825665	Clostridium_perfringens_SM101	Bacteria-Firmicutes
238752836	5.2e-136	blink		Yersinia_rohdei_ATCC_43380	Bacteria-Proteobacteria
194397285	5.8e-136	blink	11442348	Streptococcus_pneumoniae_G54	Bacteria-Firmicutes
33151982	6.2e-136	blink		Haemophilus_ducreyi_35000HP	Bacteria-Proteobacteria
239813785	7.5e-136	blink		Variovorax_paradoxus_S110	Bacteria-Proteobacteria
207724801	9e-136	blink		Ralstonia_solanacearum_MolK2	Bacteria-Proteobacteria
83745689	9e-136	blink		Ralstonia_solanacearum_UW551	Bacteria-Proteobacteria
165976721	9.6e-136	blink	18197260	Actinobacillus_pleuropneumoniae_serovar_3_str._JL03	Bacteria-Proteobacteria
169837114	1.1e-135	blink	17620602	candidate_division_TM7_single-cell_isolate_TM7a	Bacteria-candidate division TM7.
160943476	1.4e-135	blink		Faecalibacterium_prausnitzii_M21/2	Bacteria-Firmicutes
159154710	1.5e-135	blink		Neisseria_meningitidis	Bacteria-Proteobacteria
168212610	1.5e-135	blink		Clostridium_perfringens_CPE_str._F4969	Bacteria-Firmicutes
21244465	1.5e-135	blink	12024217	Xanthomonas_axonopodis_pv._citri_str._306	Bacteria-Proteobacteria
15676001	1.6e-135	blink	10710307	Neisseria_meningitidis_MC58	Bacteria-Proteobacteria
170727994	1.6e-135	blink		Shewanella_woodyi_ATCC_51908	Bacteria-Proteobacteria
241948301	1.6e-135	blink		Candida_dubliniensis_CD36	Eukaryota-Fungi
88860058	1.7e-135	blink		Pseudoalteromonas_tunicata_D2	Bacteria-Proteobacteria
159154693	2.3e-135	blink		Neisseria_meningitidis	Bacteria-Proteobacteria
254673659	2.3e-135	blink		Neisseria_meningitidis_alpha275	Bacteria-Proteobacteria
238879305	2.6e-135	blink		Candida_albicans_WO-1	Eukaryota-Fungi
68484613	2.6e-135	blink	15123810	Candida_albicans_SC5314	Eukaryota-Fungi
240849545	3.1e-135	blink		Acyrthosiphon_pisum	Eukaryota-Metazoa
103487044	3.3e-135	blink		Sphingopyxis_alaskensis_RB2256	Bacteria-Proteobacteria
78049415	3.6e-135	blink	16237009	Xanthomonas_campestris_pv._vesicatoria_str._85-10	Bacteria-Proteobacteria
21233125	3.8e-135	blink	12024217	Xanthomonas_campestris_pv._campestris_str._ATCC_33913	Bacteria-Proteobacteria
148238578	4.1e-135	blink		Synechococcus_sp._WH_7803	Bacteria-Cyanobacteria
226946493	5.3e-135	blink		Azotobacter_vinelandii_DJ	Bacteria-Proteobacteria
255730791	5.7e-135	blink		Candida_tropicalis_MYA-3404	Eukaryota-Fungi
37788092	6.3e-135	blink	14550554	Escherichia_coli	Bacteria-Proteobacteria
187926414	6.5e-135	blink		Ralstonia_pickettii_12J	Bacteria-Proteobacteria
262374536	6.9e-135	blink		Acinetobacter_junii_SH205	Bacteria-Proteobacteria
114769690	8.4e-135	blink		Rhodobacterales_bacterium_HTCC2255	Bacteria-Proteobacteria
188993277	9.2e-135	blink	18304669	Xanthomonas_campestris_pv._campestris_str._B100	Bacteria-Proteobacteria
222109952	1.3e-134	blink		Acidovorax_ebreus_TPSY	Bacteria-Proteobacteria
226470554	1.3e-134	blink		Schistosoma_japonicum	Eukaryota-Metazoa
254669574	1.3e-134	blink		Neisseria_meningitidis_alpha153	Bacteria-Proteobacteria
56758850	1.3e-134	blink	16617374	Schistosoma_japonicum	Eukaryota-Metazoa
147742779	2e-134	blink	17521445	Brassica_rapa	Eukaryota-Viridiplantae
152979474	2.6e-134	blink		Actinobacillus_succinogenes_130Z	Bacteria-Proteobacteria
270158709	2.9e-134	blink		Legionella_longbeachae_D-4968	Bacteria-Proteobacteria
168481261	3e-134	blink	18422615	Shigella_boydii	Bacteria-Proteobacteria
5739469	3.7e-134	blink	10531250	Escherichia_coli	Bacteria-Proteobacteria
254805861	4.3e-134	blink		Neisseria_meningitidis_alpha14	Bacteria-Proteobacteria
67468636	6.2e-134	blink	15729342	Entamoeba_histolytica_HM-1:IMSS	Eukaryota-Amoebozoa
260949072	6.9e-134	blink		Clavispora_lusitaniae_ATCC_42720	Eukaryota-Fungi
160900979	9.5e-134	blink	15240283	Delftia_acidovorans_SPH-1	Bacteria-Proteobacteria
226470548	9.8e-134	blink		Schistosoma_japonicum	Eukaryota-Metazoa
227334416	1.6e-133	blink		Citrobacter_youngae_ATCC_29220	Bacteria-Proteobacteria
269214246	1.7e-133	blink		Neisseria_lactamica_ATCC_23970	Bacteria-Proteobacteria
226470550	1.9e-133	blink		Schistosoma_japonicum	Eukaryota-Metazoa
261379146	2.4e-133	blink		Neisseria_cinerea_ATCC_14685	Bacteria-Proteobacteria
27381423	4.4e-133	blink	12597279	Bradyrhizobium_japonicum_USDA_110	Bacteria-Proteobacteria
			12597275
50418541	5.7e-133	blink	15229592	Debaryomyces_hansenii_CBS767	Eukaryota-Fungi
93115456	6.4e-133	blink	17452091	Escherichia_coli	Bacteria-Proteobacteria
33864173	6.6e-133	blink	12917642	Prochlorococcus_marinus_str._MIT_9313	Bacteria-Cyanobacteria
124024233	7.6e-133	blink		Prochlorococcus_marinus_str._MIT_9303	Bacteria-Cyanobacteria
237729597	9.3e-133	blink		Citrobacter_sp._30_2	Bacteria-Proteobacteria
171060678	9.4e-133	blink		Leptothrix_cholodnii_SP-6	Bacteria-Proteobacteria
193062778	1.3e-132	blink		Escherichia_coli_E22	Bacteria-Proteobacteria
77459049	1.5e-132	blink		Pseudomonas_fluorescens_Pf0-1	Bacteria-Proteobacteria
194099851	1.8e-132	blink	18586945	Neisseria_gonorrhoeae_NCCP11945	Bacteria-Proteobacteria
239997869	1.8e-132	blink		Neisseria_gonorrhoeae_35/02	Bacteria-Proteobacteria
254494776	1.8e-132	blink		Neisseria_gonorrhoeae_1291	Bacteria-Proteobacteria
59802212	1.8e-132	blink		Neisseria_gonorrhoeae_FA_1090	Bacteria-Proteobacteria
238897430	2.5e-132	blink		Candidatus_Hamiltonella_defensa_5AT_(Acyrthosiphon_pisum)	Bacteria-Proteobacteria
45644928	3.6e-132	blink	16121232	Escherichia_coli	Bacteria-Proteobacteria
146412257	4.5e-132	blink		Pichia_guilliermondii_ATCC_6260	Eukaryota-Fungi
222836566	5e-132	blink		Populus_trichocarpa	Eukaryota-Viridiplantae
256084103	7e-132	blink		Schistosoma_mansoni	Eukaryota-Metazoa
121593198	1.2e-131	blink		Acidovorax_sp._JS42	Bacteria-Proteobacteria
251790968	1.4e-131	blink		Dickeya_zeae_Ech1591	Bacteria-Proteobacteria
213975723	1.8e-131	blink		Salmonella_enterica_subsp._enterica_serovar_Typhi_str._AG3	Bacteria-Proteobacteria
262370997	2e-131	blink		Acinetobacter_johnsonii_SH046	Bacteria-Proteobacteria
170596036	2.3e-131	blink	17885136	Brugia_malayi	Eukaryota-Metazoa
213408357	2.4e-131	blink		Schizosaccharomyces_japonicus_yFS275	Eukaryota-Fungi
89095728	2.7e-131	blink		Bacillus_sp._NRRL_B-14911	Bacteria-Firmicutes
91787771	2.7e-131	blink		Polaromonas_sp._JS666	Bacteria-Proteobacteria
170021179	3e-131	blink		Escherichia_coli_ATCC_8739	Bacteria-Proteobacteria
194476949	4.4e-131	blink	18356055	Paulinella_chromatophora	Eukaryota-Rhizaria
113954542	5.1e-131	blink	16938853	Synechococcus_sp._CC9311	Bacteria-Cyanobacteria
86742231	7e-131	blink	17151343	Frankia_sp._CcI3	Bacteria-Actinobacteria
113367019	9.3e-131	blink		Escherichia_coli	Bacteria-Proteobacteria
169349574	1.1e-130	blink		Clostridium_spiroforme_DSM_1552	Bacteria-Firmicutes
15596581	1.2e-130	blink	15608211	Pseudomonas_aeruginosa_PAO1	Bacteria-Proteobacteria
			10984043
89095735	1.5e-130	blink		Bacillus_sp._NRRL_B-14911	Bacteria-Firmicutes
3087757	2.5e-130	blink	10068125	Brucella_melitensis	Bacteria-Proteobacteria
257484179	4.3e-130	blink		Pseudomonas_syringae_pv._tabaci_ATCC_11528	Bacteria-Proteobacteria
87123144	4.3e-130	blink		Synechococcus_sp._RS9917	Bacteria-Cyanobacteria
198426309	1.5e-129	blink		Ciona_intestinalis	Eukaryota-Metazoa
71736266	1.7e-129	blink	16159782	Pseudomonas_syringae_pv._phaseolicola_1448A	Bacteria-Proteobacteria
213966894	2.8e-129	blink		Pseudomonas_syringae_pv._tomato_T1	Bacteria-Proteobacteria
84515101	3.4e-129	blink		Loktanella_vestfoldensis_SKA53	Bacteria-Proteobacteria
256022268	4.5e-129	blink		Escherichia_sp._4_1_40B	Bacteria-Proteobacteria
56159884	4.5e-129	blink	15713070	Escherichia_coli	Bacteria-Proteobacteria
168333524	6.3e-129	blink		Epulopiscium_sp._'N.t._morphotype_B'	Bacteria-Firmicutes
148238428	6.6e-129	blink		Synechococcus_sp._WH_7803	Bacteria-Cyanobacteria
226941683	9.2e-129	blink		Laribacter_hongkongensis_HLHK9	Bacteria-Proteobacteria
168481289	9.9e-129	blink	18422615	Shigella_dysenteriae	Bacteria-Proteobacteria
215487263	1e-128	blink		Escherichia_coli_O127:H6_str._E2348/69	Bacteria-Proteobacteria
116071591	1.3e-128	blink		Synechococcus_sp._BL107	Bacteria-Cyanobacteria
33864727	1.8e-128	blink	12917641	Synechococcus_sp._WH_8102	Bacteria-Cyanobacteria
21326786	2.8e-128	blink	11943778	Escherichia_coli	Bacteria-Proteobacteria
270009974	3.5e-128	blink		Tribolium_castaneum	Eukaryota-Metazoa
91085873	3.5e-128	blink		Tribolium_castaneum	Eukaryota-Metazoa
187880589	3.6e-128	blink	18422615	Shigella_dysenteriae	Bacteria-Proteobacteria
116074483	5.7e-128	blink		Synechococcus_sp._RS9916	Bacteria-Cyanobacteria
78183799	5.9e-128	blink		Synechococcus_sp._CC9902	Bacteria-Cyanobacteria
198429695	6.3e-128	blink		Ciona_intestinalis	Eukaryota-Metazoa
50554063	6.8e-128	blink	15229592	Yarrowia_lipolytica_CLIB122	Eukaryota-Fungi
28870079	8.7e-128	blink	12928499	Pseudomonas_syringae_pv._tomato_str._DC3000	Bacteria-Proteobacteria
78211739	9.2e-128	blink		Synechococcus_sp._CC9605	Bacteria-Cyanobacteria
167756233	1.5e-127	blink		Clostridium_ramosum_DSM_1402	Bacteria-Firmicutes
237734177	1.5e-127	blink		Mollicutes_bacterium_D7	Bacteria-Tenericutes
126736253	1.7e-127	blink		Roseobacter_sp._CCS2	Bacteria-Proteobacteria
121998319	1.8e-127	blink		Halorhodospira_halophila_SL1	Bacteria-Proteobacteria
160872585	2.9e-127	blink		Rickettsiella_grylli	Bacteria-Proteobacteria
49087680	3e-127	blink		synthetic_construct	other sequences-artificial sequences.
2494663	3.6e-127	blink	8641792	Mannheimia_haemolytica	Bacteria-Proteobacteria
238760631	3.7e-127	blink		Yersinia_aldovae_ATCC_35236	Bacteria-Proteobacteria
238791487	5.6e-127	blink		Yersinia_intermedia_ATCC_29909	Bacteria-Proteobacteria
229496841	5.9e-127	blink		Porphyromonas_endodontalis_ATCC_35406	Bacteria-Bacteroidetes
162447906	7.2e-127	blink		Acholeplasma_laidlawii_PG-8A	Bacteria-Tenericutes
119468209	1e-126	blink		Alteromonadales_bacterium_TW-7	Bacteria-Proteobacteria
187880653	1.3e-126	blink	18422615	Escherichia_coli	Bacteria-Proteobacteria
56606855	2e-126	blink		Bibersteinia_trehalosi	Bacteria-Proteobacteria
163747635	3.2e-126	blink		Oceanibulbus_indolifex_HEL-45	Bacteria-Proteobacteria
66045940	4e-126	blink	16043691	Pseudomonas_syringae_pv._syringae_B728a	Bacteria-Proteobacteria
149916009	6.5e-126	blink		Roseobacter_sp._AzwK-3b	Bacteria-Proteobacteria
157369477	6.8e-126	blink		Serratia_proteamaculans_568	Bacteria-Proteobacteria
254463608	1e-125	blink		Rhodobacterales_bacterium_HTCC2083	Bacteria-Proteobacteria
110833799	2e-125	blink	16878126	Alcanivorax_borkumensis_SK2	Bacteria-Proteobacteria
56606853	2.5e-125	blink		Mannheimia_glucosida	Bacteria-Proteobacteria
56606849	7.9e-125	blink		Mannheimia_haemolytica	Bacteria-Proteobacteria
270263739	9e-125	blink		Serratia_odorifera_4Rx13	Bacteria-Proteobacteria
56606845	1.2e-124	blink		Mannheimia_haemolytica	Bacteria-Proteobacteria
56606847	1.2e-124	blink		Mannheimia_haemolytica	Bacteria-Proteobacteria
56606851	1.4e-124	blink		Mannheimia_haemolytica	Bacteria-Proteobacteria
218690098	1.8e-124	blink		Escherichia_coli_ED1a	Bacteria-Proteobacteria
194364273	2.3e-124	blink		Stenotrophomonas_maltophilia_R551-3	Bacteria-Proteobacteria
218283395	5.2e-124	blink		Eubacterium_biforme_DSM_3989	Bacteria-Firmicutes
194436793	1.2e-123	blink		Escherichia_coli_101-1	Bacteria-Proteobacteria
72536292	1.2e-123	blink		Escherichia_coli	Bacteria-Proteobacteria
145105306	1.3e-123	blink	17634307	Salmonella_enterica_subsp._enterica_serovar_Poona	Bacteria-Proteobacteria
187880500	1.8e-123	blink	18422615	Escherichia_coli	Bacteria-Proteobacteria
194431403	2e-123	blink		Shigella_dysenteriae_1012	Bacteria-Proteobacteria
33240763	4.8e-123	blink	12917486	Prochlorococcus_marinus_subsp._marinus_str._CCMP1375	Bacteria-Cyanobacteria
187880572	9.4e-123	blink	18422615	Shigella_boydii	Bacteria-Proteobacteria
124025560	1.3e-122	blink		Prochlorococcus_marinus_str._NATL1A	Bacteria-Cyanobacteria
224000954	4e-122	blink		Thalassiosira_pseudonana_CCMP1335	Eukaryota-stramenopiles
255036653	5.4e-122	blink		Dyadobacter_fermentans_DSM_18053	Bacteria-Bacteroidetes
72382061	1e-121	blink		Prochlorococcus_marinus_str._NATL2A	Bacteria-Cyanobacteria
156049239	1.4e-121	blink		Sclerotinia_sclerotiorum_1980_UF-70	Eukaryota-Fungi
254513609	2.5e-121	blink		Rhodobacteraceae_bacterium_KLH11	Bacteria-Proteobacteria
218554604	3.1e-121	blink		Escherichia_coli_IAI1	Bacteria-Proteobacteria
148613129	3.2e-121	blink		Catharanthus_roseus	Eukaryota-Viridiplantae
84684658	3.7e-121	blink		Rhodobacterales_bacterium_HTCC2654	Bacteria-Proteobacteria
204789652	3.9e-121	blink		uncultured_bacterium	Bacteria-environmental samples.
154299682	1.3e-120	blink		Botryotinia_fuckeliana_B05.10	Eukaryota-Fungi
169785977	3.1e-120	blink	16372010	Aspergillus_oryzae_RIB40	Eukaryota-Fungi
259146123	3.1e-120	blink		Saccharomyces_cerevisiae_EC1118	Eukaryota-Fungi
260592391	3.1e-120	blink		Prevotella_veroralis_F0319	Bacteria-Bacteroidetes
254295535	4e-120	blink		Hirschia_baltica_ATCC_49814	Bacteria-Proteobacteria
167762914	1.1e-119	blink		Bacteroides_stercoris_ATCC_43183	Bacteria-Bacteroidetes
260912322	1.4e-119	blink		Prevotella_sp._oral_taxon_472_str._F0295	Bacteria-Bacteroidetes
252118742	2.3e-119	blink		Prevotella_melaninogenica_ATCC_25845	Bacteria-Bacteroidetes
241678691	2.4e-119	blink		Ixodes_scapularis	Eukaryota-Metazoa
259482434	4.1e-119	blink		Aspergillus_nidulans_FGSC_A4	Eukaryota-Fungi
147852110	5.5e-119	blink	18094749	Vitis_vinifera	Eukaryota-Viridiplantae
148259045	6.2e-119	blink		Acidiphilium_cryptum_JF-5	Bacteria-Proteobacteria
115401328	7e-119	blink		Aspergillus_terreus_NIH2624	Eukaryota-Fungi
159903824	7.2e-119	blink		Prochlorococcus_marinus_str._MIT_9211	Bacteria-Cyanobacteria
145249336	7.9e-119	blink	17259976	Aspergillus_niger_CBS_513.88	Eukaryota-Fungi
255954639	9.1e-119	blink		Penicillium_chrysogenum_Wisconsin_54-1255	Eukaryota-Fungi
261879513	1.1e-118	blink		Prevotella_bergensis_DSM_17361	Bacteria-Bacteroidetes
238841088	2.4e-118	blink		Microsporum_canis_CBS_113480	Eukaryota-Fungi
189466143	3.3e-118	blink		Bacteroides_intestinalis_DSM_17393	Bacteria-Bacteroidetes
159126701	3.6e-118	blink	18404212	Aspergillus_fumigatus_A1163	Eukaryota-Fungi
70997659	3.6e-118	blink	16372009	Aspergillus_fumigatus_Af293	Eukaryota-Fungi
167753850	3.8e-118	blink		Alistipes_putredinis_DSM_17216	Bacteria-Bacteroidetes
158343227	5.5e-118	blink	18227162	Vibrio_vulnificus	Bacteria-Proteobacteria
212712549	5.5e-118	blink		Providencia_alcalifaciens_DSM_30120	Bacteria-Proteobacteria
120435875	6.4e-118	blink	17107561	Gramella_forsetii_KT0803	Bacteria-Bacteroidetes
26248408	8.1e-118	blink	12471157	Escherichia_coli_CFT073	Bacteria-Proteobacteria
224023707	8.8e-118	blink		Bacteroides_coprophilus_DSM_18228	Bacteria-Bacteroidetes
224539456	9.5e-118	blink		Bacteroides_cellulosilyticus_DSM_14838	Bacteria-Bacteroidetes
188995478	1e-117	blink	18524787	Porphyromonas_gingivalis_ATCC_33277	Bacteria-Bacteroidetes
119479167	1.2e-117	blink		Neosartorya_fischeri_NRRL_181	Eukaryota-Fungi
218130966	1.2e-117	blink		Bacteroides_eggerthii_DSM_20697	Bacteria-Bacteroidetes
150006364	1.9e-117	blink	17579514	Bacteroides_vulgatus_ATCC_8482	Bacteria-Bacteroidetes
255691585	1.9e-117	blink		Bacteroides_finegoldii_DSM_17565	Bacteria-Bacteroidetes
160890325	2.3e-117	blink		Bacteroides_uniformis_ATCC_8492	Bacteria-Bacteroidetes
260174488	2.5e-117	blink		Bacteroides_sp._D2	Bacteria-Bacteroidetes
225320663	3e-117	blink		Dicyema_japonicum	Eukaryota-Metazoa
218280999	3.6e-117	blink		Eubacterium_biforme_DSM_3989	Bacteria-Firmicutes
237714552	3.8e-117	blink		Bacteroides_sp._D1	Bacteria-Bacteroidetes
212691459	4.1e-117	blink		Bacteroides_dorei_DSM_17855	Bacteria-Bacteroidetes
253568559	4.6e-117	blink		Bacteroides_sp._1_1_6	Bacteria-Bacteroidetes
34540180	4.8e-117	blink	12949112	Porphyromonas_gingivalis_W83	Bacteria-Bacteroidetes
160884264	4.9e-117	blink		Bacteroides_ovatus_ATCC_8483	Bacteria-Bacteroidetes
29346033	5.3e-117	blink	12663928	Bacteroides_thetaiotaomicron_VPI-5482	Bacteria-Bacteroidetes
189460045	5.4e-117	blink		Bacteroides_coprocola_DSM_17136	Bacteria-Bacteroidetes
121713508	7.9e-117	blink		Aspergillus_clavatus_NRRL_1	Eukaryota-Fungi
212533307	8.5e-117	blink		Penicillium_marneffei_ATCC_18224	Eukaryota-Fungi
198275779	2.4e-116	blink		Bacteroides_plebeius_DSM_17135	Bacteria-Bacteroidetes
153806618	2.7e-116	blink		Bacteroides_caccae_ATCC_43185	Bacteria-Bacteroidetes
213963029	2.9e-116	blink		Capnocytophaga_sputigena_ATCC_33612	Bacteria-Bacteroidetes
225684294	3.6e-116	blink		Paracoccidioides_brasiliensis_Pb03	Eukaryota-Fungi
86140679	3.7e-116	blink		Leeuwenhoekiella_blandensis_MED217	Bacteria-Bacteroidetes
124009110	4e-116	blink		Microscilla_marina_ATCC_23134	Bacteria-Bacteroidetes
226284659	4.2e-116	blink		Paracoccidioides_brasiliensis_Pb01	Eukaryota-Fungi
256819760	5.4e-116	blink		Capnocytophaga_ochracea_DSM_7271	Bacteria-Bacteroidetes
242777735	5.5e-116	blink		Talaromyces_stipitatus_ATCC_10500	Eukaryota-Fungi
146299488	6.1e-116	blink		Flavobacterium_johnsoniae_UW101	Bacteria-Bacteroidetes
39945784	8.5e-116	blink	15846337	Magnaporthe_grisea_70-15	Eukaryota-Fungi
126663155	9.8e-116	blink		Flavobacteria_bacterium_BAL38	Bacteria-Bacteroidetes
261188648	1.1e-115	blink		Ajellomyces_dermatitidis_SLH14081	Eukaryota-Fungi
260060711	1.4e-115	blink		Robiginitalea_biformata_HTCC2501	Bacteria-Bacteroidetes
83856206	1.5e-115	blink		Croceibacter_atlanticus_HTCC2559	Bacteria-Bacteroidetes
126663720	1.6e-115	blink		Flavobacteria_bacterium_BAL38	Bacteria-Bacteroidetes
23266710	1.9e-115	blink	12242021	Hypocrea_jecorina	Eukaryota-Fungi
53713884	2e-115	blink	15466707	Bacteroides_fragilis_YCH46	Bacteria-Bacteroidetes
256729606	2.3e-115	blink		Nectria_haematococca_mpVI_77-13-4	Eukaryota-Fungi
67537114	2.5e-115	blink	16372000	Aspergillus_nidulans_FGSC_A4	Eukaryota-Fungi
226293920	2.6e-115	blink		Paracoccidioides_brasiliensis_Pb18	Eukaryota-Fungi
126645005	8.1e-115	blink		Algoriphagus_sp._PR1	Bacteria-Bacteroidetes
86134344	8.9e-115	blink		Polaribacter_sp._MED152	Bacteria-Bacteroidetes
255009550	9e-115	blink		Bacteroides_fragilis_3_1_12	Bacteria-Bacteroidetes
203285018	1.2e-114	blink		Escherichia_coli	Bacteria-Proteobacteria
159046406	1.3e-114	blink		Dinoroseobacter_shibae_DFL_12	Bacteria-Proteobacteria
194366611	1.5e-114	blink		Stenotrophomonas_maltophilia_R551-3	Bacteria-Proteobacteria
229872067	1.5e-114	blink		Spirosoma_linguale_DSM_74	Bacteria-Bacteroidetes
260799292	2.4e-114	blink		Branchiostoma_floridae	Eukaryota-Metazoa
150024509	3.4e-114	blink	17592475	Flavobacterium_psychrophilum_JIP02/86	Bacteria-Bacteroidetes
149371845	4.3e-114	blink		unidentified_eubacterium_SCB49	Bacteria-Bacteroidetes
258648529	5.5e-114	blink		Prevotella_tannerae_ATCC_51259	Bacteria-Bacteroidetes
225558444	6.7e-114	blink		Ajellomyces_capsulatus_G186AR	Eukaryota-Fungi
171683445	6.8e-114	blink		Podospora_anserina_DSM_980	Eukaryota-Fungi
240274874	7.5e-114	blink		Ajellomyces_capsulatus_H143	Eukaryota-Fungi
89891832	7.9e-114	blink		Flavobacteria_bacterium_BBFL7	Bacteria-Bacteroidetes
163786442	9.8e-114	blink		Flavobacteriales_bacterium_ALC-1	Bacteria-Bacteroidetes
91214633	1.3e-113	blink		Psychroflexus_torquis_ATCC_700755	Bacteria-Bacteroidetes
190575285	2.5e-113	blink	18419807	Stenotrophomonas_maltophilia_K279a	Bacteria-Proteobacteria
189205915	3.6e-113	blink		Pyrenophora_tritici-repentis_Pt-1C-BFP	Eukaryota-Fungi
228471527	5.9e-113	blink		Capnocytophaga_gingivalis_ATCC_33624	Bacteria-Bacteroidetes
149278942	6.1e-113	blink		Pedobacter_sp._BAL39	Bacteria-Bacteroidetes
119192688	1.2e-112	blink		Coccidioides_immitis_RS	Eukaryota-Fungi
150007165	1.2e-112	blink	17579514	Parabacteroides_distasonis_ATCC_8503	Bacteria-Bacteroidetes
256840540	1.2e-112	blink		Parabacteroides_sp._D13	Bacteria-Bacteroidetes
240105994	1.4e-112	blink		Coccidioides_posadasii_C735_delta_SOWgp	Eukaryota-Fungi
163753088	1.5e-112	blink		Kordia_algicida_OT-1	Bacteria-Bacteroidetes
88801931	1.8e-112	blink		Polaribacter_irgensii_23-P	Bacteria-Bacteroidetes
85085481	2e-112	blink	12712197	Neurospora_crassa_OR74A	Eukaryota-Fungi
228470196	3.7e-112	blink		Porphyromonas_uenonis_60-3	Bacteria-Bacteroidetes
164659131	6.3e-112	blink	18000048	Malassezia_globosa_CBS_7966	Eukaryota-Fungi
146280069	6.7e-112	blink		Rhodobacter_sphaeroides_ATCC_17025	Bacteria-Proteobacteria
254438973	6.8e-112	blink		Octadecabacter_antarcticus_307	Bacteria-Proteobacteria
241891251	9.3e-112	blink		Sphingobacterium_spiritivorum_ATCC_33861	Bacteria-Bacteroidetes
227538903	1.5e-111	blink		Sphingobacterium_spiritivorum_ATCC_33300	Bacteria-Bacteroidetes
47219544	1.5e-111	blink		Tetraodon_nigroviridis	Eukaryota-Metazoa
88711103	1.6e-111	blink		Flavobacteriales_bacterium_HTCC2170	Bacteria-Bacteroidetes
94972366	2.1e-111	blink		Lawsonia_intracellularis_PHE/MN1-00	Bacteria-Proteobacteria
92090788	2.2e-111	blink	17462022	Cryptococcus_neoformans_var._grubii	Eukaryota-Fungi
146319086	2.4e-111	blink	17375201	Streptococcus_suis_05ZYH33	Bacteria-Firmicutes
254452858	5.2e-111	blink		Octadecabacter_antarcticus_238	Bacteria-Proteobacteria
212550879	5.4e-111	blink		Candidatus_Azobacteroides_pseudotrichonymphae_genomovar._CFP2	Bacteria-Bacteroidetes
46122623	8.2e-111	blink		Gibberella_zeae_PH-1	Eukaryota-Fungi
118776382	3.4e-110	blink	17475093	Trichinella_spiralis	Eukaryota-Metazoa
58258989	3.6e-110	blink	15653466	Cryptococcus_neoformans_var._neoformans_JEC21	Eukaryota-Fungi
167388800	4.9e-110	blink		Entamoeba_dispar_SAW760	Eukaryota-Amoebozoa
86132110	5.7e-110	blink		Dokdonia_donghaensis_MED134	Bacteria-Bacteroidetes
116194810	9.9e-110	blink		Chaetomium_globosum_CBS_148.51	Eukaryota-Fungi
255533494	2e-109	blink		Pedobacter_heparinus_DSM_2366	Bacteria-Bacteroidetes
256419231	2e-109	blink		Chitinophaga_pinensis_DSM_2588	Bacteria-Bacteroidetes
258574037	2e-109	blink		Uncinocarpus_reesii_1704	Eukaryota-Fungi
225011186	2.1e-109	blink		Flavobacteria_bacterium_MS024-3C	Bacteria-Bacteroidetes
154495034	2.2e-109	blink		Parabacteroides_merdae_ATCC_43184	Bacteria-Bacteroidetes
126727010	2.4e-109	blink		Rhodobacterales_bacterium_HTCC2150	Bacteria-Proteobacteria
218262928	3.6e-109	blink		Parabacteroides_johnsonii_DSM_18315	Bacteria-Bacteroidetes
254527084	5.1e-109	blink		Prochlorococcus_marinus_str._MIT_9202	Bacteria-Cyanobacteria
126696762	5.7e-109	blink		Prochlorococcus_marinus_str._MIT_9301	Bacteria-Cyanobacteria
198421898	6.6e-109	blink		Ciona_intestinalis	Eukaryota-Metazoa
169621664	7.7e-109	blink		Phaeosphaeria_nodorum_SN15	Eukaryota-Fungi
241671832	1.6e-108	blink		Ixodes_scapularis	Eukaryota-Metazoa
225012753	1.7e-108	blink		Flavobacteria_bacterium_MS024-2A	Bacteria-Bacteroidetes
227366519	2.4e-108	blink		Chryseobacterium_gleum_ATCC_35910	Bacteria-Bacteroidetes
88803570	7.7e-108	blink		Polaribacter_irgensii_23-P	Bacteria-Bacteroidetes
255534744	1.2e-107	blink		Flavobacteriaceae_bacterium_3519-10	Bacteria-Bacteroidetes
89095724	1.4e-107	blink		Bacillus_sp._NRRL_B-14911	Bacteria-Firmicutes
169845309	6.3e-107	blink		Coprinopsis_cinerea_okayama7#130	Eukaryota-Fungi
134118237	2.8e-106	blink		Cryptococcus_neoformans_var._neoformans_B-3501A	Eukaryota-Fungi
58261884	2.8e-106	blink	15653466	Cryptococcus_neoformans_var._neoformans_JEC21	Eukaryota-Fungi
119615491	7.3e-106	blink	11181995	Homo_sapiens	Eukaryota-Metazoa
56202560	7.3e-106	blink		Homo_sapiens	Eukaryota-Metazoa
157413748	6.5e-105	blink		Prochlorococcus_marinus_str._MIT_9215	Bacteria-Cyanobacteria
223587854	3e-104	blink		Leptosphaeria_maculans	Eukaryota-Fungi
33861765	1.3e-103	blink	12917642	Prochlorococcus_marinus_subsp._pastoris_str._CCMP1986	Bacteria-Cyanobacteria
123968960	1.8e-102	blink		Prochlorococcus_marinus_str._AS9601	Bacteria-Cyanobacteria
78779700	3.4e-102	blink		Prochlorococcus_marinus_str._MIT_9312	Bacteria-Cyanobacteria
146296525	1.1e-101	blink	18776029	Caldicellulosiruptor_saccharolyticus_DSM_8903	Bacteria-Firmicutes
213585926	1.7e-101	blink		Salmonella_enterica_subsp._enterica_serovar_Typhi_str._E98-0664	Bacteria-Proteobacteria
254455462	3.6e-101	blink		Candidatus_Pelagibacter_sp._HTCC7211	Bacteria-Proteobacteria
145294728	6.8e-101	blink	17379713	Corynebacterium_glutamicum_R	Bacteria-Actinobacteria
170761307	1.4e-100	blink	18060065	Clostridium_botulinum_A3_str._Loch_Maree	Bacteria-Firmicutes
156057491	3.1e-100	blink		Sclerotinia_sclerotiorum_1980_UF-70	Eukaryota-Fungi
145233777	4e-100	blink	17259976	Aspergillus_niger_CBS_513.88	Eukaryota-Fungi
154324092	5.7e-100	blink		Botryotinia_fuckeliana_B05.10	Eukaryota-Fungi
148380737	1.5e-99	blink	17519437	Clostridium_botulinum_A_str._ATCC_3502	Bacteria-Firmicutes
168183156	1.5e-99	blink		Clostridium_botulinum_Bf	Bacteria-Firmicutes
153939052	2.7e-99	blink		Clostridium_botulinum_F_str._Langeland	Bacteria-Firmicutes
168180814	2.7e-99	blink		Clostridium_botulinum_NCTC_2916	Bacteria-Firmicutes
226950191	2.7e-99	blink		Clostridium_botulinum_A2_str._Kyoto	Bacteria-Firmicutes
56202559	6.4e-99	blink		Homo_sapiens	Eukaryota-Metazoa
187778646	2.6e-98	blink		Clostridium_sporogenes_ATCC_15579	Bacteria-Firmicutes
222528936	5.2e-98	blink		Anaerocellum_thermophilum_DSM_6725	Bacteria-Firmicutes
145504967	2.2e-97	blink		Paramecium_tetraurelia_strain_d4-2	Eukaryota-Alveolata
255338640	2.8e-97	blink		Thermoanaerobacter_mathranii_subsp._mathranii_str._A3	Bacteria-Firmicutes
255254283	4.3e-97	blink		Thermoanaerobacter_italicus_Ab9	Bacteria-Firmicutes
188588217	5.4e-97	blink		Clostridium_botulinum_E3_str._Alaska_E43	Bacteria-Firmicutes
254478401	5.5e-97	blink		Carboxydibrachium_pacificum_DSM_12653	Bacteria-Firmicutes
20808331	1e-96	blink	11997336	Thermoanaerobacter_tengcongensis_MB4	Bacteria-Firmicutes
125972710	1.4e-96	blink		Clostridium_thermocellum_ATCC_27405	Bacteria-Firmicutes
150388144	2.7e-96	blink		Alkaliphilus_metalliredigens_QYMF	Bacteria-Firmicutes
258517372	3e-96	blink		Desulfotomaculum_acetoxidans_DSM_771	Bacteria-Firmicutes
67524987	4.9e-96	blink	16372000	Aspergillus_nidulans_FGSC_A4	Eukaryota-Fungi
71023949	1.6e-95	blink		Ustilago_maydis_521	Eukaryota-Fungi
213022478	1.9e-95	blink		Salmonella_enterica_subsp._enterica_serovar_Typhi_str._404ty	Bacteria-Proteobacteria
256730082	1.9e-95	blink		Nectria_haematococca_mpVI_77-13-4	Eukaryota-Fungi
169831808	2.2e-95	blink		Candidatus_Desulforudis_audaxviator_MP104C	Bacteria-Firmicutes
187932562	2.2e-95	blink		Clostridium_botulinum_B_str._Eklund_17B	Bacteria-Firmicutes
169767876	3e-95	blink	16372010	Aspergillus_oryzae_RIB40	Eukaryota-Fungi
167754562	6.3e-95	blink		Clostridium_ramosum_DSM_1402	Bacteria-Firmicutes
119492616	6.4e-95	blink		Neosartorya_fischeri_NRRL_181	Eukaryota-Fungi
167037026	6.8e-95	blink		Thermoanaerobacter_pseudethanolicus_ATCC_33223	Bacteria-Firmicutes
119615493	6.9e-95	blink	11181995	Homo_sapiens	Eukaryota-Metazoa
193787078	6.9e-95	blink	14702039	Homo_sapiens	Eukaryota-Metazoa
238927347	7.7e-95	blink		Selenomonas_flueggei_ATCC_43531	Bacteria-Firmicutes
167463396	1e-94	blink		Paenibacillus_larvae_subsp._larvae_BRL-230010	Bacteria-Firmicutes
167039737	1.1e-94	blink		Thermoanaerobacter_sp._X514	Bacteria-Firmicutes
116491385	1.2e-94	blink	17030793	Oenococcus_oeni_PSU-1	Bacteria-Firmicutes
118586628	1.2e-94	blink		Oenococcus_oeni_ATCC_BAA-1163	Bacteria-Firmicutes
71000257	1.7e-94	blink	16372009	Aspergillus_fumigatus_Af293	Eukaryota-Fungi
170084511	2.6e-94	blink	18322534	Laccaria_bicolor_S238N-H82	Eukaryota-Fungi
256750684	5.2e-94	blink		Thermoanaerobacter_ethanolicus_CCSD1	Bacteria-Firmicutes
56459234	5.3e-94	blink	15596722	Idiomarina_loihiensis_L2TR	Bacteria-Proteobacteria
255944751	5.4e-94	blink		Penicillium_chrysogenum_Wisconsin_54-1255	Eukaryota-Fungi
256756182	6.8e-94	blink		Clostridium_papyrosolvens_DSM_2782	Bacteria-Firmicutes
255257325	7.4e-94	blink		Thermoanaerobacterium_thermosaccharolyticum_DSM_571	Bacteria-Firmicutes
115384992	7.5e-94	blink		Aspergillus_terreus_NIH2624	Eukaryota-Fungi
15613671	9.5e-94	blink	11058132	Bacillus_halodurans_C-125	Bacteria-Firmicutes
			10972189
			10805564
			10484179
			10427704
			10192928
			10086842
			10086841
154501003	9.7e-94	blink		Bacteroides_capillosus_ATCC_29799	Bacteria-Bacteroidetes
145247676	1e-93	blink	17259976	Aspergillus_niger_CBS_513.88	Eukaryota-Fungi
253574886	1.1e-93	blink		Paenibacillus_sp._oral_taxon_786_str._D14	Bacteria-Firmicutes
251795043	1.8e-93	blink		Paenibacillus_sp._JDR-2	Bacteria-Firmicutes
15606348	3.1e-93	blink	9537320	Aquifex_aeolicus_VF5	Bacteria-Aquificae
196259094	3.1e-93	blink		Cyanothece_sp._PCC_7822	Bacteria-Cyanobacteria
121705086	3.9e-93	blink		Aspergillus_clavatus_NRRL_1	Eukaryota-Fungi
260886316	4.7e-93	blink		Selenomonas_sputigena_ATCC_35185	Bacteria-Firmicutes
150019231	4.9e-93	blink		Clostridium_beijerinckii_NCIMB_8052	Bacteria-Firmicutes
169622029	6e-93	blink		Phaeosphaeria_nodorum_SN15	Eukaryota-Fungi
229556955	7.1e-93	blink		Listeria_grayi_DSM_20601	Bacteria-Firmicutes
260437502	2e-92	blink		Butyrivibrio_crossotus_DSM_2876	Bacteria-Firmicutes
163764386	2.4e-92	blink		Bacillus_selenitireducens_MLS10	Bacteria-Firmicutes
237737956	2.4e-92	blink		Fusobacterium_mortiferum_ATCC_9817	Bacteria-Fusobacteria
253581957	2.7e-92	blink		Fusobacterium_varium_ATCC_27725	Bacteria-Fusobacteria
85080958	4.9e-92	blink	12712197	Neurospora_crassa_OR74A	Eukaryota-Fungi
118444364	5.2e-92	blink	17115055	Clostridium_novyi_NT	Bacteria-Firmicutes
52082327	5.7e-92	blink	15461803	Bacillus_licheniformis_ATCC_14580	Bacteria-Firmicutes
157694215	9.1e-92	blink	17895969	Bacillus_pumilus_SAFR-032	Bacteria-Firmicutes
255659098	1.2e-91	blink		Mitsuokella_multacida_DSM_20544	Bacteria-Firmicutes
257468983	1.6e-91	blink		Fusobacterium_ulcerans_ATCC_49185	Bacteria-Fusobacteria
256722134	2.2e-91	blink		Nectria_haematococca_mpVI_77-13-4	Eukaryota-Fungi
257463741	5.1e-91	blink		Fusobacterium_sp._D12	Bacteria-Fusobacteria
182419136	5.4e-91	blink		Clostridium_butyricum_5521	Bacteria-Firmicutes
171677788	5.5e-91	blink		Podospora_anserina_DSM_980	Eukaryota-Fungi
220930598	5.5e-91	blink		Clostridium_cellulolyticum_H10	Bacteria-Firmicutes
118372990	5.6e-91	blink	16933976	Tetrahymena_thermophila	Eukaryota-Alveolata
56420684	6.4e-91	blink	15576355	Geobacillus_kaustophilus_HTA426	Bacteria-Firmicutes
225520709	8.2e-91	blink		'Nostoc_azollae'_0708	Bacteria-Cyanobacteria
75908178	1.2e-90	blink		Anabaena_variabilis_ATCC_29413	Bacteria-Cyanobacteria
167765804	1.3e-90	blink		Clostridium_sp._SS2/1	Bacteria-Firmicutes
227510695	1.4e-90	blink		Lactobacillus_brevis_subsp._gravesensis_ATCC_27305	Bacteria-Firmicutes
239827438	1.4e-90	blink		Geobacillus_sp._WCH70	Bacteria-Firmicutes
254519069	1.5e-90	blink		Clostridium_sp._7_2_43FAA	Bacteria-Firmicutes
16801682	1.7e-90	blink	11679669	Listeria_innocua_Clip11262	Bacteria-Firmicutes
227522498	1.9e-90	blink		Lactobacillus_hilgardii_ATCC_8290	Bacteria-Firmicutes
116492015	2.2e-90	blink	17030793	Pediococcus_pentosaceus_ATCC_25745	Bacteria-Firmicutes
242258890	2.7e-90	blink		Clostridium_cellulovorans_743B	Bacteria-Firmicutes
254555754	3.3e-90	blink		Lactobacillus_plantarum_JDM1	Bacteria-Firmicutes
255332438	3.8e-90	blink		Geobacillus_sp._Y4.1MC1	Bacteria-Firmicutes
17232205	3.9e-90	blink	11759840	Nostoc_sp._PCC_7120	Bacteria-Cyanobacteria
257452030	4e-90	blink		Fusobacterium_sp._3_1_5R	Bacteria-Fusobacteria
81428379	4.1e-90	blink	16273110	Lactobacillus_sakei_subsp._sakei_23K	Bacteria-Firmicutes
153954172	4.4e-90	blink		Clostridium_kluyveri_DSM_555	Bacteria-Firmicutes
257466170	4.4e-90	blink		Fusobacterium_gonidiaformans_ATCC_25563	Bacteria-Fusobacteria
46908649	4.5e-90	blink	15115801	Listeria_monocytogenes_str._4b_F2365	Bacteria-Firmicutes
15896213	6.6e-90	blink	11466286	Clostridium_acetobutylicum_ATCC_824	Bacteria-Firmicutes
255523231	7.4e-90	blink		Clostridium_carboxidivorans_P7	Bacteria-Firmicutes
227513711	7.6e-90	blink		Lactobacillus_buchneri_ATCC_11577	Bacteria-Firmicutes
227896481	7.9e-90	blink		Lactobacillus_plantarum_subsp._plantarum_ATCC_14917	Bacteria-Firmicutes
28377576	7.9e-90	blink	12566566	Lactobacillus_plantarum_WCFS1	Bacteria-Firmicutes
212640484	1e-89	blink	19014707	Anoxybacillus_flavithermus_WK1	Bacteria-Firmicutes
116873841	1.1e-89	blink	16936040	Listeria_welshimeri_serovar_6b_str._SLCC5334	Bacteria-Firmicutes
229500773	1.3e-89	blink		Geobacillus_sp._Y412MC52	Bacteria-Firmicutes
254853520	1.3e-89	blink		Listeria_monocytogenes_FSL_R2-503	Bacteria-Firmicutes
163790004	1.5e-89	blink		Carnobacterium_sp._AT7	Bacteria-Firmicutes
257869587	1.5e-89	blink		Enterococcus_gallinarum_EG2	Bacteria-Firmicutes
189197465	1.7e-89	blink		Pyrenophora_tritici-repentis_Pt-1C-BFP	Eukaryota-Fungi
206900269	2e-89	blink		Dictyoglomus_thermophilum_H-6-12	Bacteria-Dictyoglomi
217963421	2e-89	blink		Listeria_monocytogenes_HCC23	Bacteria-Firmicutes
116334467	2.1e-89	blink	17030793	Lactobacillus_brevis_ATCC_367	Bacteria-Firmicutes
47559003	2.1e-89	blink		Listeria_monocytogenes	Bacteria-Firmicutes
104774538	2.2e-89	blink	16754859	Lactobacillus_delbrueckii_subsp._bulgaricus_ATCC_11842	Bacteria-Firmicutes
254991686	2.2e-89	blink		Listeria_monocytogenes_FSL_J2-064	Bacteria-Firmicutes
261877078	2.2e-89	blink		Selenomonas_noxia_ATCC_43541	Bacteria-Firmicutes
227529528	2.5e-89	blink		Lactobacillus_vaginalis_ATCC_49540	Bacteria-Firmicutes
194016409	3.6e-89	blink		Bacillus_pumilus_ATCC_7061	Bacteria-Firmicutes
119510282	5.1e-89	blink		Nodularia_spumigena_CCY9414	Bacteria-Cyanobacteria
52082565	5.2e-89	blink	15461803	Bacillus_licheniformis_ATCC_14580	Bacteria-Firmicutes
126640178	5.7e-89	blink	17344419	Acinetobacter_baumannii_ATCC_17978	Bacteria-Proteobacteria
220905212	6.4e-89	blink		Desulfovibrio_desulfuricans_subsp._desulfuricans_str._ATCC_27774	Bacteria-Proteobacteria
81428889	9.8e-89	blink	16273110	Lactobacillus_sakei_subsp._sakei_23K	Bacteria-Firmicutes
257867696	1.1e-88	blink		Enterococcus_casseliflavus_EC30	Bacteria-Firmicutes
270281259	1.2e-88	blink		Pediococcus_acidilactici_7_4	Bacteria-Firmicutes
47096069	1.4e-88	blink	15115801	Listeria_monocytogenes_str._1/2a_F6854	Bacteria-Firmicutes
254557939	2.1e-88	blink		Lactobacillus_plantarum_JDM1	Bacteria-Firmicutes
148543576	2.2e-88	blink		Lactobacillus_reuteri_DSM_20016	Bacteria-Firmicutes
16804515	2.2e-88	blink	11679669	Listeria_monocytogenes_EGD-e	Bacteria-Firmicutes
262067188	2.2e-88	blink		Fusobacterium_periodonticum_ATCC_33693	Bacteria-Fusobacteria
260439071	2.4e-88	blink		Butyrivibrio_crossotus_DSM_2876	Bacteria-Firmicutes
89097009	2.6e-88	blink		Bacillus_sp._NRRL_B-14911	Bacteria-Firmicutes
260447273	2.8e-88	blink		Lactobacillus_plantarum	Bacteria-Firmicutes
220932900	3.9e-88	blink		Halothermothrix_orenii_H_168	Bacteria-Firmicutes
37522389	4.2e-88	blink	14621296	Gloeobacter_violaceus_PCC_7421	Bacteria-Cyanobacteria
			14621292
261405466	4.8e-88	blink		Geobacillus_sp._Y412MC10	Bacteria-Firmicutes
227897229	5.2e-88	blink		Lactobacillus_plantarum_subsp._plantarum_ATCC_14917	Bacteria-Firmicutes
67924512	7.8e-88	blink		Crocosphaera_watsonii_WH_8501	Bacteria-Cyanobacteria
254825401	1.1e-87	blink		Listeria_monocytogenes_FSL_J1-194	Bacteria-Firmicutes
15894708	1.2e-87	blink	11466286	Clostridium_acetobutylicum_ATCC_824	Bacteria-Firmicutes
218202484	1.2e-87	blink		Oryza_sativa_Indica_Group	Eukaryota-Viridiplantae
28379797	1.4e-87	blink	12566566	Lactobacillus_plantarum_WCFS1	Bacteria-Firmicutes
227525901	1.5e-87	blink		Lactobacillus_jensenii_JV-V16	Bacteria-Firmicutes
239905942	1.7e-87	blink		Desulfovibrio_magneticus_RS-1	Bacteria-Proteobacteria
138895729	1.9e-87	blink	17372208	Geobacillus_thermodenitrificans_NG80-2	Bacteria-Firmicutes
196248608	1.9e-87	blink		Geobacillus_sp._G11MC16	Bacteria-Firmicutes
227545148	3e-87	blink		Lactobacillus_reuteri_CF48-3A	Bacteria-Firmicutes
227976139	3e-87	blink		Lactobacillus_reuteri_SD2112	Bacteria-Firmicutes
56421831	4.9e-87	blink	15576355	Geobacillus_kaustophilus_HTA426	Bacteria-Firmicutes
213854588	5.6e-87	blink		Salmonella_enterica_subsp._enterica_serovar_Typhi_str._M223	Bacteria-Proteobacteria
254302366	5.6e-87	blink		Fusobacterium_nucleatum_subsp._polymorphum_ATCC_10953	Bacteria-Fusobacteria
182416994	5.7e-87	blink		Clostridium_butyricum_5521	Bacteria-Firmicutes
258405693	7.5e-87	blink		Desulfohalobium_retbaense_DSM_5692	Bacteria-Proteobacteria
90961359	8.3e-87	blink	16617113	Lactobacillus_salivarius_UCC118	Bacteria-Firmicutes
257884317	9.1e-87	blink		Enterococcus_faecium_1,231,501	Bacteria-Firmicutes
69246798	9.1e-87	blink		Enterococcus_faecium_DO	Bacteria-Firmicutes
163782189	9.2e-87	blink		Hydrogenivirga_sp._128-5-R1-1	Bacteria-Aquificae
184154772	1e-86	blink	18487258	Lactobacillus_fermentum_IFO_3956	Bacteria-Firmicutes
110800926	1.1e-86	blink	16825665	Clostridium_perfringens_ATCC_13124	Bacteria-Firmicutes
227528591	1.1e-86	blink		Lactobacillus_ruminis_ATCC_25644	Bacteria-Firmicutes
29375648	1.1e-86	blink	12663927	Enterococcus_faecalis_V583	Bacteria-Firmicutes
197690568	1.2e-86	blink		Geobacillus_stearothermophilus	Bacteria-Firmicutes
259502704	1.2e-86	blink		Lactobacillus_antri_DSM_16041	Bacteria-Firmicutes
224499834	1.3e-86	blink		Listeria_monocytogenes_Finland_1988	Bacteria-Firmicutes
126660154	1.4e-86	blink		Cyanothece_sp._CCY0110	Bacteria-Cyanobacteria
153876000	1.5e-86	blink		Beggiatoa_sp._PS	Bacteria-Proteobacteria
227891470	1.8e-86	blink		Lactobacillus_salivarius_ATCC_11741	Bacteria-Firmicutes
169344045	1.9e-86	blink		Clostridium_perfringens_C_str._JGS1495	Bacteria-Firmicutes
78043738	2e-86	blink	16311624	Carboxydothermus_hydrogenoformans_Z-2901	Bacteria-Firmicutes
110802457	2.2e-86	blink	16825665	Clostridium_perfringens_SM101	Bacteria-Firmicutes
168210399	2.2e-86	blink		Clostridium_perfringens_B_str._ATCC_3626	Bacteria-Firmicutes
238854922	2.2e-86	blink		Lactobacillus_jensenii_269-3	Bacteria-Firmicutes
239632497	2.2e-86	blink		Lactobacillus_jensenii_1153	Bacteria-Firmicutes
18309268	2.3e-86	blink	11792842	Clostridium_perfringens_str._13	Bacteria-Firmicutes
90962478	2.3e-86	blink	16617113	Lactobacillus_salivarius_UCC118	Bacteria-Firmicutes
237738924	2.4e-86	blink		Fusobacterium_sp._2_1_31	Bacteria-Fusobacteria
270280571	2.5e-86	blink		Pediococcus_acidilactici_7_4	Bacteria-Firmicutes
237743174	2.7e-86	blink		Fusobacterium_sp._7_1	Bacteria-Fusobacteria
256027579	2.7e-86	blink		Fusobacterium_sp._D11	Bacteria-Fusobacteria
29377255	2.7e-86	blink	12663927	Enterococcus_faecalis_V583	Bacteria-Firmicutes
260495347	3.1e-86	blink		Fusobacterium_sp._3_1_33	Bacteria-Fusobacteria
256616718	3.2e-86	blink		Enterococcus_faecalis_ATCC_4200	Bacteria-Firmicutes
229541582	3.8e-86	blink		Bacillus_coagulans_36D1	Bacteria-Firmicutes
227551782	3.9e-86	blink		Enterococcus_faecium_TX1330	Bacteria-Firmicutes
257887057	3.9e-86	blink		Enterococcus_faecium_1,141,733	Bacteria-Firmicutes
225848719	4.2e-86	blink		Sulfurihydrogenibium_azorense_Az-Fu1	Bacteria-Aquificae
260664208	4.2e-86	blink		Lactobacillus_jensenii_SJ-7A-US	Bacteria-Firmicutes
257898211	4.6e-86	blink		Enterococcus_faecium_Com15	Bacteria-Firmicutes
42519635	5.8e-86	blink	15006820	Lactobacillus_johnsonii_NCC_533	Bacteria-Firmicutes
			14983040
238855447	6.4e-86	blink		Lactobacillus_jensenii_269-3	Bacteria-Firmicutes
121533464	7e-86	blink		Thermosinus_carboxydivorans_Nor1	Bacteria-Firmicutes
241765551	7.9e-86	blink		Acidovorax_delafieldii_2AN	Bacteria-Proteobacteria
227525121	8.2e-86	blink		Lactobacillus_jensenii_JV-V16	Bacteria-Firmicutes
256851634	8.2e-86	blink		Lactobacillus_jensenii_27-2-CHN	Bacteria-Firmicutes
256848123	9.3e-86	blink		Lactobacillus_coleohominis_101-4-CHN	Bacteria-Firmicutes
257416950	9.9e-86	blink		Enterococcus_faecalis_AR01/DG	Bacteria-Firmicutes
242279503	1e-85	blink		Desulfovibrio_salexigens_DSM_2638	Bacteria-Proteobacteria
256846664	1e-85	blink		Fusobacterium_sp._3_1_36A2	Bacteria-Fusobacteria
34762698	1e-85	blink	12799352	Fusobacterium_nucleatum_subsp._vincentii_ATCC_49256	Bacteria-Fusobacteria
256618651	1.1e-85	blink		Enterococcus_faecalis_ATCC_4200	Bacteria-Firmicutes
256762081	1.1e-85	blink		Enterococcus_faecalis_T3	Bacteria-Firmicutes
256852723	1.1e-85	blink		Enterococcus_faecalis_T8	Bacteria-Firmicutes
256854076	1.1e-85	blink		Enterococcus_faecalis_T8	Bacteria-Firmicutes
257415685	1.1e-85	blink		Enterococcus_faecalis_AR01/DG	Bacteria-Firmicutes
257420168	1.1e-85	blink		Enterococcus_faecalis_T11	Bacteria-Firmicutes
212697442	1.3e-85	blink		Anaerococcus_hydrogenalis_DSM_7454	Bacteria-Firmicutes
187251018	1.6e-85	blink		Elusimicrobium_minutum_Pei191	Bacteria-Elusimicrobia
172037883	1.7e-85	blink	18812508	Cyanothece_sp._ATCC_51142	Bacteria-Cyanobacteria
227891754	1.7e-85	blink		Lactobacillus_salivarius_ATCC_11741	Bacteria-Firmicutes
120602752	2.1e-85	blink		Desulfovibrio_vulgaris_DP4	Bacteria-Proteobacteria
46579771	2.1e-85	blink	15077118	Desulfovibrio_vulgaris_str._Hildenborough	Bacteria-Proteobacteria
254409739	2.2e-85	blink		Microcoleus_chthonoplastes_PCC_7420	Bacteria-Cyanobacteria
257061920	2.3e-85	blink		Cyanothece_sp._PCC_8802	Bacteria-Cyanobacteria
159029613	2.6e-85	blink		Microcystis_aeruginosa_PCC_7806	Bacteria-Cyanobacteria
166368986	3.1e-85	blink	18192279	Microcystis_aeruginosa_NIES-843	Bacteria-Cyanobacteria
256828302	3.1e-85	blink		Desulfomicrobium_baculatum_DSM_4028	Bacteria-Proteobacteria
218248858	3.4e-85	blink		Cyanothece_sp._PCC_8801	Bacteria-Cyanobacteria
159125667	3.8e-85	blink	18404212	Aspergillus_fumigatus_A1163	Eukaryota-Fungi
70993150	3.9e-85	blink	16372009	Aspergillus_fumigatus_Af293	Eukaryota-Fungi
19705399	5e-85	blink	11889109	Fusobacterium_nucleatum_subsp._nucleatum_ATCC_25586	Bacteria-Fusobacteria
223942929	5.4e-85	blink		Zea_mays	Eukaryota-Viridiplantae
154685647	5.7e-85	blink	17704766	Bacillus_amyloliquefaciens_FZB42	Bacteria-Firmicutes
257087746	5.7e-85	blink		Enterococcus_faecalis_D6	Bacteria-Firmicutes
28210582	5.7e-85	blink	12552129	Clostridium_tetani_E88	Bacteria-Firmicutes
227825088	6.2e-85	blink		Acidaminococcus_sp._D21	Bacteria-Firmicutes
217967734	6.3e-85	blink		Dictyoglomus_turgidum_DSM_6724	Bacteria-Dictyoglomi
16330543	6.5e-85	blink	8905231	Synechocystis_sp._PCC_6803	Bacteria-Cyanobacteria
			8590279
125717843	6.6e-85	blink	17277061	Streptococcus_sanguinis_SK36	Bacteria-Firmicutes
191637548	8.8e-85	blink		Lactobacillus_casei_BL23	Bacteria-Firmicutes
113477688	9e-85	blink		Trichodesmium_erythraeum_IMS101	Bacteria-Cyanobacteria
86607290	1e-84	blink	16391090	Synechococcus_sp._JA-3-3Ab	Bacteria-Cyanobacteria
229553677	1.1e-84	blink		Lactobacillus_rhamnosus_LMS2-1	Bacteria-Firmicutes
256763403	1.6e-84	blink		Enterococcus_faecalis_T3	Bacteria-Firmicutes
73661939	1.6e-84	blink	16135568	Staphylococcus_saprophyticus_subsp._saprophyticus_ATCC_15305	Bacteria-Firmicutes
119499756	1.7e-84	blink		Neosartorya_fischeri_NRRL_181	Eukaryota-Fungi
160902525	1.9e-84	blink		Petrotoga_mobilis_SJ95	Bacteria-Thermotogae
253999527	1.9e-84	blink		Methylovorus_sp._SIP3-4	Bacteria-Proteobacteria
257086425	1.9e-84	blink		Enterococcus_faecalis_D6	Bacteria-Firmicutes
254422086	2e-84	blink		Synechococcus_sp._PCC_7335	Bacteria-Cyanobacteria
199596970	2.2e-84	blink		Lactobacillus_rhamnosus_HN001	Bacteria-Firmicutes
116629952	2.3e-84	blink	17030793	Lactobacillus_gasseri_ATCC_33323	Bacteria-Firmicutes
238852727	2.3e-84	blink		Lactobacillus_gasseri_202-4	Bacteria-Firmicutes
116493213	2.6e-84	blink	17030793	Pediococcus_pentosaceus_ATCC_25745	Bacteria-Firmicutes
42518778	2.6e-84	blink	15006820	Lactobacillus_johnsonii_NCC_533	Bacteria-Firmicutes
			14983040
167746290	2.7e-84	blink		Anaerostipes_caccae_DSM_14662	Bacteria-Firmicutes
259501454	3e-84	blink		Lactobacillus_iners_DSM_13335	Bacteria-Firmicutes
170692069	3.3e-84	blink		Burkholderia_graminis_C4D1M	Bacteria-Proteobacteria
27597153	4.8e-84	blink	12624205	Methylobacillus_sp._12S	Bacteria-Proteobacteria
262282500	5.1e-84	blink		Streptococcus_sp._2_1_36FAA	Bacteria-Firmicutes
237741020	8e-84	blink		Fusobacterium_sp._4_1_13	Bacteria-Fusobacteria
218885245	8.1e-84	blink		Desulfovibrio_vulgaris_str._'Miyazaki_F'	Bacteria-Proteobacteria
186680757	9.2e-84	blink		Nostoc_punctiforme_PCC_73102	Bacteria-Cyanobacteria
257091018	9.5e-84	blink		Enterococcus_faecalis_CH188	Bacteria-Firmicutes
227889617	1e-83	blink		Lactobacillus_johnsonii_ATCC_33200	Bacteria-Firmicutes
116494213	1.2e-83	blink	17030793	Lactobacillus_casei_ATCC_334	Bacteria-Firmicutes
147676776	3.5e-83	blink	18218977	Pelotomaculum_thermopropionicum_SI	Bacteria-Firmicutes
			16352836
224373686	3.9e-83	blink		Nautilia_profundicola_AmH	Bacteria-Proteobacteria
160879315	4.5e-83	blink		Clostridium_phytofermentans_ISDg	Bacteria-Firmicutes
223985639	4.6e-83	blink		Holdemania_filiformis_DSM_12042	Bacteria-Firmicutes
229817053	5.4e-83	blink		Bifidobacterium_angulatum_DSM_20098	Bacteria-Actinobacteria
256843537	7.8e-83	blink		Lactobacillus_crispatus_125-2-CHN	Bacteria-Firmicutes
56790851	8e-83	blink	16478484	Lactobacillus_rhamnosus	Bacteria-Firmicutes
52001491	8.3e-83	blink	16000774	Streptococcus_thermophilus	Bacteria-Firmicutes
52079688	1.3e-82	blink	15461803	Bacillus_licheniformis_ATCC_14580	Bacteria-Firmicutes
172056419	2.1e-82	blink	16489412	Exiguobacterium_sibiricum_255-15	Bacteria-Firmicutes
225620454	3.8e-82	blink		Brachyspira_hyodysenteriae_WA1	Bacteria-Spirochaetes
78357230	3.9e-82	blink		Desulfovibrio_desulfuricans_subsp._desulfuricans_str._G20	Bacteria-Proteobacteria
224477254	4.3e-82	blink		Staphylococcus_carnosus_subsp._carnosus_TM300	Bacteria-Firmicutes
58337735	5.6e-82	blink	15671160	Lactobacillus_acidophilus_NCFM	Bacteria-Firmicutes
206889234	7.8e-82	blink		Thermodesulfovibrio_yellowstonii_DSM_11347	Bacteria-Nitrospirae
237736673	1e-81	blink		Fusobacterium_mortiferum_ATCC_9817	Bacteria-Fusobacteria
161507824	1.1e-81	blink	17993529	Lactobacillus_helveticus_DPC_4571	Bacteria-Firmicutes
77919403	1.4e-81	blink		Pelobacter_carbinolicus_DSM_2380	Bacteria-Proteobacteria
253997091	1.9e-81	blink		Methylotenera_mobilis_JLW8	Bacteria-Proteobacteria
52001496	2e-81	blink	16000774	Streptococcus_thermophilus	Bacteria-Firmicutes
116628119	2.3e-81	blink	17030793	Streptococcus_thermophilus_LMD-9	Bacteria-Firmicutes
18265740	2.3e-81	blink	11790749	Streptococcus_salivarius	Bacteria-Firmicutes
51315934	3.2e-81	blink	12788721	Lactobacillus_helveticus	Bacteria-Firmicutes
228002226	3.5e-81	blink		Brachyspira_murdochii_DSM_12563	Bacteria-Spirochaetes
55821387	3.6e-81	blink	15543133	Streptococcus_thermophilus_LMG_18311	Bacteria-Firmicutes
90417976	3.6e-81	blink		Aurantimonas_manganoxydans_SI85-9A1	Bacteria-Proteobacteria
116617413	4.6e-81	blink	17030793	Leuconostoc_mesenteroides_subsp._mesenteroides_ATCC_8293	Bacteria-Firmicutes
227892776	5e-81	blink		Lactobacillus_ultunensis_DSM_16047	Bacteria-Firmicutes
253583658	6.4e-81	blink		Fusobacterium_varium_ATCC_27725	Bacteria-Fusobacteria
55823311	6.9e-81	blink	15543133	Streptococcus_thermophilus_CNRZ1066	Bacteria-Firmicutes
153864339	7.6e-81	blink		Beggiatoa_sp._SS	Bacteria-Proteobacteria
86151999	7.6e-81	blink		Campylobacter_jejuni_subsp._jejuni_260.94	Bacteria-Proteobacteria
110638800	1.1e-80	blink	17400776	Cytophaga_hutchinsonii_ATCC_33406	Bacteria-Bacteroidetes
170017858	1.1e-80	blink	18281406	Leuconostoc_citreum_KM20	Bacteria-Firmicutes
150377061	1.7e-80	blink		Sinorhizobium_medicae_WSM419	Bacteria-Proteobacteria
209965823	1.8e-80	blink		Rhodospirillum_centenum_SW	Bacteria-Proteobacteria
238019552	2e-80	blink		Veillonella_dispar_ATCC_17748	Bacteria-Firmicutes
159186050	2.2e-80	blink	11743194	Agrobacterium_tumefaciens_str._C58	Bacteria-Proteobacteria
			11743193
241895195	2.7e-80	blink		Weissella_paramesenteroides_ATCC_33313	Bacteria-Firmicutes
16264813	3.6e-80	blink	11481431	Sinorhizobium_meliloti_1021	Bacteria-Proteobacteria
187735620	3.9e-80	blink		Akkermansia_muciniphila_ATCC_BAA-835	Bacteria-Verrucomicrobia
171778819	4.3e-80	blink		Streptococcus_infantarius_subsp._infantarius_ATCC_BAA-102	Bacteria-Firmicutes
83589532	4.4e-80	blink		Moorella_thermoacetica_ATCC_39073	Bacteria-Firmicutes
227878985	4.6e-80	blink		Lactobacillus_crispatus_JV-V01	Bacteria-Firmicutes
116618170	5.5e-80	blink	17030793	Leuconostoc_mesenteroides_subsp._mesenteroides_ATCC_8293	Bacteria-Firmicutes
228477733	6.2e-80	blink		Streptococcus_salivarius_SK126	Bacteria-Firmicutes
257468263	6.8e-80	blink		Fusobacterium_ulcerans_ATCC_49185	Bacteria-Fusobacteria
239809499	7.2e-80	blink		uncultured_bacterium	Bacteria-environmental samples.
170722089	1e-79	blink		Pseudomonas_putida_W619	Bacteria-Proteobacteria
24379341	2.1e-79	blink	12397186	Streptococcus_mutans_UA159	Bacteria-Firmicutes
26006984	2.1e-79	blink	8973358	Streptococcus_mutans	Bacteria-Firmicutes
			12397186
262037187	2.6e-79	blink		Leptotrichia_goodfellowii_F0264	Bacteria-Fusobacteria
116512904	4.1e-79	blink	17030793	Lactococcus_lactis_subsp._cremoris_SK11	Bacteria-Firmicutes
254997552	4.2e-79	blink		Streptococcus_mutans_NN2025	Bacteria-Firmicutes
125625000	4.3e-79	blink	17307855	Lactococcus_lactis_subsp._cremoris_MG1363	Bacteria-Firmicutes
229087736	5.4e-79	blink		Bacillus_cereus_Rock3-44	Bacteria-Firmicutes
21064177	5.6e-79	blink		Drosophila_melanogaster	Eukaryota-Metazoa
228993934	5.8e-79	blink		Bacillus_pseudomycoides_DSM_12442	Bacteria-Firmicutes
229000003	6.3e-79	blink		Bacillus_mycoides_Rock3-17	Bacteria-Firmicutes
94986341	6.3e-79	blink		Deinococcus_geothermalis_DSM_11300	Bacteria-Deinococcus-Thermus
154148706	7.2e-79	blink		Campylobacter_hominis_ATCC_BAA-381	Bacteria-Proteobacteria
269797722	1.1e-78	blink		Veillonella_parvula_DSM_2008	Bacteria-Firmicutes
195978839	1.2e-78	blink	18716664	Streptococcus_equi_subsp._zooepidemicus_MGCS10565	Bacteria-Firmicutes
258645828	1.3e-78	blink		Dialister_invisus_DSM_15470	Bacteria-Firmicutes
104781549	1.8e-78	blink	16699499	Pseudomonas_entomophila_L48	Bacteria-Proteobacteria
121997562	2.1e-78	blink		Halorhodospira_halophila_SL1	Bacteria-Proteobacteria
15673961	2.9e-78	blink	11337471	Lactococcus_lactis_subsp._lactis_Il1403	Bacteria-Firmicutes
167033728	3.2e-78	blink		Pseudomonas_putida_GB-1	Bacteria-Proteobacteria
3703056	3.3e-78	blink	9733693	Lactococcus_lactis	Bacteria-Firmicutes
4206182	3.3e-78	blink		Lactococcus_lactis	Bacteria-Firmicutes
20799640	4.6e-78	blink	15053316	Streptococcus_thermophilus_LMG_18311	Bacteria-Firmicutes
163942946	5.3e-78	blink		Bacillus_weihenstephanensis_KBAB4	Bacteria-Firmicutes
22538061	5.9e-78	blink	12200547	Streptococcus_agalactiae_2603V/R	Bacteria-Firmicutes
76787748	5.9e-78	blink	16172379	Streptococcus_agalactiae_A909	Bacteria-Firmicutes
1877424	1.1e-77	blink	8973358	Streptococcus_mutans	Bacteria-Firmicutes
157151274	1.2e-77	blink	17720781	Streptococcus_gordonii_str._Challis_substr._CH1	Bacteria-Firmicutes
227518303	1.2e-77	blink		Enterococcus_faecalis_TX0104	Bacteria-Firmicutes
219670460	2e-77	blink		Desulfitobacterium_hafniense_DCB-2	Bacteria-Firmicutes
218511077	3.7e-77	blink		Rhizobium_etli_Brasil_5	Bacteria-Proteobacteria
229076472	6.1e-77	blink		Bacillus_cereus_Rock4-18	Bacteria-Firmicutes
241206871	6.2e-77	blink		Rhizobium_leguminosarum_bv._trifolii_WSM1325	Bacteria-Proteobacteria
89896033	7e-77	blink	16513756	Desulfitobacterium_hafniense_Y51	Bacteria-Firmicutes
183219774	7.1e-77	blink	18270594	Leptospira_biflexa_serovar_Patoc_strain_'Patoc_1_(Paris)'	Bacteria-Spirochaetes
228911100	7.4e-77	blink		Bacillus_thuringiensis_IBL_200	Bacteria-Firmicutes
77414245	7.8e-77	blink	16172379	Streptococcus_agalactiae_515	Bacteria-Firmicutes
225867846	1.1e-76	blink		Streptococcus_equi_subsp._zooepidemicus	Bacteria-Firmicutes
228923994	1.2e-76	blink		Bacillus_thuringiensis_serovar_huazhongensis_BGSC_4BD1	Bacteria-Firmicutes
229063922	1.2e-76	blink		Bacillus_cereus_AH603	Bacteria-Firmicutes
148547803	1.6e-76	blink		Pseudomonas_putida_F1	Bacteria-Proteobacteria
226354957	1.9e-76	blink		Deinococcus_deserti_VCD115	Bacteria-Deinococcus-Thermus
218661458	2.1e-76	blink		Rhizobium_etli_IE4771	Bacteria-Proteobacteria
266626336	2.4e-76	blink		Caulobacter_segnis_ATCC_21756	Bacteria-Proteobacteria
19703720	2.8e-76	blink	11889109	Fusobacterium_nucleatum_subsp._nucleatum_ATCC_25586	Bacteria-Fusobacteria
26989848	3.3e-76	blink	12534463	Pseudomonas_putida_KT2440	Bacteria-Proteobacteria
229082476	6e-76	blink		Bacillus_cereus_Rock4-2	Bacteria-Firmicutes
206970295	7.1e-76	blink		Bacillus_cereus_AH1134	Bacteria-Firmicutes
229112672	8.4e-76	blink		Bacillus_cereus_Rock1-15	Bacteria-Firmicutes
16126622	1.1e-75	blink	17360486	Caulobacter_crescentus_CB15	Bacteria-Proteobacteria
			16829582
			11259647
225871239	1.2e-75	blink		Streptococcus_equi_subsp._equi_4047	Bacteria-Firmicutes
229014760	1.2e-75	blink		Bacillus_mycoides_DSM_2048	Bacteria-Firmicutes
229153424	1.5e-75	blink		Bacillus_cereus_m1550	Bacteria-Firmicutes
144973	1.6e-75	blink		Corynebacterium_diphtheriae	Bacteria-Actinobacteria
212703423	1.7e-75	blink		Desulfovibrio_piger_ATCC_29098	Bacteria-Proteobacteria
217962747	1.8e-75	blink		Bacillus_cereus_AH187	Bacteria-Firmicutes
38234000	2e-75	blink	14602910	Corynebacterium_diphtheriae_NCTC_13129	Bacteria-Actinobacteria
229175930	2.1e-75	blink		Bacillus_cereus_MM3	Bacteria-Firmicutes
222087790	2.3e-75	blink		Agrobacterium_radiobacter_K84	Bacteria-Proteobacteria
30023295	2.3e-75	blink	12721630	Bacillus_cereus_ATCC_14579	Bacteria-Firmicutes
168333305	2.7e-75	blink		Epulopiscium_sp._'N.t._morphotype_B'	Bacteria-Firmicutes
222098726	3.2e-75	blink		Bacillus_cereus_Q1	Bacteria-Firmicutes
229187485	3.3e-75	blink		Bacillus_cereus_BGSC_6E1	Bacteria-Firmicutes
229164201	4e-75	blink		Bacillus_cereus_R309803	Bacteria-Firmicutes
229199378	4.2e-75	blink		Bacillus_cereus_m1293	Bacteria-Firmicutes
49481245	4.2e-75	blink	16621833	Bacillus_thuringiensis_serovar_konkukian_str._97-27	Bacteria-Firmicutes
42784425	4.8e-75	blink	14960714	Bacillus_cereus_ATCC_10987	Bacteria-Firmicutes
118480305	6.5e-75	blink	17337577	Bacillus_thuringiensis_str._Al_Hakam	Bacteria-Firmicutes
196036309	6.5e-75	blink		Bacillus_cereus_W	Bacteria-Firmicutes
228930267	6.5e-75	blink		Bacillus_thuringiensis_serovar_pondicheriensis_BGSC_4BA1	Bacteria-Firmicutes
229032885	6.5e-75	blink		Bacillus_cereus_AH1271	Bacteria-Firmicutes
30265288	6.5e-75	blink	12721629	Bacillus_anthracis_str._Ames	Bacteria-Firmicutes
47569368	6.5e-75	blink		Bacillus_cereus_G9241	Bacteria-Firmicutes
167644109	7.5e-75	blink		Caulobacter_sp._K31	Bacteria-Proteobacteria
206602091	7.7e-75	blink	14961025	Leptospirillum_sp._Group_II_'5-way_CG'	Bacteria-Nitrospirae
			18651792
229099687	8.5e-75	blink		Bacillus_cereus_Rock3-29	Bacteria-Firmicutes
229105864	8.5e-75	blink		Bacillus_cereus_Rock3-28	Bacteria-Firmicutes
154253505	8.8e-75	blink	17557839	Parvibaculum_lavamentivorans_DS-1	Bacteria-Proteobacteria
			16075201
			15388700
			15240283
			14962144
			12571015
			10788359
604222	8.8e-75	blink		Azospirillum_brasilense	Bacteria-Proteobacteria
255325137	1.3e-74	blink		Corynebacterium_tuberculostearicum_SK141	Bacteria-Actinobacteria
148256949	1.4e-74	blink	17540897	Bradyrhizobium_sp._BTAi1	Bacteria-Proteobacteria
228942405	1.4e-74	blink		Bacillus_thuringiensis_serovar_berliner_ATCC_10792	Bacteria-Firmicutes
206976932	1.8e-74	blink		Bacillus_cereus_H3081.97	Bacteria-Firmicutes
229094366	1.9e-74	blink		Bacillus_cereus_Rock3-42	Bacteria-Firmicutes
256028095	2e-74	blink		Fusobacterium_sp._D11	Bacteria-Fusobacteria
148643762	2.1e-74	blink	17563350	Methanobrevibacter_smithii_ATCC_35061	Archaea-Euryarchaeota
222444807	2.1e-74	blink		Methanobrevibacter_smithii_DSM_2375	Archaea-Euryarchaeota
238583747	2.4e-74	blink		Moniliophthora_perniciosa_FA553	Eukaryota-Fungi
261350620	2.6e-74	blink		Methanobrevibacter_smithii_DSM_2374	Archaea-Euryarchaeota
227491359	2.8e-74	blink		Corynebacterium_pseudogenitalium_ATCC_33035	Bacteria-Actinobacteria
51893849	3.5e-74	blink	15383646	Symbiobacterium_thermophilum_IAM_14863	Bacteria-Firmicutes
87199635	3.6e-74	blink		Novosphingobium_aromaticivorans_DSM_12444	Bacteria-Proteobacteria
15807195	4.1e-74	blink	10567266	Deinococcus_radiodurans_R1	Bacteria-Deinococcus-Thermus
229118752	4.9e-74	blink		Bacillus_cereus_Rock1-3	Bacteria-Firmicutes
260494318	4.9e-74	blink		Fusobacterium_sp._3_1_33	Bacteria-Fusobacteria
76787113	5.8e-74	blink	16172379	Streptococcus_agalactiae_A909	Bacteria-Firmicutes
124515847	7.3e-74	blink	17344860	Leptospirillum_rubarum	Bacteria-Nitrospirae
254443159	7.3e-74	blink		Verrucomicrobiae_bacterium_DG1235	Bacteria-Verrucomicrobia
189423944	8.8e-74	blink		Geobacter_lovleyi_SZ	Bacteria-Proteobacteria
16124347	1e-73	blink	17360486	Caulobacter_crescentus_CB15	Bacteria-Proteobacteria
			16829582
			11259647
256845678	1.1e-73	blink		Fusobacterium_sp._3_1_36A2	Bacteria-Fusobacteria
227504894	1.5e-73	blink		Corynebacterium_striatum_ATCC_6940	Bacteria-Actinobacteria
225875013	1.8e-73	blink		Acidobacterium_capsulatum_ATCC_51196	Bacteria-Acidobacteria
172040572	2.1e-73	blink	18367281	Corynebacterium_urealyticum_DSM_7109	Bacteria-Actinobacteria
237742350	5.2e-73	blink		Fusobacterium_sp._4_1_13	Bacteria-Fusobacteria
238007464	5.9e-73	blink		Zea_mays	Eukaryota-Viridiplantae
120925	2.1e-72	blink	1694527	Streptococcus_thermophilus	Bacteria-Firmicutes
225021246	4e-72	blink		Corynebacterium_matruchotii_ATCC_33806	Bacteria-Actinobacteria
237785663	5.2e-72	blink		Corynebacterium_kroppenstedtii_DSM_44385	Bacteria-Actinobacteria
46202280	6e-72	blink		Magnetospirillum_magnetotacticum_MS-1	Bacteria-Proteobacteria
15887879	6.5e-72	blink	11743194	Agrobacterium_tumefaciens_str._C58	Bacteria-Proteobacteria
			11743193
145295826	9e-72	blink	17379713	Corynebacterium_glutamicum_R	Bacteria-Actinobacteria
252126488	9.3e-72	blink		Corynebacterium_matruchotii_ATCC_14266	Bacteria-Actinobacteria
19553125	1e-71	blink	12743753	Corynebacterium_glutamicum_ATCC_13032	Bacteria-Actinobacteria
46446936	1.2e-71	blink	15073324	Candidatus_Protochlamydia_amoebophila_UWE25	Bacteria-Chlamydiae
119505441	1.8e-71	blink		marine_gamma_proteobacterium_HTCC2080	Bacteria-Proteobacteria
254467979	2.3e-71	blink		beta_proteobacterium_KB13	Bacteria-Proteobacteria
227503469	3.4e-71	blink		Corynebacterium_accolens_ATCC_49725	Bacteria-Actinobacteria
149912948	3.5e-71	blink		Roseobacter_sp._AzwK-3b	Bacteria-Proteobacteria
227488739	4.3e-71	blink		Corynebacterium_glucuronolyticum_ATCC_51867	Bacteria-Actinobacteria
153855857	4.5e-71	blink		Dorea_longicatena_DSM_13814	Bacteria-Firmicutes
54025750	5.1e-71	blink	15466710	Nocardia_farcinica_IFM_10152	Bacteria-Actinobacteria
111023767	9.1e-71	blink	17030794	Rhodococcus_jostii_RHA1	Bacteria-Actinobacteria
10334815	1e-70	blink	11004391	Rhodococcus_equi	Bacteria-Actinobacteria
1161517	1.1e-70	blink	8921853	Corynebacterium_glutamicum	Bacteria-Actinobacteria
146342982	1.2e-70	blink	17540897	Bradyrhizobium_sp._ORS278	Bacteria-Proteobacteria
209884469	1.2e-70	blink		Oligotropha_carboxidovorans_OM5	Bacteria-Proteobacteria
256376937	1.4e-70	blink		Actinosynnema_mirum_DSM_43827	Bacteria-Actinobacteria
257457032	1.5e-70	blink		Treponema_vincentii_ATCC_35580	Bacteria-Spirochaetes
227833287	1.8e-70	blink		Corynebacterium_aurimucosum_ATCC_700975	Bacteria-Actinobacteria
238786147	3.6e-70	blink		Yersinia_bercovieri_ATCC_43970	Bacteria-Proteobacteria
241203009	3.6e-70	blink		Rhizobium_leguminosarum_bv._trifolii_WSM1325	Bacteria-Proteobacteria
226366203	4.1e-70	blink		Rhodococcus_opacus_B4	Bacteria-Actinobacteria
256802433	4.3e-70	blink		Streptomyces_viridochromogenes_DSM_40736	Bacteria-Actinobacteria
260649321	4.4e-70	blink		Streptomyces_scabiei_87.22	Bacteria-Actinobacteria
68536175	7e-70	blink	15968079	Corynebacterium_jeikeium_K411	Bacteria-Actinobacteria
218510293	1.1e-69	blink		Rhizobium_etli_Brasil_5	Bacteria-Proteobacteria
116329232	1.4e-69	blink	16973745	Leptospira_borgpetersenii_serovar_Hardjo-bovis_L550	Bacteria-Spirochaetes
25028369	1.5e-69	blink	12840036	Corynebacterium_efficiens_YS-314	Bacteria-Actinobacteria
257083962	2e-69	blink		Enterococcus_faecalis_Fly1	Bacteria-Firmicutes
255336288	3.3e-69	blink		Hyphomicrobium_denitrificans_ATCC_51888	Bacteria-Proteobacteria
29830118	3.7e-69	blink	12692562	Streptomyces_avermitilis_MA-4680	Bacteria-Actinobacteria
			11572948
75675258	4.1e-69	blink	16517654	Nitrobacter_winogradskyi_Nb-255	Bacteria-Proteobacteria
190890269	4.8e-69	blink		Rhizobium_etli_CIAT_652	Bacteria-Proteobacteria
254431768	5e-69	blink		Cyanobium_sp._PCC_7001	Bacteria-Cyanobacteria
24216647	5.5e-69	blink	12712204	Leptospira_interrogans_serovar_Lai_str._56601	Bacteria-Spirochaetes
213964483	5.6e-69	blink		Corynebacterium_amycolatum_SK46	Bacteria-Actinobacteria
32442215	5.9e-69	blink		Streptococcus_agalactiae	Bacteria-Firmicutes
86356222	8.5e-69	blink	16505379	Rhizobium_etli_CFN_42	Bacteria-Proteobacteria
148253159	1.5e-68	blink	17540897	Bradyrhizobium_sp._BTAi1	Bacteria-Proteobacteria
163845658	3.4e-68	blink		Chloroflexus_aurantiacus_J-10-fl	Bacteria-Chloroflexi
218462554	1.6e-67	blink		Rhizobium_etli_Kim_5	Bacteria-Proteobacteria
239930771	1.8e-67	blink		Streptomyces_ghanaensis_ATCC_14672	Bacteria-Actinobacteria
21221575	2.1e-67	blink	12000953	Streptomyces_coelicolor_A3(2)	Bacteria-Actinobacteria
			8843436
85717075	2.1e-67	blink		Nitrobacter_sp._Nb-311A	Bacteria-Proteobacteria
84702730	4e-67	blink		Parvularcula_bermudensis_HTCC2503	Bacteria-Proteobacteria
27382689	5e-67	blink	12597279	Bradyrhizobium_japonicum_USDA_110	Bacteria-Proteobacteria
			12597275
256815757	6.2e-67	blink		Streptomyces_griseoflavus_Tu4000	Bacteria-Actinobacteria
269837798	8.5e-67	blink		Sphaerobacter_thermophilus_DSM_20745	Bacteria-Chloroflexi
152967814	1.2e-66	blink		Kineococcus_radiotolerans_SRS30216	Bacteria-Actinobacteria
115345676	2.8e-66	blink	17098896	Roseobacter_denitrificans_OCh_114	Bacteria-Proteobacteria
226364967	6.8e-66	blink		Rhodococcus_opacus_B4	Bacteria-Actinobacteria
262188045	7.5e-66	blink		Aeromicrobium_marinum_DSM_15272	Bacteria-Actinobacteria
219847074	1.2e-65	blink		Chloroflexus_aggregans_DSM_9485	Bacteria-Chloroflexi
115523467	1.4e-65	blink		Rhodopseudomonas_palustris_BisA53	Bacteria-Proteobacteria
254396566	1.7e-65	blink		Streptomyces_pristinaespiralis_ATCC_25486	Bacteria-Actinobacteria
256776829	4e-65	blink		Streptomyces_hygroscopicus_ATCC_53653	Bacteria-Actinobacteria
156742615	5.1e-65	blink		Roseiflexus_castenholzii_DSM_13941	Bacteria-Chloroflexi
1169830	6.1e-65	blink	3335481	Streptomyces_lividans	Bacteria-Actinobacteria
209967270	7.4e-65	blink		Rhodospirillum_centenum_SW	Bacteria-Proteobacteria
197105532	9.1e-65	blink	18700039	Phenylobacterium_zucineum_HLK1	Bacteria-Proteobacteria
124484333	1.6e-64	blink		Chlamydomonas_reinhardtii	Eukaryota-Viridiplantae
50954316	1.6e-64	blink	15305603	Leifsonia_xyli_subsp._xyli_str._CTCB07	Bacteria-Actinobacteria
256677258	1.8e-64	blink		Streptomyces_sp._SPB78	Bacteria-Actinobacteria
258646550	2.1e-64	blink		Dialister_invisus_DSM_15470	Bacteria-Firmicutes
262376385	2.4e-64	blink		Acinetobacter_lwoffii_SH145	Bacteria-Proteobacteria
254376076	2.5e-64	blink		Streptomyces_sp._SPB74	Bacteria-Actinobacteria
227497928	4.3e-64	blink		Actinomyces_urogenitalis_DSM_15434	Bacteria-Actinobacteria
260457175	5.2e-64	blink		Streptomyces_flavogriseus_ATCC_33331	Bacteria-Actinobacteria
145219287	5.3e-64	blink		Chlorobium_phaeovibrioides_DSM_265	Bacteria-Chlorobi
254387500	5.7e-64	blink		Streptomyces_clavuligerus_ATCC_27064	Bacteria-Actinobacteria
256676528	5.7e-64	blink		Streptomyces_sp._SPB78	Bacteria-Actinobacteria
94986909	6.2e-64	blink		Lawsonia_intracellularis_PHE/MN1-00	Bacteria-Proteobacteria
269839235	6.9e-64	blink		Thermobaculum_terrenum_ATCC_BAA-798	Bacteria-Thermobaculum.
119357786	7.8e-64	blink		Chlorobium_phaeobacteroides_DSM_266	Bacteria-Chlorobi
226306287	8.8e-64	blink		Rhodococcus_erythropolis_PR4	Bacteria-Actinobacteria
89057735	8.9e-64	blink		Jannaschia_sp._CCS1	Bacteria-Proteobacteria
229490919	1e-63	blink		Rhodococcus_erythropolis_SK121	Bacteria-Actinobacteria
241772220	1.1e-63	blink		Asticcacaulis_excentricus_CB_48	Bacteria-Proteobacteria
27381042	1.4e-63	blink	12597279	Bradyrhizobium_japonicum_USDA_110	Bacteria-Proteobacteria
			12597275
148655648	3.1e-63	blink		Roseiflexus_sp._RS-1	Bacteria-Chloroflexi
228969739	3.6e-63	blink		Bacillus_thuringiensis_serovar_sotto_str._T04001	Bacteria-Firmicutes
260551673	5.5e-63	blink		Acinetobacter_sp._RUH2624	Bacteria-Proteobacteria
261338190	6.3e-63	blink		Bifidobacterium_gallicum_DSM_20093	Bacteria-Actinobacteria
254282060	7.7e-63	blink		gamma_proteobacterium_NOR51-B	Bacteria-Proteobacteria
83815765	9.4e-63	blink	16330755	Salinibacter_ruber_DSM_13855	Bacteria-Bacteroidetes
227979501	9.5e-63	blink		Tsukamurella_paurometabola_DSM_20162	Bacteria-Actinobacteria
154507663	1.2e-62	blink		Actinomyces_odontolyticus_ATCC_17982	Bacteria-Actinobacteria
21672865	2.5e-62	blink	12093901	Chlorobium_tepidum_TLS	Bacteria-Chlorobi
71754883	2.5e-62	blink	16020726	Trypanosoma_brucei_TREU927	Eukaryota-Euglenozoa
			16020724
78186308	2.5e-62	blink		Chlorobium_luteolum_DSM_273	Bacteria-Chlorobi
56202561	3e-62	blink		Homo_sapiens	Eukaryota-Metazoa
227506969	3.3e-62	blink		Gardnerella_vaginalis_ATCC_14019	Bacteria-Actinobacteria
110596873	3.4e-62	blink		Chlorobium_ferrooxidans_DSM_13031	Bacteria-Chlorobi
18693176	5.7e-62	blink	11983889	Trypanosoma_brucei	Eukaryota-Euglenozoa
31615303	5.7e-62	blink	12615316	Trypanosoma_brucei	Eukaryota-Euglenozoa
213158387	1e-61	blink		Acinetobacter_baumannii_AB0057	Bacteria-Proteobacteria
239501607	1e-61	blink		Acinetobacter_baumannii_AB900	Bacteria-Proteobacteria
184158433	2.1e-61	blink	18411315	Acinetobacter_baumannii_ACICU	Bacteria-Proteobacteria
194337308	2.1e-61	blink		Pelodictyon_phaeoclathratiforme_BU-1	Bacteria-Chlorobi
145221993	2.3e-61	blink		Mycobacterium_gilvum_PYR-GCK	Bacteria-Actinobacteria
169795667	2.4e-61	blink	18350144	Acinetobacter_baumannii_AYE	Bacteria-Proteobacteria
256767876	4.1e-61	blink		Streptomyces_sp._C	Bacteria-Actinobacteria
262279378	6.2e-61	blink		Acinetobacter_calcoaceticus_RUH2202	Bacteria-Proteobacteria
227494942	7.5e-61	blink		Actinomyces_coleocanis_DSM_15436	Bacteria-Actinobacteria
238810117	8e-61	blink		Mycoplasma_fermentans_PG18	Bacteria-Tenericutes
256667433	8.8e-61	blink		Streptomyces_sp._AA4	Bacteria-Actinobacteria
189347265	9.4e-61	blink		Chlorobium_limicola_DSM_245	Bacteria-Chlorobi
254375662	9.5e-61	blink		Streptomyces_sp._SPB74	Bacteria-Actinobacteria
183602022	1.2e-60	blink		Bifidobacterium_animalis_subsp._lactis_HN019	Bacteria-Actinobacteria
238062589	1.2e-60	blink		Micromonospora_sp._ATCC_39149	Bacteria-Actinobacteria
50085032	1.4e-60	blink	15514110	Acinetobacter_sp._ADP1	Bacteria-Proteobacteria
84702533	2e-60	blink		Parvularcula_bermudensis_HTCC2503	Bacteria-Proteobacteria
269796672	4e-60	blink		Sanguibacter_keddieii_DSM_10542	Bacteria-Actinobacteria
42561487	4e-60	blink	14762060	Mycoplasma_mycoides_subsp._mycoides_SC_str._PG1	Bacteria-Tenericutes
42561494	4e-60	blink	14762060	Mycoplasma_mycoides_subsp._mycoides_SC_str._PG1	Bacteria-Tenericutes
226954099	4.6e-60	blink		Acinetobacter_sp._ATCC_27244	Bacteria-Proteobacteria
254384988	4.6e-60	blink		Streptomyces_sp._Mg1	Bacteria-Actinobacteria
71654339	4.6e-60	blink	16020725	Trypanosoma_cruzi_strain_CL_Brener	Eukaryota-Euglenozoa
			16020724
194335038	4.8e-60	blink		Prosthecochloris_aestuarii_DSM_271	Bacteria-Chlorobi
227876487	5.3e-60	blink		Mobiluncus_mulieris_ATCC_35243	Bacteria-Actinobacteria
269976054	5.3e-60	blink		Mobiluncus_mulieris_28-1	Bacteria-Actinobacteria
50841560	5.7e-60	blink	15286373	Propionibacterium_acnes_KPA171202	Bacteria-Actinobacteria
239941877	7.1e-60	blink		Streptomyces_roseosporus_NRRL_15998	Bacteria-Actinobacteria
229065367	9e-60	blink		Bacillus_cereus_AH603	Bacteria-Firmicutes
258562390	9.1e-60	blink		Eimeria_tenella	Eukaryota-Alveolata
224283813	9.4e-60	blink		Bifidobacterium_bifidum_NCIMB_41171	Bacteria-Actinobacteria
254780328	1.2e-59	blink		Candidatus_Liberibacter_asiaticus_str._psy62	Bacteria-Proteobacteria
119025409	1.7e-59	blink		Bifidobacterium_adolescentis_ATCC_15703	Bacteria-Actinobacteria
154486827	1.7e-59	blink		Bifidobacterium_adolescentis_L2-32	Bacteria-Actinobacteria
256397274	2.1e-59	blink		Catenulispora_acidiphila_DSM_44928	Bacteria-Actinobacteria
56202562	2.3e-59	blink		Homo_sapiens	Eukaryota-Metazoa
46127211	2.8e-59	blink		Gibberella_zeae_PH-1	Eukaryota-Fungi
23466219	3.3e-59	blink	12381787	Bifidobacterium_longum_NCC2705	Bacteria-Actinobacteria
189440698	3.6e-59	blink	18505588	Bifidobacterium_longum_DJO10A	Bacteria-Actinobacteria
			16391088
189501414	3.6e-59	blink		Chlorobium_phaeobacteroides_BS1	Bacteria-Chlorobi
227546566	3.6e-59	blink		Bifidobacterium_longum_subsp._infantis_ATCC_55813	Bacteria-Actinobacteria
171741171	3.7e-59	blink		Bifidobacterium_dentium_ATCC_27678	Bacteria-Actinobacteria
212716390	3.7e-59	blink		Bifidobacterium_catenulatum_DSM_16992	Bacteria-Actinobacteria
256384197	3.7e-59	blink		Mycoplasma_mycoides_subsp._capri_str._GM12	Bacteria-Tenericutes
255652835	4.1e-59	blink		Bifidobacterium_longum_subsp._longum	Bacteria-Actinobacteria
193213689	5.4e-59	blink		Chlorobaculum_parvum_NCIB_8327	Bacteria-Chlorobi
88855629	6.5e-59	blink		marine_actinobacterium_PHSC20C1	Bacteria-Actinobacteria.
78188495	6.7e-59	blink		Chlorobium_chlorochromatii_CaD3	Bacteria-Chlorobi
169837451	9.8e-59	blink	17620602	candidate_division_TM7_single-cell_isolate_TM7a	Bacteria-candidate division TM7.
229063925	1e-58	blink		Bacillus_cereus_AH603	Bacteria-Firmicutes
225350954	1.1e-58	blink		Bifidobacterium_pseudocatenulatum_DSM_20438	Bacteria-Actinobacteria
255319043	2e-58	blink		Acinetobacter_radioresistens_SK82	Bacteria-Proteobacteria
239981702	2.7e-58	blink		Streptomyces_albus_J1074	Bacteria-Actinobacteria
71662415	3.1e-58	blink	16020725	Trypanosoma_cruzi_strain_CL_Brener	Eukaryota-Euglenozoa
			16020724
258560377	3.2e-58	blink		Corynebacterium_genitalium_ATCC_33030	Bacteria-Actinobacteria
221633720	4.1e-58	blink		Thermomicrobium_roseum_DSM_5159	Bacteria-Chloroflexi
159898295	1.4e-57	blink		Herpetosiphon_aurantiacus_ATCC_23779	Bacteria-Chloroflexi
159036396	1.6e-57	blink		Salinispora_arenicola_CNS-205	Bacteria-Actinobacteria
182438163	1.8e-57	blink	18375553	Streptomyces_griseus_subsp._griseus_NBRC_13350	Bacteria-Actinobacteria
			18364359
			18310036
256833479	2.1e-57	blink		Jonesia_denitrificans_DSM_20603	Bacteria-Actinobacteria
262368364	6.3e-57	blink		Acinetobacter_johnsonii_SH046	Bacteria-Proteobacteria
145593353	8.9e-57	blink		Salinispora_tropica_CNB-440	Bacteria-Actinobacteria
237751163	9.7e-57	blink		Helicobacter_bilis_ATCC_43879	Bacteria-Proteobacteria
88856368	1.2e-56	blink		marine_actinobacterium_PHSC20C1	Bacteria-Actinobacteria.
148272208	1.6e-56	blink	18192381	Clavibacter_michiganensis_subsp._michiganensis_NCPPB_382	Bacteria-Actinobacteria
254393719	2.2e-56	blink		Streptomyces_clavuligerus_ATCC_27064	Bacteria-Actinobacteria
116626317	2.5e-56	blink		Candidatus_Solibacter_usitatus_Ellin6076	Bacteria-Acidobacteria
229821973	2.9e-56	blink		Beutenbergia_cavernae_DSM_12333	Bacteria-Actinobacteria
260905455	3.5e-56	blink		Brevibacterium_linens_BL2	Bacteria-Actinobacteria
120406337	4e-56	blink		Mycobacterium_vanbaalenii_PYR-1	Bacteria-Actinobacteria
260578871	4.2e-56	blink		Corynebacterium_jeikeium_ATCC_43734	Bacteria-Actinobacteria
170781081	4.3e-56	blink	18192393	Clavibacter_michiganensis_subsp._sepedonicus	Bacteria-Actinobacteria
262372679	1.1e-55	blink		Acinetobacter_junii_SH205	Bacteria-Proteobacteria
52082470	1.4e-55	blink	15461803	Bacillus_licheniformis_ATCC_14580	Bacteria-Firmicutes
260458323	1.7e-55	blink		Streptomyces_flavogriseus_ATCC_33331	Bacteria-Actinobacteria
158056587	3.3e-55	blink	18310024	Streptomyces_olivaceus	Bacteria-Actinobacteria
229862939	6e-55	blink		Stackebrandtia_nassauensis_DSM_44728	Bacteria-Actinobacteria
227989905	7.6e-55	blink		Meiothermus_silvanus_DSM_9946	Bacteria-Deinococcus-Thermus
257068108	9.5e-55	blink		Brachybacterium_faecium_DSM_4810	Bacteria-Actinobacteria
29828204	1e-54	blink	12692562	Streptomyces_avermitilis_MA-4680	Bacteria-Actinobacteria
			11572948
262195907	2.8e-54	blink		Haliangium_ochraceum_DSM_14365	Bacteria-Proteobacteria
256767336	4.7e-54	blink		Streptomyces_sp._C	Bacteria-Actinobacteria
261218595	6.6e-54	blink		Brucella_ceti_M13/05/1	Bacteria-Proteobacteria
256775151	7.5e-54	blink		Streptomyces_hygroscopicus_ATCC_53653	Bacteria-Actinobacteria
126696753	9.3e-54	blink		Prochlorococcus_marinus_str._MIT_9301	Bacteria-Cyanobacteria
126437739	1.5e-53	blink		Mycobacterium_sp._JLS	Bacteria-Actinobacteria
255970877	1.9e-53	blink		Enterococcus_faecalis_T1	Bacteria-Firmicutes
254469514	2.3e-53	blink		Pseudovibrio_sp._JE062	Bacteria-Proteobacteria
260457246	2.8e-53	blink		Streptomyces_flavogriseus_ATCC_33331	Bacteria-Actinobacteria
108801752	4.2e-53	blink		Mycobacterium_sp._MCS	Bacteria-Actinobacteria
239917106	6.9e-53	blink		Micrococcus_luteus_NCTC_2665	Bacteria-Actinobacteria
119718380	9.1e-53	blink		Nocardioides_sp._JS614	Bacteria-Actinobacteria
229493470	1.1e-52	blink		Rhodococcus_erythropolis_SK121	Bacteria-Actinobacteria
260649468	1.2e-52	blink		Streptomyces_scabiei_87.22	Bacteria-Actinobacteria
256805972	2.7e-52	blink		Streptomyces_viridochromogenes_DSM_40736	Bacteria-Actinobacteria
227555560	5.3e-52	blink		Enterococcus_faecalis_HH22	Bacteria-Firmicutes
254394140	6.5e-52	blink		Streptomyces_pristinaespiralis_ATCC_25486	Bacteria-Actinobacteria
254419668	7e-52	blink		Brevundimonas_sp._BAL3	Bacteria-Proteobacteria
256802255	1.3e-51	blink		Streptomyces_viridochromogenes_DSM_40736	Bacteria-Actinobacteria
239981902	2.1e-51	blink		Streptomyces_albus_J1074	Bacteria-Actinobacteria
154344166	3e-51	blink	17572675	Leishmania_braziliensis_MHOM/BR/75/M2904	Eukaryota-Euglenozoa
229242376	3e-51	blink		Cellulomonas_flavigena_DSM_20109	Bacteria-Actinobacteria
260645380	2.6e-50	blink		Streptomyces_scabiei_87.22	Bacteria-Actinobacteria
239945630	4.3e-50	blink		Streptomyces_roseosporus_NRRL_15998	Bacteria-Actinobacteria
254382740	5.1e-50	blink		Streptomyces_sp._Mg1	Bacteria-Actinobacteria
182434767	6.4e-50	blink	18375553	Streptomyces_griseus_subsp._griseus_NBRC_13350	Bacteria-Actinobacteria
			18364359
			18310036
146093480	6.6e-50	blink		Leishmania_infantum_JPCM5	Eukaryota-Euglenozoa
239930917	6.6e-50	blink		Streptomyces_ghanaensis_ATCC_14672	Bacteria-Actinobacteria
254402420	8.9e-50	blink		Streptomyces_sviceus_ATCC_29083	Bacteria-Actinobacteria
239927474	9.5e-50	blink		Streptomyces_ghanaensis_ATCC_14672	Bacteria-Actinobacteria
157875174	2e-49	blink	16020728	Leishmania_major_strain_Friedlin	Eukaryota-Euglenozoa
21221432	2e-49	blink	12000953	Streptomyces_coelicolor_A3(2)	Bacteria-Actinobacteria
			8843436
258651992	2.2e-49	blink		Nakamurella_multipartita_DSM_44233	Bacteria-Actinobacteria
227991728	4.9e-49	blink		Meiothermus_ruber_DSM_1279	Bacteria-Deinococcus-Thermus
227378085	5.2e-49	blink		Kribbella_flavida_DSM_17836	Bacteria-Actinobacteria
227404998	6.1e-49	blink		Geodermatophilus_obscurus_DSM_43160	Bacteria-Actinobacteria
254407804	1.6e-48	blink		Streptomyces_sviceus_ATCC_29083	Bacteria-Actinobacteria
217073776	4.1e-48	blink		Medicago_truncatula	Eukaryota-Viridiplantae
182684810	4.2e-48	blink		Streptococcus_pneumoniae_CGSP14	Bacteria-Firmicutes
148993325	5.8e-48	blink		Streptococcus_pneumoniae_SP9-BS68	Bacteria-Firmicutes
242245061	6.6e-48	blink		Streptococcus_pneumoniae_TCH8431/19A	Bacteria-Firmicutes
149024991	9.1e-48	blink		Streptococcus_pneumoniae_SP23-BS72	Bacteria-Firmicutes
111657034	9.6e-48	blink	16056220	Streptococcus_pneumoniae_TIGR4	Bacteria-Firmicutes
15901695	9.6e-48	blink	11463916	Streptococcus_pneumoniae_TIGR4	Bacteria-Firmicutes
149002165	1.5e-47	blink		Streptococcus_pneumoniae_SP14-BS69	Bacteria-Firmicutes
148984319	1.8e-47	blink		Streptococcus_pneumoniae_SP3-BS71	Bacteria-Firmicutes
229819694	1.9e-47	blink		Beutenbergia_cavernae_DSM_12333	Bacteria-Actinobacteria
15903725	2.2e-47	blink	11544234	Streptococcus_pneumoniae_R6	Bacteria-Firmicutes
225859630	2.8e-47	blink		Streptococcus_pneumoniae_70585	Bacteria-Firmicutes
194397707	3.4e-47	blink	11442348	Streptococcus_pneumoniae_G54	Bacteria-Firmicutes
149011268	3.8e-47	blink		Streptococcus_pneumoniae_SP19-BS75	Bacteria-Firmicutes
29828781	5.4e-47	blink	12692562	Streptomyces_avermitilis_MA-4680	Bacteria-Actinobacteria
			11572948
226306605	9.1e-47	blink		Rhodococcus_erythropolis_PR4	Bacteria-Actinobacteria
29831629	9.1e-47	blink	12692562	Streptomyces_avermitilis_MA-4680	Bacteria-Actinobacteria
			11572948
148998730	9.6e-47	blink		Streptococcus_pneumoniae_SP11-BS70	Bacteria-Firmicutes
182438738	6.1e-46	blink	18375553	Streptomyces_griseus_subsp._griseus_NBRC_13350	Bacteria-Actinobacteria
			18364359
			18310036
226323513	5.9e-45	blink		Coprococcus_comes_ATCC_27758	Bacteria-Firmicutes
256815902	1.1e-44	blink		Streptomyces_griseoflavus_Tu4000	Bacteria-Actinobacteria
182435277	2.4e-44	blink	18375553	Streptomyces_griseus_subsp._griseus_NBRC_13350	Bacteria-Actinobacteria
			18364359
			18310036
254673892	2.6e-44	blink		Neisseria_meningitidis_alpha275	Bacteria-Proteobacteria
256812323	2.8e-44	blink		Streptomyces_griseoflavus_Tu4000	Bacteria-Actinobacteria
239890202	3.5e-44	blink		Perkinsus_marinus_ATCC_50983	Eukaryota-Alveolata
227407784	6.8e-44	blink		Geodermatophilus_obscurus_DSM_43160	Bacteria-Actinobacteria
239994416	3.3e-43	blink		Alteromonas_macleodii_ATCC_27126	Bacteria-Proteobacteria
13507996	3.8e-43	blink	10954595	Mycoplasma_pneumoniae_M129	Bacteria-Tenericutes
			8948633
225020328	6.5e-43	blink		Corynebacterium_matruchotii_ATCC_33806	Bacteria-Actinobacteria
252124723	1.7e-42	blink		Corynebacterium_matruchotii_ATCC_14266	Bacteria-Actinobacteria
238484793	6.8e-42	blink		Aspergillus_flavus_NRRL3357	Eukaryota-Fungi
227549770	1.4e-41	blink		Corynebacterium_lipophiloflavum_DSM_44291	Bacteria-Actinobacteria
84703583	1.7e-41	blink		Parvularcula_bermudensis_HTCC2503	Bacteria-Proteobacteria
229861342	4.7e-41	blink		Stackebrandtia_nassauensis_DSM_44728	Bacteria-Actinobacteria
154286228	4e-40	blink		Ajellomyces_capsulatus_NAm1	Eukaryota-Fungi
12044970	2e-39	blink	16407165	Mycoplasma_genitalium_G37	Bacteria-Tenericutes
			8524858
			7569993
			8253680
153261	2e-39	blink	3335481	Streptomyces_lividans	Bacteria-Actinobacteria
119638410	5.8e-38	blink		Sinorhizobium_sp._NP1	Bacteria-Proteobacteria
257077481	3.1e-37	blink		Enterococcus_faecalis_JH1	Bacteria-Firmicutes
227502223	9.3e-36	blink		Corynebacterium_accolens_ATCC_49725	Bacteria-Actinobacteria
123468325	3.1e-35	blink	17218520	Trichomonas_vaginalis_G3	Eukaryota-Parabasalidea
19852115	8.1e-35	blink	12114594	Acetabularia_acetabulum	Eukaryota-Viridiplantae
261352730	9.1e-34	blink		Verticillium_albo-atrum_VaMs.102	Eukaryota-Fungi
229547302	9.3e-30	blink		Enterococcus_faecalis_TX1322	Bacteria-Firmicutes
167043216	4.5e-29	blink	18580971	uncultured_marine_microorganism_HF4000_ANIW141K23	unclassified sequences-environmental samples.
159042020	3.1e-28	blink		Caldivirga_maquilingensis_IC-167	Archaea-Crenarchaeota
158317410	3.7e-28	blink		Frankia_sp._EAN1pec	Bacteria-Actinobacteria
227498816	7e-28	blink		Acidaminococcus_sp._D21	Bacteria-Firmicutes
256390199	8.6e-28	blink		Catenulispora_acidiphila_DSM_44928	Bacteria-Actinobacteria
256965530	1e-27	blink		Enterococcus_faecalis_HIP11704	Bacteria-Firmicutes
256963884	1.5e-27	blink		Enterococcus_faecalis_HIP11704	Bacteria-Firmicutes
255017851	1.2e-26	blink		Listeria_monocytogenes_FSL_F2-515	Bacteria-Firmicutes
34764930	1.8e-26	blink	12799352	Fusobacterium_nucleatum_subsp._vincentii_ATCC_49256	Bacteria-Fusobacteria
227542265	2.1e-26	blink		Corynebacterium_glucuronolyticum_ATCC_51866	Bacteria-Actinobacteria
269120996	1.1e-25	blink		Sebaldella_termitidis_ATCC_33386	Bacteria-Fusobacteria
71083274	3e-25	blink	16267553	Candidatus_Pelagibacter_ubique_HTCC1062	Bacteria-Proteobacteria
			16109880
256956469	9.5e-25	blink		Enterococcus_faecalis_DS5	Bacteria-Firmicutes
238856687	1e-24	blink		Enterococcus_faecalis_TUSoD_Ef11	Bacteria-Firmicutes
239945105	4.8e-24	blink		Streptomyces_roseosporus_NRRL_15998	Bacteria-Actinobacteria
587575	2.1e-23	blink	7762304	Saccharomyces_cerevisiae	Eukaryota-Fungi
171911001	4.8e-23	blink		Verrucomicrobium_spinosum_DSM_4136	Bacteria-Verrucomicrobia
111220942	5.1e-22	blink	17151343	Frankia_alni_ACN14a	Bacteria-Actinobacteria
163798586	5.4e-21	blink		Methanococcus_voltae_A3	Archaea-Euryarchaeota
126642032	3.6e-20	blink	17344419	Acinetobacter_baumannii_ATCC_17978	Bacteria-Proteobacteria
255974817	6.1e-18	blink		Enterococcus_faecalis_T2	Bacteria-Firmicutes
255976250	3.4e-17	blink		Enterococcus_faecalis_T2	Bacteria-Firmicutes
15677985	1.8e-16	blink	10710307	Neisseria_meningitidis_MC58	Bacteria-Proteobacteria
42561501	2.4e-16	blink	14762060	Mycoplasma_mycoides_subsp._mycoides_SC_str._PG1	Bacteria-Tenericutes
161869096	2.5e-16	blink	18031983	Neisseria_meningitidis_053442	Bacteria-Proteobacteria
254671511	4.5e-16	blink		Neisseria_meningitidis_alpha153	Bacteria-Proteobacteria
85813533	7.3e-16	blink		Streptomyces_sp._DSM_40477	Bacteria-Actinobacteria
153855496	7.9e-16	blink		Dorea_longicatena_DSM_13814	Bacteria-Firmicutes
167461824	9.9e-16	blink		Paenibacillus_larvae_subsp._larvae_BRL-230010	Bacteria-Firmicutes
255028638	1.1e-15	blink		Listeria_monocytogenes_LO28	Bacteria-Firmicutes
167933091	1.3e-15	blink	17620602	candidate_division_TM7_single-cell_isolate_TM7b	Bacteria-candidate division TM7.
218767224	2.3e-15	blink		Neisseria_meningitidis_Z2491	Bacteria-Proteobacteria
42413	2.8e-15	blink	2134186	Escherichia_coli	Bacteria-Proteobacteria
77404642	3.2e-15	blink		Rhodobacter_sphaeroides_2.4.1	Bacteria-Proteobacteria
406098	3.3e-15	blink	7934827	Neisseria_meningitidis	Bacteria-Proteobacteria
1169829	4.2e-15	blink	1478918	Klebsiella_pneumoniae	Bacteria-Proteobacteria
238506903	5.9e-15	blink		Aspergillus_flavus_NRRL3357	Eukaryota-Fungi
256765414	6.1e-15	blink		Streptomyces_sp._C	Bacteria-Actinobacteria
224369406	6.6e-15	blink		Desulfobacterium_autotrophicum_HRM2	Bacteria-Proteobacteria
91203723	9.4e-15	blink	16598256	Candidatus_Kuenenia_stuttgartiensis	Bacteria-Planctomycetes
115525507	2.3e-14	blink		Rhodopseudomonas_palustris_BisA53	Bacteria-Proteobacteria
262198380	2.7e-14	blink		Haliangium_ochraceum_DSM_14365	Bacteria-Proteobacteria
3913722	3.3e-14	blink	9046083	Candida_maltosa	Eukaryota-Fungi
256960605	3.7e-14	blink		Enterococcus_faecalis_Merz96	Bacteria-Firmicutes
220925443	4.1e-14	blink		Methylobacterium_nodulans_ORS_2060	Bacteria-Proteobacteria
212634421	5.2e-14	blink	18398463	Shewanella_piezotolerans_WP3	Bacteria-Proteobacteria
158318296	5.8e-14	blink		Frankia_sp._EAN1pec	Bacteria-Actinobacteria
241708787	8.5e-14	blink		Ixodes_scapularis	Eukaryota-Metazoa
158336741	1e-13	blink	18252824	Acaryochloris_marina_MBIC11017	Bacteria-Cyanobacteria
85860464	1e-13	blink	17442750	Syntrophus_aciditrophicus_SB	Bacteria-Proteobacteria
256831047	1.6e-13	blink		Desulfomicrobium_baculatum_DSM_4028	Bacteria-Proteobacteria
134098123	1.7e-13	blink	17369815	Saccharopolyspora_erythraea_NRRL_2338	Bacteria-Actinobacteria
83582736	1.9e-13	blink		Rhodospirillum_rubrum_ATCC_11170	Bacteria-Proteobacteria
15217121	2.5e-13	blink	11832506	Lactobacillus_sakei	Bacteria-Firmicutes
255533810	2.5e-13	blink		Pedobacter_heparinus_DSM_2366	Bacteria-Bacteroidetes
168704425	2.6e-13	blink		Gemmata_obscuriglobus_UQM_2246	Bacteria-Planctomycetes
228990886	2.6e-13	blink		Bacillus_pseudomycoides_DSM_12442	Bacteria-Firmicutes
67924557	2.7e-13	blink		Crocosphaera_watsonii_WH_8501	Bacteria-Cyanobacteria
228962925	3.1e-13	blink		Bacillus_thuringiensis_serovar_pakistani_str._T13001	Bacteria-Firmicutes
55379798	3.2e-13	blink	15520287	Haloarcula_marismortui_ATCC_43049	Archaea-Euryarchaeota
260645107	5.1e-13	blink		Streptomyces_scabiei_87.22	Bacteria-Actinobacteria
33861757	5.4e-13	blink	12917642	Prochlorococcus_marinus_subsp._pastoris_str._CCMP1986	Bacteria-Cyanobacteria
229154036	5.6e-13	blink		Bacillus_cereus_ATCC_4342	Bacteria-Firmicutes
86160713	6.6e-13	blink		Anaeromyxobacter_dehalogenans_2CP-C	Bacteria-Proteobacteria
88856685	7e-13	blink		marine_actinobacterium_PHSC20C1	Bacteria-Actinobacteria.
260452471	7.3e-13	blink		Streptomyces_flavogriseus_ATCC_33331	Bacteria-Actinobacteria
78355474	8.7e-13	blink		Desulfovibrio_desulfuricans_subsp._desulfuricans_str._G20	Bacteria-Proteobacteria
163839446	8.9e-13	blink		Renibacterium_salmoninarum_ATCC_33209	Bacteria-Actinobacteria
182440498	8.9e-13	blink	18375553	Streptomyces_griseus_subsp._griseus_NBRC_13350	Bacteria-Actinobacteria
			18364359
			18310036
257052193	9.6e-13	blink		Halorhabdus_utahensis_DSM_12940	Archaea-Euryarchaeota
86740269	1.1e-12	blink	17151343	Frankia_sp._CcI3	Bacteria-Actinobacteria
163847677	1.4e-12	blink		Chloroflexus_aurantiacus_J-10-fl	Bacteria-Chloroflexi
229863575	1.5e-12	blink		Stackebrandtia_nassauensis_DSM_44728	Bacteria-Actinobacteria
86739689	1.5e-12	blink	17151343	Frankia_sp._CcI3	Bacteria-Actinobacteria
229074311	1.6e-12	blink		Bacillus_cereus_Rock4-18	Bacteria-Firmicutes
111221076	1.7e-12	blink	17151343	Frankia_alni_ACN14a	Bacteria-Actinobacteria
168704131	1.8e-12	blink		Gemmata_obscuriglobus_UQM_2246	Bacteria-Planctomycetes
487703	1.9e-12	blink	8577249	Streptomyces_lincolnensis	Bacteria-Actinobacteria
226365216	2.1e-12	blink		Rhodococcus_opacus_B4	Bacteria-Actinobacteria
229194654	2.2e-12	blink		Bacillus_cereus_m1293	Bacteria-Firmicutes
42779384	2.2e-12	blink	14960714	Bacillus_cereus_ATCC_10987	Bacteria-Firmicutes
229094980	2.4e-12	blink		Bacillus_cereus_Rock3-29	Bacteria-Firmicutes
239981328	2.4e-12	blink		Streptomyces_albus_J1074	Bacteria-Actinobacteria
119493815	2.7e-12	blink		Lyngbya_sp._PCC_8106	Bacteria-Cyanobacteria
150400821	2.9e-12	blink		Methanococcus_aeolicus_Nankai-3	Archaea-Euryarchaeota
29831117	2.9e-12	blink	12692562	Streptomyces_avermitilis_MA-4680	Bacteria-Actinobacteria
			11572948
148656508	3.1e-12	blink		Roseiflexus_sp._RS-1	Bacteria-Chloroflexi
206978428	3.1e-12	blink		Bacillus_cereus_H3081.97	Bacteria-Firmicutes
219848448	3.7e-12	blink		Chloroflexus_aggregans_DSM_9485	Bacteria-Chloroflexi
170782820	3.8e-12	blink	18192393	Clavibacter_michiganensis_subsp._sepedonicus	Bacteria-Actinobacteria
159030511	3.9e-12	blink		Microcystis_aeruginosa_PCC_7806	Bacteria-Cyanobacteria
72180965	4e-12	blink		Strongylocentrotus_purpuratus	Eukaryota-Metazoa
134094363	4.2e-12	blink	17432936	Herminiimonas_arsenicoxydans	Bacteria-Proteobacteria
134299745	4.2e-12	blink		Desulfotomaculum_reducens_MI-1	Bacteria-Firmicutes
166367384	4.3e-12	blink	18192279	Microcystis_aeruginosa_NIES-843	Bacteria-Cyanobacteria
158341458	4.5e-12	blink	18252824	Acaryochloris_marina_MBIC11017	Bacteria-Cyanobacteria
111022709	4.6e-12	blink	17030794	Rhodococcus_jostii_RHA1	Bacteria-Actinobacteria
262277590	5e-12	blink		alpha_proteobacterium_HIMB114	Bacteria-Proteobacteria
37520748	5.7e-12	blink	14621296	Gloeobacter_violaceus_PCC_7421	Bacteria-Cyanobacteria
			14621292
255038344	6e-12	blink		Dyadobacter_fermentans_DSM_18053	Bacteria-Bacteroidetes
187928247	6.1e-12	blink		Ralstonia_pickettii_12J	Bacteria-Proteobacteria
260644522	6.2e-12	blink		Streptomyces_scabiei_87.22	Bacteria-Actinobacteria
118468084	6.5e-12	blink		Mycobacterium_smegmatis_str._MC2_155	Bacteria-Actinobacteria
260424903	6.7e-12	blink		Dialister_invisus_DSM_15470	Bacteria-Firmicutes
229867058	7.5e-12	blink		Stackebrandtia_nassauensis_DSM_44728	Bacteria-Actinobacteria
222479501	7.8e-12	blink		Halorubrum_lacusprofundi_ATCC_49239	Archaea-Euryarchaeota
148927448	8.1e-12	blink	17369337	candidate_division_TM7_genomosp._GTL1	Bacteria-candidate division TM7.
120401241	8.2e-12	blink		Mycobacterium_vanbaalenii_PYR-1	Bacteria-Actinobacteria
260222086	8.4e-12	blink		Curvibacter_putative_symbiont_of_Hydra_magnipapillata	Bacteria-Proteobacteria
225873413	9.4e-12	blink		Acidobacterium_capsulatum_ATCC_51196	Bacteria-Acidobacteria
156743036	9.9e-12	blink		Roseiflexus_castenholzii_DSM_13941	Bacteria-Chloroflexi
148273502	1e-11	blink	18192381	Clavibacter_michiganensis_subsp._michiganensis_NCPPB_382	Bacteria-Actinobacteria
226363583	1.1e-11	blink		Rhodococcus_opacus_B4	Bacteria-Actinobacteria
37521775	1.1e-11	blink	14621296	Gloeobacter_violaceus_PCC_7421	Bacteria-Cyanobacteria
			14621292
240144730	1.2e-11	blink		Roseburia_intestinalis_L1-82	Bacteria-Firmicutes
110668875	1.3e-11	blink	16820047	Haloquadratum_walsbyi_DSM_16790	Archaea-Euryarchaeota
27381118	1.4e-11	blink	12597279	Bradyrhizobium_japonicum_USDA_110	Bacteria-Proteobacteria
			12597275
256672334	1.6e-11	blink		Streptomyces_sp._AA4	Bacteria-Actinobacteria
237799662	1.7e-11	blink		Pseudomonas_syringae_pv._oryzae_str._1_6	Bacteria-Proteobacteria
33240772	1.7e-11	blink	12917486	Prochlorococcus_marinus_subsp._marinus_str._CCMP1375	Bacteria-Cyanobacteria
241203200	2e-11	blink		Rhizobium_leguminosarum_bv._trifolii_WSM1325	Bacteria-Proteobacteria
152995918	2.2e-11	blink		Marinomonas_sp._MWYL1	Bacteria-Proteobacteria
189219855	2.2e-11	blink		Methylacidiphilum_infernorum_V4	Bacteria-Verrucomicrobia
218510201	2.2e-11	blink		Rhizobium_etli_Brasil_5	Bacteria-Proteobacteria
78486028	2.5e-11	blink	17105352	Thiomicrospira_crunogena_XCL-2	Bacteria-Proteobacteria
260462968	2.8e-11	blink		Mesorhizobium_opportunistum_WSM2075	Bacteria-Proteobacteria
111021237	2.9e-11	blink	17030794	Rhodococcus_jostii_RHA1	Bacteria-Actinobacteria
163792826	2.9e-11	blink		alpha_proteobacterium_BAL199	Bacteria-Proteobacteria
116619428	3e-11	blink		Candidatus_Solibacter_usitatus_Ellin6076	Bacteria-Acidobacteria
117926152	3e-11	blink		Magnetococcus_sp._MC-1	Bacteria-Proteobacteria
170747482	3e-11	blink		Methylobacterium_radiotolerans_JCM_2831	Bacteria-Proteobacteria
116250585	3.3e-11	blink	16640791	Rhizobium_leguminosarum_bv._viciae_3841	Bacteria-Proteobacteria
219852777	3.4e-11	blink		Methanosphaerula_palustris_E1-9c	Archaea-Euryarchaeota
227819571	3.5e-11	blink		Rhizobium_sp._NGR234	Bacteria-Proteobacteria
163760953	3.6e-11	blink		Hoeflea_phototrophica_DFL-43	Bacteria-Proteobacteria
229873702	3.9e-11	blink		Spirosoma_linguale_DSM_74	Bacteria-Bacteroidetes
227536758	4.3e-11	blink		Sphingobacterium_spiritivorum_ATCC_33300	Bacteria-Bacteroidetes
170747653	4.6e-11	blink		Methylobacterium_radiotolerans_JCM_2831	Bacteria-Proteobacteria
238061961	5.3e-11	blink		Micromonospora_sp._ATCC_39149	Bacteria-Actinobacteria
255263142	5.3e-11	blink		Thalassiobium_sp._R2A62	Bacteria-Proteobacteria
227821740	5.6e-11	blink		Rhizobium_sp._NGR234	Bacteria-Proteobacteria
253701992	5.6e-11	blink		Geobacter_sp._M21	Bacteria-Proteobacteria
239835368	5.9e-11	blink		Desulfovibrio_magneticus_RS-1	Bacteria-Proteobacteria
254478573	6.2e-11	blink		Carboxydibrachium_pacificum_DSM_12653	Bacteria-Firmicutes
170743078	6.3e-11	blink		Methylobacterium_sp._4-46	Bacteria-Proteobacteria
145592607	6.6e-11	blink		Salinispora_tropica_CNB-440	Bacteria-Actinobacteria
219849034	6.7e-11	blink		Chloroflexus_aggregans_DSM_9485	Bacteria-Chloroflexi
229207460	6.7e-11	blink		Nocardiopsis_dassonvillei_subsp._dassonvillei_DSM_43111	Bacteria-Actinobacteria
[truncated: 422 more rows]
