# Supplementary material for: Evolution of Plant Nucleotide-Sugar Interconversion Enzymes
Source: PLoS One. 2011 Nov 18;6(11):e27995. doi: 10.1371/journal.pone.0027995 (PMC3220709; doi:10.1371/journal.pone.0027995)
Supplement: Table S15 — NCBI-nr proteins most homologous to plant CRB HMM. (XLS) [file pone.0027995.s030.xls]

## Sheet: 15. CRB
NCBI-nr proteins most homologous to plant CRB HMM
Protein ID	E-value	Blink	PubMed ID	Organism	Taxonomy
15217485	1e-171	blink		Arabidopsis_thaliana	Eukaryota-Viridiplantae
21593201	1e-171	blink	12093376	Arabidopsis_thaliana	Eukaryota-Viridiplantae
3850621	1e-171	blink		Arabidopsis_thaliana	Eukaryota-Viridiplantae
168024677	1.4e-171	blink	18079367	Physcomitrella_patens_subsp._patens	Eukaryota-Viridiplantae
159464355	8.8e-171	blink	17932292	Chlamydomonas_reinhardtii	Eukaryota-Viridiplantae
17064988	1.1e-170	blink		Arabidopsis_thaliana	Eukaryota-Viridiplantae
115488340	1.3e-170	blink	16381971	Oryza_sativa_Japonica_Group	Eukaryota-Viridiplantae
			16100779
218186738	1.3e-170	blink		Oryza_sativa_Indica_Group	Eukaryota-Viridiplantae
2765081	4.5e-170	blink		Arabidopsis_thaliana	Eukaryota-Viridiplantae
255542956	2.4e-169	blink		Ricinus_communis	Eukaryota-Viridiplantae
255647108	2.3e-168	blink		Glycine_max	Eukaryota-Viridiplantae
118489564	6e-168	blink		Populus_trichocarpa_x_Populus_deltoides	Eukaryota-Viridiplantae
225450527	1.2e-167	blink		Vitis_vinifera	Eukaryota-Viridiplantae
242085078	2.4e-167	blink		Sorghum_bicolor	Eukaryota-Viridiplantae
118487652	1.1e-166	blink		Populus_trichocarpa	Eukaryota-Viridiplantae
224124986	1.1e-166	blink		Populus_trichocarpa	Eukaryota-Viridiplantae
212722236	2.6e-166	blink		Zea_mays	Eukaryota-Viridiplantae
116786922	7.9e-164	blink		Picea_sitchensis	Eukaryota-Viridiplantae
115471157	5.2e-160	blink	16381971	Oryza_sativa_Japonica_Group	Eukaryota-Viridiplantae
			16100779
34398358	2e-158	blink	12826678	Chlamydomonas_reinhardtii	Eukaryota-Viridiplantae
242043354	2.7e-141	blink		Sorghum_bicolor	Eukaryota-Viridiplantae
224066507	1.6e-133	blink		Populus_trichocarpa	Eukaryota-Viridiplantae
26453355	1.2e-131	blink	10517843	Solanum_lycopersicum	Eukaryota-Viridiplantae
196256677	8.3e-118	blink		Cyanothece_sp._PCC_7822	Bacteria-Cyanobacteria
148906434	6.1e-117	blink		Picea_sitchensis	Eukaryota-Viridiplantae
172038692	2.2e-115	blink	18812508	Cyanothece_sp._ATCC_51142	Bacteria-Cyanobacteria
209523545	4e-115	blink		Arthrospira_maxima_CS-328	Bacteria-Cyanobacteria
254413469	1.4e-114	blink		Microcoleus_chthonoplastes_PCC_7420	Bacteria-Cyanobacteria
218439709	1.5e-114	blink		Cyanothece_sp._PCC_7424	Bacteria-Cyanobacteria
67922306	7.5e-114	blink		Crocosphaera_watsonii_WH_8501	Bacteria-Cyanobacteria
119487296	1e-113	blink		Lyngbya_sp._PCC_8106	Bacteria-Cyanobacteria
75908322	1e-113	blink		Anabaena_variabilis_ATCC_29413	Bacteria-Cyanobacteria
257059864	1.7e-113	blink		Cyanothece_sp._PCC_8802	Bacteria-Cyanobacteria
186683636	1.5e-112	blink		Nostoc_punctiforme_PCC_73102	Bacteria-Cyanobacteria
218246823	1.7e-112	blink		Cyanothece_sp._PCC_8801	Bacteria-Cyanobacteria
17232323	5.5e-112	blink	11759840	Nostoc_sp._PCC_7120	Bacteria-Cyanobacteria
113478014	2.2e-111	blink		Trichodesmium_erythraeum_IMS101	Bacteria-Cyanobacteria
254422655	9.5e-111	blink		Synechococcus_sp._PCC_7335	Bacteria-Cyanobacteria
170078373	2.4e-110	blink		Synechococcus_sp._PCC_7002	Bacteria-Cyanobacteria
119512443	5.6e-109	blink		Nodularia_spumigena_CCY9414	Bacteria-Cyanobacteria
166367389	1.3e-108	blink	18192279	Microcystis_aeruginosa_NIES-843	Bacteria-Cyanobacteria
159027807	8e-108	blink		Microcystis_aeruginosa_PCC_7806	Bacteria-Cyanobacteria
158337073	4.6e-105	blink	18252824	Acaryochloris_marina_MBIC11017	Bacteria-Cyanobacteria
16330056	1.1e-103	blink	8905231	Synechocystis_sp._PCC_6803	Bacteria-Cyanobacteria
			8590279
56752277	7.9e-102	blink	17211581	Synechococcus_elongatus_PCC_6301	Bacteria-Cyanobacteria
			17040912
			16882723
			16407232
24251257	9.4e-88	blink		Synechococcus_elongatus_PCC_7942	Bacteria-Cyanobacteria
87303508	1.3e-82	blink		Synechococcus_sp._WH_5701	Bacteria-Cyanobacteria
219128200	5.2e-81	blink		Phaeodactylum_tricornutum_CCAP_1055/1	Eukaryota-stramenopiles
148242110	8.4e-81	blink		Synechococcus_sp._RCC307	Bacteria-Cyanobacteria
116070996	1.3e-76	blink		Synechococcus_sp._BL107	Bacteria-Cyanobacteria
88808654	2.9e-76	blink		Synechococcus_sp._WH_7805	Bacteria-Cyanobacteria
78184353	3.4e-76	blink		Synechococcus_sp._CC9902	Bacteria-Cyanobacteria
148239500	4.9e-76	blink		Synechococcus_sp._WH_7803	Bacteria-Cyanobacteria
113955374	7e-76	blink	16938853	Synechococcus_sp._CC9311	Bacteria-Cyanobacteria
260435772	1.2e-75	blink		Synechococcus_sp._WH_8109	Bacteria-Cyanobacteria
33862792	8e-75	blink	12917642	Prochlorococcus_marinus_str._MIT_9313	Bacteria-Cyanobacteria
116074757	1.2e-74	blink		Synechococcus_sp._RS9916	Bacteria-Cyanobacteria
254431964	1.9e-74	blink		Cyanobium_sp._PCC_7001	Bacteria-Cyanobacteria
124023447	9.2e-74	blink		Prochlorococcus_marinus_str._MIT_9303	Bacteria-Cyanobacteria
87124367	2e-73	blink		Synechococcus_sp._RS9917	Bacteria-Cyanobacteria
33865306	1.6e-71	blink	12917641	Synechococcus_sp._WH_8102	Bacteria-Cyanobacteria
78779189	1.7e-70	blink		Prochlorococcus_marinus_str._MIT_9312	Bacteria-Cyanobacteria
78213396	3.9e-70	blink		Synechococcus_sp._CC9605	Bacteria-Cyanobacteria
126696196	3.7e-68	blink		Prochlorococcus_marinus_str._MIT_9301	Bacteria-Cyanobacteria
123968394	4.7e-67	blink		Prochlorococcus_marinus_str._AS9601	Bacteria-Cyanobacteria
254526226	9.7e-67	blink		Prochlorococcus_marinus_str._MIT_9202	Bacteria-Cyanobacteria
157413227	1.2e-66	blink		Prochlorococcus_marinus_str._MIT_9215	Bacteria-Cyanobacteria
124025544	4.3e-65	blink		Prochlorococcus_marinus_str._NATL1A	Bacteria-Cyanobacteria
72382045	4.6e-65	blink		Prochlorococcus_marinus_str._NATL2A	Bacteria-Cyanobacteria
33861354	4.9e-65	blink	12917642	Prochlorococcus_marinus_subsp._pastoris_str._CCMP1986	Bacteria-Cyanobacteria
33240323	2.1e-63	blink	12917486	Prochlorococcus_marinus_subsp._marinus_str._CCMP1375	Bacteria-Cyanobacteria
123966019	2.9e-63	blink		Prochlorococcus_marinus_str._MIT_9515	Bacteria-Cyanobacteria
159903505	3.2e-61	blink		Prochlorococcus_marinus_str._MIT_9211	Bacteria-Cyanobacteria
32307602	8.6e-58	blink	12777624	Bigelowiella_natans	Eukaryota-Rhizaria
77024085	1.2e-37	blink	16490209	Isochrysis_galbana	Eukaryota-Haptophyceae
116620378	7.7e-31	blink		Candidatus_Solibacter_usitatus_Ellin6076	Bacteria-Acidobacteria
237740774	1.8e-27	blink		Fusobacterium_sp._2_1_31	Bacteria-Fusobacteria
262068102	1.9e-27	blink		Fusobacterium_periodonticum_ATCC_33693	Bacteria-Fusobacteria
219111441	5.6e-25	blink		Phaeodactylum_tricornutum_CCAP_1055/1	Eukaryota-stramenopiles
257469842	6.3e-16	blink		Fusobacterium_ulcerans_ATCC_49185	Bacteria-Fusobacteria
56965485	7.2e-16	blink	9278275	Bacillus_clausii_KSM-K16	Bacteria-Firmicutes
			7632397
254302849	7.4e-16	blink		Fusobacterium_nucleatum_subsp._polymorphum_ATCC_10953	Bacteria-Fusobacteria
164686607	1.6e-15	blink		Clostridium_bartlettii_DSM_16795	Bacteria-Firmicutes
220911268	2.2e-15	blink		Arthrobacter_chlorophenolicus_A6	Bacteria-Actinobacteria
268609759	4.1e-15	blink		Ruminococcus_flavefaciens_FD-1	Bacteria-Firmicutes
255657560	8.7e-15	blink		Clostridium_difficile_QCD-23m63	Bacteria-Firmicutes
126701231	8.9e-15	blink	16804543	Clostridium_difficile_630	Bacteria-Firmicutes
242262529	9.3e-15	blink		Clostridium_cellulovorans_743B	Bacteria-Firmicutes
163816636	6.4e-14	blink		Coprococcus_eutactus_ATCC_27759	Bacteria-Firmicutes
145952405	1.1e-13	blink		Clostridium_difficile_QCD-32g58	Bacteria-Firmicutes
256755315	1.1e-13	blink		Clostridium_papyrosolvens_DSM_2782	Bacteria-Firmicutes
237735693	1.9e-13	blink		Mollicutes_bacterium_D7	Bacteria-Tenericutes
167757222	2e-13	blink		Clostridium_ramosum_DSM_1402	Bacteria-Firmicutes
160894109	3e-13	blink		Clostridium_sp._L2-50	Bacteria-Firmicutes
251796752	3.5e-13	blink		Paenibacillus_sp._JDR-2	Bacteria-Firmicutes
160940253	5.7e-13	blink		Clostridium_bolteae_ATCC_BAA-613	Bacteria-Firmicutes
153806516	7.9e-13	blink		Bacteroides_caccae_ATCC_43185	Bacteria-Bacteroidetes
94968812	8.3e-13	blink		Candidatus_Koribacter_versatilis_Ellin345	Bacteria-Acidobacteria
158316985	8.4e-13	blink		Frankia_sp._EAN1pec	Bacteria-Actinobacteria
115376189	9.5e-13	blink		Stigmatella_aurantiaca_DW4/3-1	Bacteria-Proteobacteria
237714645	1.1e-12	blink		Bacteroides_sp._D1	Bacteria-Bacteroidetes
29346140	1.7e-12	blink	12663928	Bacteroides_thetaiotaomicron_VPI-5482	Bacteria-Bacteroidetes
160884450	2e-12	blink		Bacteroides_ovatus_ATCC_8483	Bacteria-Bacteroidetes
119475758	2.4e-12	blink		marine_gamma_proteobacterium_HTCC2143	Bacteria-Proteobacteria
260174653	3.2e-12	blink		Bacteroides_sp._D2	Bacteria-Bacteroidetes
89096120	3.8e-12	blink		Bacillus_sp._NRRL_B-14911	Bacteria-Firmicutes
268611578	3.9e-12	blink		Ruminococcus_flavefaciens_FD-1	Bacteria-Firmicutes
254445809	6e-12	blink		Verrucomicrobiae_bacterium_DG1235	Bacteria-Verrucomicrobia
254472988	6.2e-12	blink		Pseudovibrio_sp._JE062	Bacteria-Proteobacteria
255505382	6.6e-12	blink		Bryantella_formatexigens_DSM_14469	Bacteria-Firmicutes
156397883	8.2e-12	blink	17615350	Nematostella_vectensis	Eukaryota-Metazoa
116626118	8.6e-12	blink		Candidatus_Solibacter_usitatus_Ellin6076	Bacteria-Acidobacteria
260644421	9.8e-12	blink		Streptomyces_scabiei_87.22	Bacteria-Actinobacteria
228991816	9.9e-12	blink		Bacillus_pseudomycoides_DSM_12442	Bacteria-Firmicutes
251797206	1.1e-11	blink		Paenibacillus_sp._JDR-2	Bacteria-Firmicutes
254785225	1.1e-11	blink		Teredinibacter_turnerae_T7901	Bacteria-Proteobacteria
218904179	1.4e-11	blink		Bacillus_cereus_AH820	Bacteria-Firmicutes
239627258	1.4e-11	blink		Clostridiales_bacterium_1_7_47FAA	Bacteria-Firmicutes
228949243	1.5e-11	blink		Bacillus_thuringiensis_serovar_monterrey_BGSC_4AJ1	Bacteria-Firmicutes
229122602	1.5e-11	blink		Bacillus_cereus_95/8201	Bacteria-Firmicutes
116621061	1.8e-11	blink		Candidatus_Solibacter_usitatus_Ellin6076	Bacteria-Acidobacteria
196037793	1.8e-11	blink		Bacillus_cereus_NVH0597-99	Bacteria-Firmicutes
152975789	2.2e-11	blink		Bacillus_cytotoxicus_NVH_391-98	Bacteria-Firmicutes
160878868	2.7e-11	blink		Clostridium_phytofermentans_ISDg	Bacteria-Firmicutes
229000231	2.8e-11	blink		Bacillus_mycoides_Rock3-17	Bacteria-Firmicutes
229916502	2.8e-11	blink		Exiguobacterium_sp._AT1b	Bacteria-Firmicutes
228942594	3.1e-11	blink		Bacillus_thuringiensis_serovar_berliner_ATCC_10792	Bacteria-Firmicutes
254472688	3.2e-11	blink		Pseudovibrio_sp._JE062	Bacteria-Proteobacteria
261409971	3.5e-11	blink		Geobacillus_sp._Y412MC10	Bacteria-Firmicutes
160933034	3.6e-11	blink		Clostridium_leptum_DSM_753	Bacteria-Firmicutes
228915628	3.7e-11	blink		Bacillus_thuringiensis_serovar_pulsiensis_BGSC_4CC1	Bacteria-Firmicutes
229072912	3.7e-11	blink		Bacillus_cereus_F65185	Bacteria-Firmicutes
118480476	4.1e-11	blink	17337577	Bacillus_thuringiensis_str._Al_Hakam	Bacteria-Firmicutes
196045411	4.1e-11	blink		Bacillus_cereus_03BB108	Bacteria-Firmicutes
228928107	4.2e-11	blink		Bacillus_thuringiensis_serovar_pondicheriensis_BGSC_4BA1	Bacteria-Firmicutes
229164392	5.3e-11	blink		Bacillus_cereus_R309803	Bacteria-Firmicutes
256756770	5.4e-11	blink		Clostridium_papyrosolvens_DSM_2782	Bacteria-Firmicutes
228955696	5.7e-11	blink		Bacillus_thuringiensis_serovar_kurstaki_str._T03a001	Bacteria-Firmicutes
229082658	5.7e-11	blink		Bacillus_cereus_Rock4-2	Bacteria-Firmicutes
229199572	5.7e-11	blink		Bacillus_cereus_m1293	Bacteria-Firmicutes
228997931	5.9e-11	blink		Bacillus_mycoides_Rock3-17	Bacteria-Firmicutes
228934302	6.3e-11	blink		Bacillus_thuringiensis_serovar_andalousiensis_BGSC_4AW1	Bacteria-Firmicutes
206970413	6.7e-11	blink		Bacillus_cereus_AH1134	Bacteria-Firmicutes
269926675	7.2e-11	blink		Thermobaculum_terrenum_ATCC_BAA-798	Bacteria-Thermobaculum.
47568567	7.4e-11	blink		Bacillus_cereus_G9241	Bacteria-Firmicutes
228988675	7.9e-11	blink		Bacillus_thuringiensis_serovar_tochigiensis_BGSC_4Y1	Bacteria-Firmicutes
229005470	8.1e-11	blink		Bacillus_mycoides_Rock1-4	Bacteria-Firmicutes
229193699	8.1e-11	blink		Bacillus_cereus_ATCC_10876	Bacteria-Firmicutes
196032439	8.3e-11	blink		Bacillus_cereus_W	Bacteria-Firmicutes
228961710	8.4e-11	blink		Bacillus_thuringiensis_serovar_pakistani_str._T13001	Bacteria-Firmicutes
218900576	8.6e-11	blink		Bacillus_cereus_G9842	Bacteria-Firmicutes
228903927	8.6e-11	blink		Bacillus_thuringiensis_IBL_4222	Bacteria-Firmicutes
229197220	8.7e-11	blink		Bacillus_cereus_m1293	Bacteria-Firmicutes
228911285	9e-11	blink		Bacillus_thuringiensis_IBL_200	Bacteria-Firmicutes
228968581	9e-11	blink		Bacillus_thuringiensis_serovar_sotto_str._T04001	Bacteria-Firmicutes
42784625	9e-11	blink	14960714	Bacillus_cereus_ATCC_10987	Bacteria-Firmicutes
255013318	9.8e-11	blink		Bacteroides_sp._2_1_7	Bacteria-Bacteroidetes
229862862	9.9e-11	blink		Stackebrandtia_nassauensis_DSM_44728	Bacteria-Actinobacteria
218231852	1e-10	blink		Bacillus_cereus_B4264	Bacteria-Firmicutes
229112861	1.1e-10	blink		Bacillus_cereus_Rock1-15	Bacteria-Firmicutes
229094559	1.2e-10	blink		Bacillus_cereus_Rock3-42	Bacteria-Firmicutes
229099875	1.4e-10	blink		Bacillus_cereus_Rock3-29	Bacteria-Firmicutes
229118937	1.4e-10	blink		Bacillus_cereus_Rock1-3	Bacteria-Firmicutes
229159008	1.4e-10	blink		Bacillus_cereus_ATCC_4342	Bacteria-Firmicutes
217962937	1.5e-10	blink		Bacillus_cereus_AH187	Bacteria-Firmicutes
222098921	1.5e-10	blink		Bacillus_cereus_Q1	Bacteria-Firmicutes
229142191	1.5e-10	blink		Bacillus_cereus_BDRD-ST26	Bacteria-Firmicutes
206975874	1.6e-10	blink		Bacillus_cereus_H3081.97	Bacteria-Firmicutes
229181695	1.6e-10	blink		Bacillus_cereus_172560W	Bacteria-Firmicutes
229007754	1.7e-10	blink		Bacillus_mycoides_Rock1-4	Bacteria-Firmicutes
229106033	2.1e-10	blink		Bacillus_cereus_Rock3-28	Bacteria-Firmicutes
229051117	2.4e-10	blink		Bacillus_cereus_AH676	Bacteria-Firmicutes
220928124	2.5e-10	blink		Clostridium_cellulolyticum_H10	Bacteria-Firmicutes
229080218	2.6e-10	blink		Bacillus_cereus_Rock4-2	Bacteria-Firmicutes
229035085	2.8e-10	blink		Bacillus_cereus_AH1271	Bacteria-Firmicutes
261405968	2.9e-10	blink		Geobacillus_sp._Y412MC10	Bacteria-Firmicutes
49479007	2.9e-10	blink	16621833	Bacillus_thuringiensis_serovar_konkukian_str._97-27	Bacteria-Firmicutes
163762003	3.2e-10	blink		Bacillus_selenitireducens_MLS10	Bacteria-Firmicutes
52145254	3.6e-10	blink	16621833	Bacillus_cereus_E33L	Bacteria-Firmicutes
217964109	3.7e-10	blink		Listeria_monocytogenes_HCC23	Bacteria-Firmicutes
254444061	3.7e-10	blink		Verrucomicrobiae_bacterium_DG1235	Bacteria-Verrucomicrobia
254872914	3.7e-10	blink		Listeria_monocytogenes_FSL_N1-017	Bacteria-Firmicutes
196036130	3.8e-10	blink		Bacillus_cereus_W	Bacteria-Firmicutes
228918059	3.8e-10	blink		Bacillus_thuringiensis_serovar_pulsiensis_BGSC_4CC1	Bacteria-Firmicutes
119964220	4e-10	blink	17194220	Arthrobacter_aurescens_TC1	Bacteria-Actinobacteria
196041009	4.4e-10	blink		Bacillus_cereus_NVH0597-99	Bacteria-Firmicutes
257865791	4.5e-10	blink		Enterococcus_casseliflavus_EC30	Bacteria-Firmicutes
228949169	4.7e-10	blink		Bacillus_thuringiensis_serovar_monterrey_BGSC_4AJ1	Bacteria-Firmicutes
229020671	4.7e-10	blink		Bacillus_cereus_AH1273	Bacteria-Firmicutes
117619533	4.8e-10	blink	16980456	Aeromonas_hydrophila_subsp._hydrophila_ATCC_7966	Bacteria-Proteobacteria
229147991	4.9e-10	blink		Bacillus_cereus_BDRD-ST24	Bacteria-Firmicutes
229176123	5e-10	blink		Bacillus_cereus_MM3	Bacteria-Firmicutes
229087932	5.9e-10	blink		Bacillus_cereus_Rock3-44	Bacteria-Firmicutes
229070513	6.3e-10	blink		Bacillus_cereus_F65185	Bacteria-Firmicutes
119718720	7.6e-10	blink		Nocardioides_sp._JS614	Bacteria-Actinobacteria
253574026	7.9e-10	blink		Paenibacillus_sp._oral_taxon_786_str._D14	Bacteria-Firmicutes
254408016	8.7e-10	blink		Streptomyces_sviceus_ATCC_29083	Bacteria-Actinobacteria
89068936	8.7e-10	blink		Oceanicola_granulosus_HTCC2516	Bacteria-Proteobacteria
257875419	9.3e-10	blink		Enterococcus_casseliflavus_EC20	Bacteria-Firmicutes
254383476	9.5e-10	blink		Streptomyces_sp._Mg1	Bacteria-Actinobacteria
229170149	9.6e-10	blink		Bacillus_cereus_AH621	Bacteria-Firmicutes
228994162	1e-09	blink		Bacillus_pseudomycoides_DSM_12442	Bacteria-Firmicutes
229065097	1.1e-09	blink		Bacillus_cereus_AH603	Bacteria-Firmicutes
261880156	1.1e-09	blink		Prevotella_bergensis_DSM_17361	Bacteria-Bacteroidetes
163943128	1.2e-09	blink		Bacillus_weihenstephanensis_KBAB4	Bacteria-Firmicutes
229136265	1.4e-09	blink		Bacillus_cereus_BDRD-ST196	Bacteria-Firmicutes
228936729	1.9e-09	blink		Bacillus_thuringiensis_serovar_andalousiensis_BGSC_4AW1	Bacteria-Firmicutes
88712052	2.3e-09	blink		Flavobacteriales_bacterium_HTCC2170	Bacteria-Bacteroidetes
256775746	2.6e-09	blink		Streptomyces_hygroscopicus_ATCC_53653	Bacteria-Actinobacteria
116873177	2.8e-09	blink	16936040	Listeria_welshimeri_serovar_6b_str._SLCC5334	Bacteria-Firmicutes
15805858	2.9e-09	blink	10567266	Deinococcus_radiodurans_R1	Bacteria-Deinococcus-Thermus
145299960	3.1e-09	blink		Aeromonas_salmonicida_subsp._salmonicida_A449	Bacteria-Proteobacteria
172058324	3.2e-09	blink	16489412	Exiguobacterium_sibiricum_255-15	Bacteria-Firmicutes
229014612	3.6e-09	blink		Bacillus_mycoides_DSM_2048	Bacteria-Firmicutes
257869082	4.1e-09	blink		Enterococcus_gallinarum_EG2	Bacteria-Firmicutes
254443848	9.5e-09	blink		Verrucomicrobiae_bacterium_DG1235	Bacteria-Verrucomicrobia
29832536	1e-08	blink	12692562	Streptomyces_avermitilis_MA-4680	Bacteria-Actinobacteria
			11572948
256816660	1.4e-08	blink		Streptomyces_griseoflavus_Tu4000	Bacteria-Actinobacteria
229849756	2.5e-08	blink		Streptosporangium_roseum_DSM_43021	Bacteria-Actinobacteria
260800085	3.2e-08	blink		Branchiostoma_floridae	Eukaryota-Metazoa
119962965	4.5e-08	blink	17194220	Arthrobacter_aurescens_TC1	Bacteria-Actinobacteria
162456495	8.2e-08	blink		Sorangium_cellulosum_'So_ce_56'	Bacteria-Proteobacteria
237832761	1.2e-07	blink		Toxoplasma_gondii_ME49	Eukaryota-Alveolata
221508652	1.7e-07	blink		Toxoplasma_gondii_VEG	Eukaryota-Alveolata
266624672	2.7e-07	blink		Clostridium_hathewayi_DSM_13479	Bacteria-Firmicutes
241774172	4.2e-07	blink		Asticcacaulis_excentricus_CB_48	Bacteria-Proteobacteria
119189545	7e-07	blink		Coccidioides_immitis_RS	Eukaryota-Fungi
255062155	1.8e-06	blink		Nitrosomonas_sp._AL212	Bacteria-Proteobacteria
145512483	9.5e-06	blink		Paramecium_tetraurelia_strain_d4-2	Eukaryota-Alveolata
145522029	3.3e-05	blink		Paramecium_tetraurelia_strain_d4-2	Eukaryota-Alveolata
