# Supplementary material for: Evolution of Plant Nucleotide-Sugar Interconversion Enzymes
Source: PLoS One. 2011 Nov 18;6(11):e27995. doi: 10.1371/journal.pone.0027995 (PMC3220709; doi:10.1371/journal.pone.0027995)
Supplement: Table S16 — NCBI-nr proteins homologous to plant UGD HMM. (XLS) [file pone.0027995.s031.xls]

## Sheet: 16. UGD
NCBI-nr proteins homologous to plant UGD HMM
Protein ID	E-value	Blink	PubMed ID	Organism	Taxonomy
225452968	0	blink		Vitis_vinifera	Eukaryota-Viridiplantae
195623986	0	blink	18937034	Zea_mays	Eukaryota-Viridiplantae
225423505	0	blink		Vitis_vinifera	Eukaryota-Viridiplantae
226499718	0	blink		Zea_mays	Eukaryota-Viridiplantae
115488436	0	blink	16381971	Oryza_sativa_Japonica_Group	Eukaryota-Viridiplantae
			16100779
226505764	0	blink	18937034	Zea_mays	Eukaryota-Viridiplantae
115488438	0	blink	16381971	Oryza_sativa_Japonica_Group	Eukaryota-Viridiplantae
			16100779
115455455	0	blink	16381971	Oryza_sativa_Japonica_Group	Eukaryota-Viridiplantae
			16100779
219885505	0	blink		Zea_mays	Eukaryota-Viridiplantae
29028306	0	blink		Colocasia_esculenta	Eukaryota-Viridiplantae
21618158	0	blink	12093376	Arabidopsis_thaliana	Eukaryota-Viridiplantae
			16463100
6136119	0	blink	8938413	Glycine_max	Eukaryota-Viridiplantae
48093459	0	blink	15821883	Nicotiana_tabacum	Eukaryota-Viridiplantae
15228687	0	blink		Arabidopsis_thaliana	Eukaryota-Viridiplantae
48093457	0	blink	15821883	Nicotiana_tabacum	Eukaryota-Viridiplantae
255542070	0	blink		Ricinus_communis	Eukaryota-Viridiplantae
144926039	0	blink		Eucalyptus_grandis	Eukaryota-Viridiplantae
40317278	0	blink		Cinnamomum_osmophloeum	Eukaryota-Viridiplantae
15242316	0	blink		Arabidopsis_thaliana	Eukaryota-Viridiplantae
242041801	0	blink	19189423	Sorghum_bicolor	Eukaryota-Viridiplantae
255638733	0	blink		Glycine_max	Eukaryota-Viridiplantae
224141487	0	blink	16973872	Populus_trichocarpa	Eukaryota-Viridiplantae
15983404	0	blink		Arabidopsis_thaliana	Eukaryota-Viridiplantae
168018213	0	blink	18079367	Physcomitrella_patens_subsp._patens	Eukaryota-Viridiplantae
255542078	0	blink		Ricinus_communis	Eukaryota-Viridiplantae
59804097	0	blink		Bambusa_oldhamii	Eukaryota-Viridiplantae
168061151	0	blink	18079367	Physcomitrella_patens_subsp._patens	Eukaryota-Viridiplantae
225457281	0	blink		Vitis_vinifera	Eukaryota-Viridiplantae
224080233	0	blink	16973872	Populus_trichocarpa	Eukaryota-Viridiplantae
15241704	0	blink		Arabidopsis_thaliana	Eukaryota-Viridiplantae
255542080	0	blink		Ricinus_communis	Eukaryota-Viridiplantae
6164591	0	blink	12031484	Populus_tremula_x_Populus_tremuloides	Eukaryota-Viridiplantae
39939262	0	blink		Populus_tomentosa	Eukaryota-Viridiplantae
168037418	0	blink	18079367	Physcomitrella_patens_subsp._patens	Eukaryota-Viridiplantae
255547257	0	blink		Ricinus_communis	Eukaryota-Viridiplantae
30102540	0	blink		Arabidopsis_thaliana	Eukaryota-Viridiplantae
158713820	0	blink		Boehmeria_nivea	Eukaryota-Viridiplantae
224098952	0	blink	16973872	Populus_trichocarpa	Eukaryota-Viridiplantae
224112138	0	blink	16973872	Populus_trichocarpa	Eukaryota-Viridiplantae
148909363	0	blink		Picea_sitchensis	Eukaryota-Viridiplantae
255648377	0	blink		Glycine_max	Eukaryota-Viridiplantae
168062987	0	blink	18079367	Physcomitrella_patens_subsp._patens	Eukaryota-Viridiplantae
148908772	0	blink		Picea_sitchensis	Eukaryota-Viridiplantae
15222735	0	blink		Arabidopsis_thaliana	Eukaryota-Viridiplantae
21536677	0	blink	12093376	Arabidopsis_thaliana	Eukaryota-Viridiplantae
			16463100
157345761	0	blink	17721507	Vitis_vinifera	Eukaryota-Viridiplantae
157338534	0	blink	17721507	Vitis_vinifera	Eukaryota-Viridiplantae
218193092	0	blink	15685292	Oryza_sativa_Indica_Group	Eukaryota-Viridiplantae
255635813	0	blink		Glycine_max	Eukaryota-Viridiplantae
115453609	0	blink	16381971	Oryza_sativa_Japonica_Group	Eukaryota-Viridiplantae
			16100779
215768927	0	blink		Oryza_sativa_Japonica_Group	Eukaryota-Viridiplantae
157342362	0	blink	17721507	Vitis_vinifera	Eukaryota-Viridiplantae
226505792	0	blink	18937034	Zea_mays	Eukaryota-Viridiplantae
242033719	0	blink	19189423	Sorghum_bicolor	Eukaryota-Viridiplantae
255674604	0	blink	16100779	Oryza_sativa_Japonica_Group	Eukaryota-Viridiplantae
			16381971
			17210932
			18089549
115454061	0	blink	16381971	Oryza_sativa_Japonica_Group	Eukaryota-Viridiplantae
			16100779
125544793	0	blink	15685292	Oryza_sativa_Indica_Group	Eukaryota-Viridiplantae
108708917	0	blink	16109971	Oryza_sativa_Japonica_Group	Eukaryota-Viridiplantae
125587067	0	blink	15685292	Oryza_sativa_Japonica_Group	Eukaryota-Viridiplantae
159479860	0	blink	17932292	Chlamydomonas_reinhardtii	Eukaryota-Viridiplantae
159491403	0	blink	17932292	Chlamydomonas_reinhardtii	Eukaryota-Viridiplantae
61338425	1.9e-298	blink	16147876	Dunaliella_salina	Eukaryota-Viridiplantae
255079378	3e-290	blink		Micromonas_sp._RCC299	Eukaryota-Viridiplantae
226457637	1.6e-288	blink	19359590	Micromonas_pusilla_CCMP1545	Eukaryota-Viridiplantae
116061114	7.4e-286	blink	16868079	Ostreococcus_tauri	Eukaryota-Viridiplantae
145353618	1e-281	blink		Ostreococcus_lucimarinus_CCE9901	Eukaryota-Viridiplantae
91078268	4.7e-267	blink		Tribolium_castaneum	Eukaryota-Metazoa
170034042	3.2e-265	blink		Culex_quinquefasciatus	Eukaryota-Metazoa
242047160	8e-264	blink	19189423	Sorghum_bicolor	Eukaryota-Viridiplantae
156542014	2.6e-263	blink		Nasonia_vitripennis	Eukaryota-Metazoa
158296008	6e-263	blink	14747013	Anopheles_gambiae_str._PEST	Eukaryota-Metazoa
			12364791
157128781	9e-263	blink	17510324	Aedes_aegypti	Eukaryota-Metazoa
66547596	1.1e-262	blink		Apis_mellifera	Eukaryota-Metazoa
195492396	6.3e-262	blink	17994087	Drosophila_yakuba	Eukaryota-Metazoa
			17550304
17136908	9.3e-262	blink	17569867	Drosophila_melanogaster	Eukaryota-Metazoa
			17569856
			16110336
			12537574
			12537573
			12537572
			12537568
			10731132
220942614	9.3e-262	blink		synthetic_construct	other sequences-artificial sequences.
2114495	1.1e-261	blink	9862465	Drosophila_melanogaster	Eukaryota-Metazoa
194752105	1.2e-261	blink	18057021	Drosophila_ananassae	Eukaryota-Metazoa
			17994087
125980317	1.4e-261	blink	17994087	Drosophila_pseudoobscura_pseudoobscura	Eukaryota-Metazoa
			15632085
194865624	5.6e-261	blink	18057021	Drosophila_erecta	Eukaryota-Metazoa
			17994087
195013176	1.3e-260	blink	18057021	Drosophila_grimshawi	Eukaryota-Metazoa
			17994087
195427489	1.4e-260	blink	18057021	Drosophila_willistoni	Eukaryota-Metazoa
			17994087
182414549	1.6e-260	blink		Opitutus_terrae_PB90-1	Bacteria-Verrucomicrobia
225159060	3.5e-260	blink		Opitutaceae_bacterium_TAV2	Bacteria-Verrucomicrobia
195376145	2e-259	blink	18057021	Drosophila_virilis	Eukaryota-Metazoa
			17994087
195126036	5.9e-259	blink	18057021	Drosophila_mojavensis	Eukaryota-Metazoa
			17994087
219463498	8.9e-259	blink	18563158	Branchiostoma_floridae	Eukaryota-Metazoa
222625162	2.4e-257	blink	15685292	Oryza_sativa_Japonica_Group	Eukaryota-Viridiplantae
219463490	1.3e-255	blink	18563158	Branchiostoma_floridae	Eukaryota-Metazoa
224009534	1.5e-255	blink	18923393	Thalassiosira_pseudonana_CCMP1335	Eukaryota-stramenopiles
			15459382
242021953	2.6e-254	blink		Pediculus_humanus_corporis	Eukaryota-Metazoa
241574833	2.7e-254	blink		Ixodes_scapularis	Eukaryota-Metazoa
156367000	8.1e-253	blink	17615350	Nematostella_vectensis	Eukaryota-Metazoa
219113223	1.1e-252	blink	18923393	Phaeodactylum_tricornutum_CCAP_1055/1	Eukaryota-stramenopiles
239867918	1.7e-250	blink		Perkinsus_marinus_ATCC_50983	Eukaryota-Alveolata
61889127	2.4e-250	blink	12454917	Xenopus_(Silurana)_tropicalis	Eukaryota-Metazoa
167517979	3.4e-249	blink		Monosiga_brevicollis_MX1	Eukaryota-Choanoflagellida
73951555	3.5e-249	blink		Canis_lupus_familiaris	Eukaryota-Metazoa
224049996	1.2e-248	blink		Taeniopygia_guttata	Eukaryota-Metazoa
126662224	1.6e-248	blink		Flavobacteria_bacterium_BAL38	Bacteria-Bacteroidetes
160333701	1.9e-248	blink	16566913	Danio_rerio	Eukaryota-Metazoa
			15898063
			16285850
			14736743
			14579393
			12045103
4507813	2.1e-248	blink	19358821	Homo_sapiens	Eukaryota-Metazoa
			18717819
			17927902
			17209547
			17482904
			12682078
			10973831
			10575217
			9850599
			9737970
149702806	2.2e-248	blink		Equus_caballus	Eukaryota-Metazoa
126331713	2.2e-248	blink		Monodelphis_domestica	Eukaryota-Metazoa
149035357	2.3e-248	blink	15632090	Rattus_norvegicus	Eukaryota-Metazoa
27806365	2.6e-248	blink	10336992	Bos_taurus	Eukaryota-Metazoa
			7920253
			6896145
190337470	2.9e-248	blink	12477932	Danio_rerio	Eukaryota-Metazoa
16516995	3.2e-248	blink	11533493	Danio_rerio	Eukaryota-Metazoa
6678499	3.6e-248	blink	18267097	Mus_musculus	Eukaryota-Metazoa
			15755804
			14681479
			14610273
			14505572
			9737970
			9753608
			1306785
149640602	4.6e-248	blink		Ornithorhynchus_anatinus	Eukaryota-Metazoa
74195632	5.2e-248	blink	10349636	Mus_musculus	Eukaryota-Metazoa
			11042159
			11076861
			11217851
			12466851
			16141072
			16141073
			3566150
			1306785
72013762	7.2e-248	blink		Strongylocentrotus_purpuratus	Eukaryota-Metazoa
74144776	1e-247	blink	10349636	Mus_musculus	Eukaryota-Metazoa
			11042159
			11076861
			11217851
			12466851
			16141072
			16141073
			3571268
			1306785
60302808	1.2e-247	blink	15642098	Gallus_gallus	Eukaryota-Metazoa
109074025	1.7e-247	blink		Macaca_mulatta	Eukaryota-Metazoa
126644963	4.6e-247	blink		Algoriphagus_sp._PR1	Bacteria-Bacteroidetes
74195457	6.9e-247	blink	10349636	Mus_musculus	Eukaryota-Metazoa
			11042159
			11076861
			11217851
			12466851
			16141072
			16141073
			3565988
			1306785
13786146	7.2e-247	blink	16641100	Rattus_norvegicus	Eukaryota-Metazoa
			16396499
			15044486
			9737970
			3125837
119613344	1.9e-246	blink	11181995	Homo_sapiens	Eukaryota-Metazoa
209413772	2.6e-246	blink		Pongo_abelii	Eukaryota-Metazoa
148231649	2.8e-246	blink	16418163	Xenopus_laevis	Eukaryota-Metazoa
			12454917
17999555	3.6e-246	blink		Xenopus_laevis	Eukaryota-Metazoa
32471593	4.7e-246	blink	12835416	Rhodopirellula_baltica_SH_1	Bacteria-Planctomycetes
170095691	1.1e-245	blink	18322534	Laccaria_bicolor_S238N-H82	Eukaryota-Fungi
148227950	2.6e-245	blink	16418163	Xenopus_laevis	Eukaryota-Metazoa
61889124	2.6e-245	blink	16418163	Xenopus_(Silurana)_tropicalis	Eukaryota-Metazoa
			12454917
198432703	3.9e-245	blink		Ciona_intestinalis	Eukaryota-Metazoa
126283543	4e-245	blink		Monodelphis_domestica	Eukaryota-Metazoa
151567925	1.9e-244	blink		Homo_sapiens	Eukaryota-Metazoa
134115423	3.1e-244	blink		Cryptococcus_neoformans_var._neoformans_B-3501A	Eukaryota-Fungi
42563717	8.7e-244	blink	15590833	Cryptococcus_neoformans_var._grubii	Eukaryota-Fungi
86130449	1.5e-243	blink		Dokdonia_donghaensis_MED134	Bacteria-Bacteroidetes
58261512	9.1e-243	blink	15653466	Cryptococcus_neoformans_var._neoformans_JEC21	Eukaryota-Fungi
627770	1.2e-242	blink	7920253	Bos_taurus	Eukaryota-Metazoa
146298122	1.9e-242	blink		Flavobacterium_johnsoniae_UW101	Bacteria-Bacteroidetes
159469518	5.1e-241	blink	17932292	Chlamydomonas_reinhardtii	Eukaryota-Viridiplantae
120436384	1.9e-240	blink	17107561	Gramella_forsetii_KT0803	Bacteria-Bacteroidetes
241899374	2.5e-239	blink		Fibrobacter_succinogenes_subsp._succinogenes_S85	Bacteria-Fibrobacteres
218779548	4.1e-236	blink		Desulfatibacillum_alkenivorans_AK-01	Bacteria-Proteobacteria
91216666	4.3e-236	blink		Psychroflexus_torquis_ATCC_700755	Bacteria-Bacteroidetes
157763192	9.6e-236	blink		Caenorhabditis_briggsae_AF16	Eukaryota-Metazoa
91216662	1.4e-234	blink		Psychroflexus_torquis_ATCC_700755	Bacteria-Bacteroidetes
89891397	2.5e-234	blink		Flavobacteria_bacterium_BBFL7	Bacteria-Bacteroidetes
17560350	4.6e-234	blink		Caenorhabditis_elegans	Eukaryota-Metazoa
50549701	5.1e-234	blink	15229592	Yarrowia_lipolytica_CLIB122	Eukaryota-Fungi
47210908	5.9e-234	blink		Tetraodon_nigroviridis	Eukaryota-Metazoa
169862267	1.5e-233	blink		Coprinopsis_cinerea_okayama7#130	Eukaryota-Fungi
86144028	2.5e-233	blink	17215843	Leeuwenhoekiella_blandensis_MED217	Bacteria-Bacteroidetes
83857757	5.1e-233	blink		Croceibacter_atlanticus_HTCC2559	Bacteria-Bacteroidetes
88712968	9e-233	blink		Flavobacteriales_bacterium_HTCC2170	Bacteria-Bacteroidetes
150025363	1.7e-232	blink	17592475	Flavobacterium_psychrophilum_JIP02/86	Bacteria-Bacteroidetes
196006946	3.2e-232	blink	18719581	Trichoplax_adhaerens	Eukaryota-Metazoa
149199218	1.5e-231	blink		Lentisphaera_araneosa_HTCC2155	Bacteria-Lentisphaerae
71003169	8.9e-231	blink		Ustilago_maydis_521	Eukaryota-Fungi
163788986	1.1e-230	blink		Flavobacteriales_bacterium_ALC-1	Bacteria-Bacteroidetes
164657686	7.8e-228	blink	18000048	Malassezia_globosa_CBS_7966	Eukaryota-Fungi
254444624	2.7e-227	blink		Verrucomicrobiae_bacterium_DG1235	Bacteria-Verrucomicrobia
85858489	1.8e-225	blink	17442750	Syntrophus_aciditrophicus_SB	Bacteria-Proteobacteria
114593645	2e-223	blink		Pan_troglodytes	Eukaryota-Metazoa
123440339	2.3e-223	blink	17218520	Trichomonas_vaginalis_G3	Eukaryota-Parabasalidea
109074031	1.4e-222	blink		Macaca_mulatta	Eukaryota-Metazoa
241891273	1.4e-220	blink		Sphingobacterium_spiritivorum_ATCC_33861	Bacteria-Bacteroidetes
158521292	2e-217	blink		Desulfococcus_oleovorans_Hxd3	Bacteria-Proteobacteria
118090589	3.1e-216	blink		Gallus_gallus	Eukaryota-Metazoa
87123084	5e-205	blink		Synechococcus_sp._RS9917	Bacteria-Cyanobacteria
113954555	1.2e-204	blink	16938853	Synechococcus_sp._CC9311	Bacteria-Cyanobacteria
148241286	1.1e-203	blink		Synechococcus_sp._RCC307	Bacteria-Cyanobacteria
116075545	2.7e-203	blink		Synechococcus_sp._RS9916	Bacteria-Cyanobacteria
170592475	4.9e-202	blink	17885136	Brugia_malayi	Eukaryota-Metazoa
148238580	9.9e-202	blink		Synechococcus_sp._WH_7803	Bacteria-Cyanobacteria
238665040	3.9e-201	blink	19606141	Schistosoma_mansoni	Eukaryota-Metazoa
78211742	4.6e-201	blink		Synechococcus_sp._CC9605	Bacteria-Cyanobacteria
78183806	1e-200	blink		Synechococcus_sp._CC9902	Bacteria-Cyanobacteria
71649455	4e-200	blink	16020725	Trypanosoma_cruzi_strain_CL_Brener	Eukaryota-Euglenozoa
			16020724
159161110	6.1e-200	blink		Phoma_herbarum	Eukaryota-Fungi
33864735	6.1e-199	blink	12917641	Synechococcus_sp._WH_8102	Bacteria-Cyanobacteria
33240761	3.6e-197	blink	12917486	Prochlorococcus_marinus_subsp._marinus_str._CCMP1375	Bacteria-Cyanobacteria
124024228	1.3e-196	blink	18159947	Prochlorococcus_marinus_str._MIT_9303	Bacteria-Cyanobacteria
116071584	1.3e-196	blink		Synechococcus_sp._BL107	Bacteria-Cyanobacteria
33864170	2.2e-196	blink	12917642	Prochlorococcus_marinus_str._MIT_9313	Bacteria-Cyanobacteria
91069860	2.6e-196	blink	16556843	uncultured_Prochlorococcus_marinus_clone_ASNC1363	Bacteria-Cyanobacteria
71665845	1.8e-195	blink	16020725	Trypanosoma_cruzi_strain_CL_Brener	Eukaryota-Euglenozoa
			16020724
87300562	2.4e-195	blink		Synechococcus_sp._WH_5701	Bacteria-Cyanobacteria
72381902	6e-195	blink	18159947	Prochlorococcus_marinus_str._NATL2A	Bacteria-Cyanobacteria
254526945	1.6e-194	blink		Prochlorococcus_marinus_str._MIT_9202	Bacteria-Cyanobacteria
124025392	2.6e-194	blink	18159947	Prochlorococcus_marinus_str._NATL1A	Bacteria-Cyanobacteria
33861817	7.1e-194	blink	12917642	Prochlorococcus_marinus_subsp._pastoris_str._CCMP1986	Bacteria-Cyanobacteria
159902883	7.4e-194	blink	18159947	Prochlorococcus_marinus_str._MIT_9211	Bacteria-Cyanobacteria
123966654	9.8e-194	blink	18159947	Prochlorococcus_marinus_str._MIT_9515	Bacteria-Cyanobacteria
114593647	5.4e-191	blink		Pan_troglodytes	Eukaryota-Metazoa
66359644	5.5e-191	blink	15044751	Cryptosporidium_parvum_Iowa_II	Eukaryota-Alveolata
67607498	5.8e-191	blink	15510150	Cryptosporidium_hominis_TU502	Eukaryota-Alveolata
123968923	1.1e-190	blink	18159947	Prochlorococcus_marinus_str._AS9601	Bacteria-Cyanobacteria
109074033	4.6e-190	blink		Macaca_mulatta	Eukaryota-Metazoa
78779695	5.4e-189	blink		Prochlorococcus_marinus_str._MIT_9312	Bacteria-Cyanobacteria
157413746	5.9e-189	blink	18159947	Prochlorococcus_marinus_str._MIT_9215	Bacteria-Cyanobacteria
195174502	3.4e-188	blink	17994087	Drosophila_persimilis	Eukaryota-Metazoa
74207585	1.9e-187	blink	10349636	Mus_musculus	Eukaryota-Metazoa
			11042159
			11076861
			11217851
			12466851
			16141072
			16141073
			3566994
			1306785
126696736	3e-184	blink	18159947	Prochlorococcus_marinus_str._MIT_9301	Bacteria-Cyanobacteria
88808091	1.2e-180	blink		Synechococcus_sp._WH_7805	Bacteria-Cyanobacteria
254432644	3.7e-180	blink		Cyanobium_sp._PCC_7001	Bacteria-Cyanobacteria
209876768	2.9e-176	blink		Cryptosporidium_muris_RN66	Eukaryota-Alveolata
169769196	2.6e-162	blink	16372010	Aspergillus_oryzae_RIB40	Eukaryota-Fungi
46116780	5.6e-158	blink		Gibberella_zeae_PH-1	Eukaryota-Fungi
221127578	1.3e-155	blink		Hydra_magnipapillata	Eukaryota-Metazoa
145496971	1.1e-153	blink		Paramecium_tetraurelia_strain_d4-2	Eukaryota-Alveolata
238580209	1.9e-153	blink	19019209	Moniliophthora_perniciosa_FA553	Eukaryota-Fungi
145548118	2.5e-151	blink		Paramecium_tetraurelia_strain_d4-2	Eukaryota-Alveolata
150387279	7.6e-151	blink		Victivallis_vadensis_ATCC_BAA-548	Bacteria-Lentisphaerae
115383628	1.8e-147	blink		Aspergillus_terreus_NIH2624	Eukaryota-Fungi
114593649	3.4e-147	blink		Pan_troglodytes	Eukaryota-Metazoa
109074035	2.4e-146	blink		Macaca_mulatta	Eukaryota-Metazoa
85092417	5.3e-144	blink	12712197	Neurospora_crassa_OR74A	Eukaryota-Fungi
169766996	2.9e-143	blink	16372010	Aspergillus_oryzae_RIB40	Eukaryota-Fungi
85092284	3.5e-143	blink	12712197	Neurospora_crassa_OR74A	Eukaryota-Fungi
212535598	4.9e-143	blink		Penicillium_marneffei_ATCC_18224	Eukaryota-Fungi
146181664	4.9e-142	blink		Tetrahymena_thermophila	Eukaryota-Alveolata
242793520	6.2e-142	blink		Talaromyces_stipitatus_ATCC_10500	Eukaryota-Fungi
116197276	1.4e-140	blink		Chaetomium_globosum_CBS_148.51	Eukaryota-Fungi
70996630	1.1e-137	blink	16372009	Aspergillus_fumigatus_Af293	Eukaryota-Fungi
119494319	7.5e-134	blink		Neosartorya_fischeri_NRRL_181	Eukaryota-Fungi
145230187	7.4e-133	blink	17259976	Aspergillus_niger_CBS_513.88	Eukaryota-Fungi
			9862465
171685482	5.5e-127	blink		Podospora_anserina_DSM_980	Eukaryota-Fungi
255644991	1.1e-126	blink		Glycine_max	Eukaryota-Viridiplantae
116208310	7.3e-119	blink		Chaetomium_globosum_CBS_148.51	Eukaryota-Fungi
145240919	2.6e-102	blink	17259976	Aspergillus_niger_CBS_513.88	Eukaryota-Fungi
			9862465
108711177	1.5e-101	blink	16109971	Oryza_sativa_Japonica_Group	Eukaryota-Viridiplantae
223939517	1.7e-100	blink		bacterium_Ellin514	Bacteria-Verrucomicrobia
217074362	1.5e-99	blink		Medicago_truncatula	Eukaryota-Viridiplantae
219848023	3.5e-92	blink		Chloroflexus_aggregans_DSM_9485	Bacteria-Chloroflexi
163848396	1.7e-89	blink		Chloroflexus_aurantiacus_J-10-fl	Bacteria-Chloroflexi
171912375	1.5e-88	blink		Verrucomicrobium_spinosum_DSM_4136	Bacteria-Verrucomicrobia
225872412	1.7e-88	blink	19201974	Acidobacterium_capsulatum_ATCC_51196	Bacteria-Acidobacteria
196230012	4.7e-88	blink		Chthoniobacter_flavus_Ellin428	Bacteria-Verrucomicrobia
94264723	2.4e-87	blink		delta_proteobacterium_MLMS-1	Bacteria-Proteobacteria
206889501	3e-87	blink		Thermodesulfovibrio_yellowstonii_DSM_11347	Bacteria-Nitrospirae
145235163	5.9e-86	blink	17259976	Aspergillus_niger_CBS_513.88	Eukaryota-Fungi
			9737970
170750995	3.1e-85	blink		Methylobacterium_radiotolerans_JCM_2831	Bacteria-Proteobacteria
91781082	8.4e-85	blink	17030797	Burkholderia_xenovorans_LB400	Bacteria-Proteobacteria
116750791	9.1e-85	blink		Syntrophobacter_fumaroxidans_MPOB	Bacteria-Proteobacteria
149201248	1.4e-84	blink		Roseovarius_sp._TM1035	Bacteria-Proteobacteria
194015320	2.2e-84	blink		Bacillus_pumilus_ATCC_7061	Bacteria-Firmicutes
187735926	2.4e-84	blink		Akkermansia_muciniphila_ATCC_BAA-835	Bacteria-Verrucomicrobia
154317102	2.4e-84	blink		Botryotinia_fuckeliana_B05.10	Eukaryota-Fungi
163797881	7.5e-84	blink		alpha_proteobacterium_BAL199	Bacteria-Proteobacteria
153006067	1.8e-83	blink		Anaeromyxobacter_sp._Fw109-5	Bacteria-Proteobacteria
238506297	2.5e-83	blink		Aspergillus_flavus_NRRL3357	Eukaryota-Fungi
219937633	2.7e-83	blink		Bacillus_subtilis_subsp._spizizenii_str._W23	Bacteria-Firmicutes
16080611	4.5e-83	blink	9384377	Bacillus_subtilis_subsp._subtilis_str._168	Bacteria-Firmicutes
189218027	6.2e-83	blink	18593465	Methylacidiphilum_infernorum_V4	Bacteria-Verrucomicrobia
83941875	1.8e-82	blink		Sulfitobacter_sp._EE-36	Bacteria-Proteobacteria
83855352	2.7e-82	blink		Sulfitobacter_sp._NAS-14.1	Bacteria-Proteobacteria
163119671	6.5e-82	blink	15461803	Bacillus_licheniformis_ATCC_14580	Bacteria-Firmicutes
254561134	7e-82	blink		Methylobacterium_extorquens_DM4	Bacteria-Proteobacteria
222086846	7.4e-82	blink	19251847	Agrobacterium_radiobacter_K84	Bacteria-Proteobacteria
83749860	8.8e-82	blink	16404955	Ralstonia_solanacearum_UW551	Bacteria-Proteobacteria
221311509	9.1e-82	blink		Bacillus_subtilis_subsp._subtilis_str._168	Bacteria-Firmicutes
134291894	9.8e-82	blink		Burkholderia_vietnamiensis_G4	Bacteria-Proteobacteria
240139781	1.6e-81	blink	19440302	Methylobacterium_extorquens_AM1	Bacteria-Proteobacteria
134292911	1.6e-81	blink		Burkholderia_vietnamiensis_G4	Bacteria-Proteobacteria
157693960	2.2e-81	blink	17895969	Bacillus_pumilus_SAFR-032	Bacteria-Firmicutes
218531201	2.3e-81	blink		Methylobacterium_chloromethanicum_CM4	Bacteria-Proteobacteria
91784807	2.6e-81	blink	17030797	Burkholderia_xenovorans_LB400	Bacteria-Proteobacteria
240138469	2.8e-81	blink	19440302	Methylobacterium_extorquens_AM1	Bacteria-Proteobacteria
170743296	3.2e-81	blink		Methylobacterium_sp._4-46	Bacteria-Proteobacteria
218530183	3.4e-81	blink		Methylobacterium_chloromethanicum_CM4	Bacteria-Proteobacteria
52787484	3.4e-81	blink	15383718	Bacillus_licheniformis_ATCC_14580	Bacteria-Firmicutes
90419336	4e-81	blink		Aurantimonas_manganoxydans_SI85-9A1	Bacteria-Proteobacteria
163852445	4.3e-81	blink		Methylobacterium_extorquens_PA1	Bacteria-Proteobacteria
207725364	4.3e-81	blink		Ralstonia_solanacearum_MolK2	Bacteria-Proteobacteria
17545632	6.8e-81	blink	11823852	Ralstonia_solanacearum_GMI1000	Bacteria-Proteobacteria
170700252	1e-80	blink		Burkholderia_ambifaria_IOP40-10	Bacteria-Proteobacteria
172062756	1.1e-80	blink		Burkholderia_ambifaria_MC40-6	Bacteria-Proteobacteria
163851375	1.1e-80	blink		Methylobacterium_extorquens_PA1	Bacteria-Proteobacteria
187924973	1.2e-80	blink		Burkholderia_phytofirmans_PsJN	Bacteria-Proteobacteria
115360290	1.2e-80	blink		Burkholderia_ambifaria_AMMD	Bacteria-Proteobacteria
188582458	1.4e-80	blink		Methylobacterium_populi_BJ001	Bacteria-Proteobacteria
171317444	2e-80	blink		Burkholderia_ambifaria_MEX-5	Bacteria-Proteobacteria
83717367	2.1e-80	blink	16336651	Burkholderia_thailandensis_E264	Bacteria-Proteobacteria
163853085	2.5e-80	blink		Methylobacterium_extorquens_PA1	Bacteria-Proteobacteria
108759401	2.8e-80	blink	17015832	Myxococcus_xanthus_DK_1622	Bacteria-Proteobacteria
251794401	3.6e-80	blink		Paenibacillus_sp._JDR-2	Bacteria-Firmicutes
84685368	3.6e-80	blink		Rhodobacterales_bacterium_HTCC2654	Bacteria-Proteobacteria
167577093	4e-80	blink		Burkholderia_thailandensis_TXDOH	Bacteria-Proteobacteria
85706229	4.7e-80	blink		Roseovarius_sp._217	Bacteria-Proteobacteria
188581092	5.2e-80	blink		Methylobacterium_populi_BJ001	Bacteria-Proteobacteria
254253555	5.2e-80	blink		Burkholderia_dolosa_AUO158	Bacteria-Proteobacteria
209542961	7.4e-80	blink		Gluconacetobacter_diazotrophicus_PAl_5	Bacteria-Proteobacteria
170693723	9.5e-80	blink		Burkholderia_graminis_C4D1M	Bacteria-Proteobacteria
114798680	1e-79	blink	16980487	Hyphomonas_neptunium_ATCC_15444	Bacteria-Proteobacteria
126726136	1.7e-79	blink		Rhodobacterales_bacterium_HTCC2150	Bacteria-Proteobacteria
153007284	1.7e-79	blink		Anaeromyxobacter_sp._Fw109-5	Bacteria-Proteobacteria
226228113	1.8e-79	blink		Gemmatimonas_aurantiaca_T-27	Bacteria-Gemmatimonadetes
167563624	1.8e-79	blink		Burkholderia_oklahomensis_EO147	Bacteria-Proteobacteria
83309675	2.5e-79	blink	16303747	Magnetospirillum_magneticum_AMB-1	Bacteria-Proteobacteria
254500262	2.6e-79	blink		Labrenzia_alexandrii_DFL-11	Bacteria-Proteobacteria
167570786	3e-79	blink		Burkholderia_oklahomensis_C6786	Bacteria-Proteobacteria
167841222	4e-79	blink		Burkholderia_thailandensis_MSMB43	Bacteria-Proteobacteria
149913092	4.2e-79	blink		Roseobacter_sp._AzwK-3b	Bacteria-Proteobacteria
78063122	4.3e-79	blink		Burkholderia_sp._383	Bacteria-Proteobacteria
220921938	5.4e-79	blink		Methylobacterium_nodulans_ORS_2060	Bacteria-Proteobacteria
107026885	5.6e-79	blink		Burkholderia_cenocepacia_AU_1054	Bacteria-Proteobacteria
94970832	6.3e-79	blink	19201974	Candidatus_Koribacter_versatilis_Ellin345	Bacteria-Acidobacteria
162148328	6.8e-79	blink		Gluconacetobacter_diazotrophicus_PAl_5	Bacteria-Proteobacteria
83950843	7.4e-79	blink		Roseovarius_nubinhibens_ISM	Bacteria-Proteobacteria
221197120	7.5e-79	blink		Burkholderia_multivorans_CGD2M	Bacteria-Proteobacteria
206562712	8.5e-79	blink		Burkholderia_cenocepacia_J2315	Bacteria-Proteobacteria
53724782	8.9e-79	blink	15377793	Burkholderia_mallei_ATCC_23344	Bacteria-Proteobacteria
221212287	1.3e-78	blink		Burkholderia_multivorans_CGD1	Bacteria-Proteobacteria
220920808	1.5e-78	blink		Methylobacterium_nodulans_ORS_2060	Bacteria-Proteobacteria
161521454	1.6e-78	blink		Burkholderia_multivorans_ATCC_17616	Bacteria-Proteobacteria
209964994	1.9e-78	blink		Rhodospirillum_centenum_SW	Bacteria-Proteobacteria
119483618	2.1e-78	blink		Neosartorya_fischeri_NRRL_181	Eukaryota-Fungi
118589399	2.3e-78	blink		Labrenzia_aggregata_IAM_12614	Bacteria-Proteobacteria
126444725	2.6e-78	blink		Burkholderia_pseudomallei_668	Bacteria-Proteobacteria
167720662	2.6e-78	blink		Burkholderia_pseudomallei_DM98	Bacteria-Proteobacteria
53720121	3.2e-78	blink	15377794	Burkholderia_pseudomallei_K96243	Bacteria-Proteobacteria
255264211	3.3e-78	blink		Thalassiobium_sp._R2A62	Bacteria-Proteobacteria
23011898	3.4e-78	blink		Magnetospirillum_magnetotacticum_MS-1	Bacteria-Proteobacteria
86748710	4.3e-78	blink		Rhodopseudomonas_palustris_HaA2	Bacteria-Proteobacteria
238026540	4.4e-78	blink	19329631	Burkholderia_glumae_BGR1	Bacteria-Proteobacteria
126455108	4.4e-78	blink		Burkholderia_pseudomallei_1106a	Bacteria-Proteobacteria
167911981	4.8e-78	blink		Burkholderia_pseudomallei_112	Bacteria-Proteobacteria
221213560	5.6e-78	blink		Burkholderia_multivorans_CGD1	Bacteria-Proteobacteria
167743650	6.1e-78	blink		Burkholderia_pseudomallei_14	Bacteria-Proteobacteria
167829195	6.1e-78	blink		Burkholderia_pseudomallei_9	Bacteria-Proteobacteria
167915943	6.1e-78	blink		Burkholderia_pseudomallei_112	Bacteria-Proteobacteria
226195664	6.1e-78	blink		Burkholderia_pseudomallei_Pakistan_9	Bacteria-Proteobacteria
254485733	7.1e-78	blink		Roseobacter_sp._GAI101	Bacteria-Proteobacteria
161525423	7.2e-78	blink		Burkholderia_multivorans_ATCC_17616	Bacteria-Proteobacteria
126441850	7.4e-78	blink		Burkholderia_pseudomallei_668	Bacteria-Proteobacteria
76819281	7.6e-78	blink		Burkholderia_pseudomallei_1710b	Bacteria-Proteobacteria
53722852	7.8e-78	blink	15377794	Burkholderia_pseudomallei_K96243	Bacteria-Proteobacteria
167724697	7.8e-78	blink		Burkholderia_pseudomallei_DM98	Bacteria-Proteobacteria
167820836	7.8e-78	blink		Burkholderia_pseudomallei_91	Bacteria-Proteobacteria
167923783	7.8e-78	blink		Burkholderia_pseudomallei_BCC215	Bacteria-Proteobacteria
254252923	8e-78	blink		Burkholderia_dolosa_AUO158	Bacteria-Proteobacteria
221201265	8.6e-78	blink		Burkholderia_multivorans_CGD2M	Bacteria-Proteobacteria
167619136	8.6e-78	blink		Burkholderia_thailandensis_Bt4	Bacteria-Proteobacteria
167907602	9.1e-78	blink		Burkholderia_pseudomallei_NCTC_13177	Bacteria-Proteobacteria
126458049	9.7e-78	blink		Burkholderia_pseudomallei_1106a	Bacteria-Proteobacteria
167850666	9.7e-78	blink		Burkholderia_pseudomallei_B7210	Bacteria-Proteobacteria
167581057	1e-77	blink		Burkholderia_thailandensis_TXDOH	Bacteria-Proteobacteria
83721201	1e-77	blink	16336651	Burkholderia_thailandensis_E264	Bacteria-Proteobacteria
241205927	1.2e-77	blink		Rhizobium_leguminosarum_bv._trifolii_WSM1325	Bacteria-Proteobacteria
88706949	1.3e-77	blink	19287491	Congregibacter_litoralis_KT71	Bacteria-Proteobacteria
			17299055
237752363	1.7e-77	blink		Helicobacter_winghamensis_ATCC_BAA-430	Bacteria-Proteobacteria
134295083	1.7e-77	blink		Burkholderia_vietnamiensis_G4	Bacteria-Proteobacteria
126732182	1.8e-77	blink		Sagittula_stellata_E-37	Bacteria-Proteobacteria
209550563	2.1e-77	blink		Rhizobium_leguminosarum_bv._trifolii_WSM2304	Bacteria-Proteobacteria
46241615	2.3e-77	blink	15033235	Azospirillum_brasilense	Bacteria-Proteobacteria
114328885	2.3e-77	blink	17827295	Granulibacter_bethesdensis_CGDNIH1	Bacteria-Proteobacteria
108756763	2.5e-77	blink	9141701	Rhizobium_leguminosarum_bv._trifolii	Bacteria-Proteobacteria
			11697141
			12670974
			16044265
			17014983
221200576	2.7e-77	blink		Burkholderia_multivorans_CGD2M	Bacteria-Proteobacteria
91201337	2.8e-77	blink	16598256	Candidatus_Kuenenia_stuttgartiensis	Bacteria-Planctomycetes
159480176	3e-77	blink	17932292	Chlamydomonas_reinhardtii	Eukaryota-Viridiplantae
170692460	3.1e-77	blink		Burkholderia_graminis_C4D1M	Bacteria-Proteobacteria
115372141	3.2e-77	blink		Stigmatella_aurantiaca_DW4/3-1	Bacteria-Proteobacteria
5442430	3.6e-77	blink	10543742	Burkholderia_pseudomallei	Bacteria-Proteobacteria
187927879	4e-77	blink		Ralstonia_pickettii_12J	Bacteria-Proteobacteria
144897838	4.2e-77	blink	17449609	Magnetospirillum_gryphiswaldense_MSR-1	Bacteria-Proteobacteria
170747386	4.4e-77	blink		Methylobacterium_radiotolerans_JCM_2831	Bacteria-Proteobacteria
167840480	4.8e-77	blink		Burkholderia_thailandensis_MSMB43	Bacteria-Proteobacteria
209517009	4.8e-77	blink		Burkholderia_sp._H160	Bacteria-Proteobacteria
254513946	4.9e-77	blink		gamma_proteobacterium_NOR5-3	Bacteria-Proteobacteria
217074360	4.9e-77	blink		Medicago_truncatula	Eukaryota-Viridiplantae
197106422	5.1e-77	blink	18700039	Phenylobacterium_zucineum_HLK1	Bacteria-Proteobacteria
86157484	5.2e-77	blink		Anaeromyxobacter_dehalogenans_2CP-C	Bacteria-Proteobacteria
78065636	5.4e-77	blink		Burkholderia_sp._383	Bacteria-Proteobacteria
94496295	6.4e-77	blink		Sphingomonas_sp._SKA58	Bacteria-Proteobacteria
115523141	7.1e-77	blink		Rhodopseudomonas_palustris_BisA53	Bacteria-Proteobacteria
227374225	9.1e-77	blink		Thermobaculum_terrenum_ATCC_BAA-798	Bacteria-Thermobaculum.
161520316	9.4e-77	blink		Burkholderia_multivorans_ATCC_17616	Bacteria-Proteobacteria
154866623	9.5e-77	blink	18188540	Mesorhizobium_tianshanense	Bacteria-Proteobacteria
206561281	9.7e-77	blink		Burkholderia_cenocepacia_J2315	Bacteria-Proteobacteria
154687673	9.7e-77	blink	17704766	Bacillus_amyloliquefaciens_FZB42	Bacteria-Firmicutes
225851198	1.1e-76	blink	19136599	Persephonella_marina_EX-H1	Bacteria-Aquificae
148557428	1.1e-76	blink		Sphingomonas_wittichii_RW1	Bacteria-Proteobacteria
221209612	1.2e-76	blink		Burkholderia_multivorans_CGD1	Bacteria-Proteobacteria
186475515	1.2e-76	blink		Burkholderia_phymatum_STM815	Bacteria-Proteobacteria
218961750	1.5e-76	blink	18245282	Candidatus_Cloacamonas_acidaminovorans	Bacteria-candidate division WWE1
167573667	1.9e-76	blink		Burkholderia_oklahomensis_C6786	Bacteria-Proteobacteria
116253408	2.1e-76	blink	16640791	Rhizobium_leguminosarum_bv._viciae_3841	Bacteria-Proteobacteria
154247478	2.6e-76	blink		Xanthobacter_autotrophicus_Py2	Bacteria-Proteobacteria
107022129	3.3e-76	blink		Burkholderia_cenocepacia_AU_1054	Bacteria-Proteobacteria
167566586	3.5e-76	blink		Burkholderia_oklahomensis_EO147	Bacteria-Proteobacteria
2959984	4.4e-76	blink	9765575	Sinorhizobium_meliloti	Bacteria-Proteobacteria
182677788	5e-76	blink		Beijerinckia_indica_subsp._indica_ATCC_9039	Bacteria-Proteobacteria
189353505	5.6e-76	blink		Burkholderia_multivorans_ATCC_17616	Bacteria-Proteobacteria
182679563	5.7e-76	blink		Beijerinckia_indica_subsp._indica_ATCC_9039	Bacteria-Proteobacteria
149928423	6.2e-76	blink		Limnobacter_sp._MED105	Bacteria-Proteobacteria
209519348	7.8e-76	blink		Burkholderia_sp._H160	Bacteria-Proteobacteria
170732362	8.2e-76	blink		Burkholderia_cenocepacia_MC0-3	Bacteria-Proteobacteria
158423884	1.1e-75	blink	17720818	Azorhizobium_caulinodans_ORS_571	Bacteria-Proteobacteria
91783570	1.3e-75	blink	17030797	Burkholderia_xenovorans_LB400	Bacteria-Proteobacteria
229847950	1.3e-75	blink		Thermanaerovibrio_acidaminovorans_DSM_6589	Bacteria-Synergistetes
241662467	1.4e-75	blink		Ralstonia_pickettii_12D	Bacteria-Proteobacteria
254453114	1.5e-75	blink		Octadecabacter_antarcticus_238	Bacteria-Proteobacteria
15964835	1.6e-75	blink	11481430	Sinorhizobium_meliloti_1021	Bacteria-Proteobacteria
			11474104
209886674	2e-75	blink	18539730	Oligotropha_carboxidovorans_OM5	Bacteria-Proteobacteria
15890827	2.1e-75	blink	11743194	Agrobacterium_tumefaciens_str._C58	Bacteria-Proteobacteria
			11743193
154252369	2.4e-75	blink	17557839	Parvibaculum_lavamentivorans_DS-1	Bacteria-Proteobacteria
			16075201
			15388700
			15240283
			14962144
			12571015
			10788359
229534995	2.6e-75	blink		Rhodothermus_marinus_DSM_4252	Bacteria-Bacteroidetes
23100339	2.8e-75	blink	12235376	Oceanobacillus_iheyensis_HTE831	Bacteria-Firmicutes
			11750818
220933109	3.5e-75	blink	19145256	Halothermothrix_orenii_H_168	Bacteria-Firmicutes
167583855	3.8e-75	blink		Burkholderia_ubonensis_Bu	Bacteria-Proteobacteria
94497772	4.3e-75	blink		Sphingomonas_sp._SKA58	Bacteria-Proteobacteria
73951559	4.8e-75	blink		Canis_lupus_familiaris	Eukaryota-Metazoa
190893061	5e-75	blink		Rhizobium_etli_CIAT_652	Bacteria-Proteobacteria
87201267	5.3e-75	blink		Novosphingobium_aromaticivorans_DSM_12444	Bacteria-Proteobacteria
187923946	5.5e-75	blink		Burkholderia_phytofirmans_PsJN	Bacteria-Proteobacteria
209885245	6.5e-75	blink	18539730	Oligotropha_carboxidovorans_OM5	Bacteria-Proteobacteria
227821411	7e-75	blink	19376903	Rhizobium_sp._NGR234	Bacteria-Proteobacteria
34498496	7.5e-75	blink	14500782	Chromobacterium_violaceum_ATCC_12472	Bacteria-Proteobacteria
150395912	9.4e-75	blink		Sinorhizobium_medicae_WSM419	Bacteria-Proteobacteria
91976072	9.7e-75	blink		Rhodopseudomonas_palustris_BisB5	Bacteria-Proteobacteria
209543999	1.1e-74	blink		Gluconacetobacter_diazotrophicus_PAl_5	Bacteria-Proteobacteria
196253965	1.4e-74	blink		Clostridium_thermocellum_DSM_4150	Bacteria-Firmicutes
163942956	1.7e-74	blink		Bacillus_weihenstephanensis_KBAB4	Bacteria-Firmicutes
27383240	2e-74	blink	12597279	Bradyrhizobium_japonicum_USDA_110	Bacteria-Proteobacteria
			12597275
229147804	2.2e-74	blink		Bacillus_cereus_BDRD-ST24	Bacteria-Firmicutes
197121527	2.4e-74	blink		Anaeromyxobacter_sp._K	Bacteria-Proteobacteria
24214159	2.5e-74	blink	12712204	Leptospira_interrogans_serovar_Lai_str._56601	Bacteria-Spirochaetes
115350981	2.8e-74	blink		Burkholderia_ambifaria_AMMD	Bacteria-Proteobacteria
223040294	2.9e-74	blink		Campylobacter_rectus_RM3267	Bacteria-Proteobacteria
186475823	3.4e-74	blink		Burkholderia_phymatum_STM815	Bacteria-Proteobacteria
99077911	3.6e-74	blink		Ruegeria_sp._TM1040	Bacteria-Proteobacteria
220916292	3.7e-74	blink		Anaeromyxobacter_dehalogenans_2CP-1	Bacteria-Proteobacteria
121715137	4e-74	blink		Aspergillus_clavatus_NRRL_1	Eukaryota-Fungi
86160720	4.5e-74	blink		Anaeromyxobacter_dehalogenans_2CP-C	Bacteria-Proteobacteria
220919539	6.8e-74	blink		Anaeromyxobacter_dehalogenans_2CP-1	Bacteria-Proteobacteria
167586536	6.9e-74	blink		Burkholderia_ubonensis_Bu	Bacteria-Proteobacteria
21326129	7.8e-74	blink	12454082	Sorghum_bicolor	Eukaryota-Viridiplantae
78061716	8.6e-74	blink		Burkholderia_sp._383	Bacteria-Proteobacteria
86134182	9.8e-74	blink	18552178	Polaribacter_sp._MED152	Bacteria-Bacteroidetes
			17215843
169785303	1.2e-73	blink	16372010	Aspergillus_oryzae_RIB40	Eukaryota-Fungi
256059255	1.2e-73	blink		Brucella_neotomae_5K33	Bacteria-Proteobacteria
254462652	1.3e-73	blink		Rhodobacterales_bacterium_HTCC2083	Bacteria-Proteobacteria
238024995	1.3e-73	blink	19329631	Burkholderia_glumae_BGR1	Bacteria-Proteobacteria
116328702	1.4e-73	blink	16973745	Leptospira_borgpetersenii_serovar_Hardjo-bovis_L550	Bacteria-Spirochaetes
86358837	1.4e-73	blink	16505379	Rhizobium_etli_CFN_42	Bacteria-Proteobacteria
163760410	1.4e-73	blink		Hoeflea_phototrophica_DFL-43	Bacteria-Proteobacteria
183220341	1.4e-73	blink	18270594	Leptospira_biflexa_serovar_Patoc_strain_'Patoc_1_(Paris)'	Bacteria-Spirochaetes
114571033	1.4e-73	blink		Maricaulis_maris_MCS10	Bacteria-Proteobacteria
197124822	1.8e-73	blink		Anaeromyxobacter_sp._K	Bacteria-Proteobacteria
148292203	1.9e-73	blink		uncultured_bacterium	Bacteria-environmental samples.
27377494	2e-73	blink	12597279	Bradyrhizobium_japonicum_USDA_110	Bacteria-Proteobacteria
			12597275
225686335	2.1e-73	blink		Brucella_melitensis_ATCC_23457	Bacteria-Proteobacteria
229883564	2.2e-73	blink		Sebaldella_termitidis_ATCC_33386	Bacteria-Fusobacteria
70983173	2.4e-73	blink	16372009	Aspergillus_fumigatus_Af293	Eukaryota-Fungi
225010774	3e-73	blink		Flavobacteria_bacterium_MS024-3C	Bacteria-Bacteroidetes
118480312	3.1e-73	blink	17337577	Bacillus_thuringiensis_str._Al_Hakam	Bacteria-Firmicutes
237737811	3.4e-73	blink		Fusobacterium_mortiferum_ATCC_9817	Bacteria-Fusobacteria
206563876	3.7e-73	blink		Burkholderia_cenocepacia_J2315	Bacteria-Proteobacteria
152990490	3.7e-73	blink	17615243	Nitratiruptor_sp._SB155-2	Bacteria-Proteobacteria
			16156735
58039388	4.5e-73	blink	15665824	Gluconobacter_oxydans_621H	Bacteria-Proteobacteria
74316979	5e-73	blink	16452431	Thiobacillus_denitrificans_ATCC_25259	Bacteria-Proteobacteria
148258538	5.8e-73	blink	17540897	Bradyrhizobium_sp._BTAi1	Bacteria-Proteobacteria
146337869	5.9e-73	blink	17540897	Bradyrhizobium_sp._ORS278	Bacteria-Proteobacteria
62317592	6.1e-73	blink	15805518	Brucella_abortus_bv._1_str._9-941	Bacteria-Proteobacteria
254711745	6.1e-73	blink		Brucella_pinnipedialis_B2/94	Bacteria-Proteobacteria
254702923	6.2e-73	blink		Brucella_suis_bv._3_str._686	Bacteria-Proteobacteria
78222642	7.6e-73	blink		Geobacter_metallireducens_GS-15	Bacteria-Proteobacteria
159123998	9.6e-73	blink	18404212	Aspergillus_fumigatus_A1163	Eukaryota-Fungi
241763862	1e-72	blink		Acidovorax_delafieldii_2AN	Bacteria-Proteobacteria
225867245	1.1e-72	blink		Bacillus_cereus_03BB102	Bacteria-Firmicutes
254691092	1.4e-72	blink		Brucella_abortus_bv._6_str._870	Bacteria-Proteobacteria
254473320	1.5e-72	blink		Pseudovibrio_sp._JE062	Bacteria-Proteobacteria
20086337	1.5e-72	blink	12150936	Gluconacetobacter_xylinus	Bacteria-Proteobacteria
			12353627
90425630	1.5e-72	blink		Rhodopseudomonas_palustris_BisB18	Bacteria-Proteobacteria
124265799	1.7e-72	blink	17158667	Methylibium_petroleiphilum_PM1	Bacteria-Proteobacteria
254712360	1.8e-72	blink		Brucella_ceti_M644/93/1	Bacteria-Proteobacteria
195952875	2.1e-72	blink		Hydrogenobaculum_sp._Y04AAS1	Bacteria-Aquificae
242310725	2.2e-72	blink		Helicobacter_pullorum_MIT_98-5489	Bacteria-Proteobacteria
171463926	2.2e-72	blink		Polynucleobacter_necessarius_subsp._necessarius_STIR1	Bacteria-Proteobacteria
83593451	2.4e-72	blink		Rhodospirillum_rubrum_ATCC_11170	Bacteria-Proteobacteria
83859872	2.7e-72	blink		Oceanicaulis_alexandrii_HTCC2633	Bacteria-Proteobacteria
194288917	3.2e-72	blink	18490699	Cupriavidus_taiwanensis	Bacteria-Proteobacteria
84703863	3.8e-72	blink		Parvularcula_bermudensis_HTCC2503	Bacteria-Proteobacteria
162146935	3.9e-72	blink		Gluconacetobacter_diazotrophicus_PAl_5	Bacteria-Proteobacteria
160891899	4.7e-72	blink		Bacteroides_uniformis_ATCC_8492	Bacteria-Bacteroidetes
163844701	5e-72	blink		Brucella_suis_ATCC_23445	Bacteria-Proteobacteria
118475496	5.4e-72	blink		Campylobacter_fetus_subsp._fetus_82-40	Bacteria-Proteobacteria
253700558	5.5e-72	blink		Geobacter_sp._M21	Bacteria-Proteobacteria
154687744	6.1e-72	blink	17704766	Bacillus_amyloliquefaciens_FZB42	Bacteria-Firmicutes
229255505	6.5e-72	blink		Capnocytophaga_ochracea_DSM_7271	Bacteria-Bacteroidetes
23500292	6.7e-72	blink	12271122	Brucella_suis_1330	Bacteria-Proteobacteria
149916005	7.1e-72	blink		Roseobacter_sp._AzwK-3b	Bacteria-Proteobacteria
171316182	7.2e-72	blink		Burkholderia_ambifaria_MEX-5	Bacteria-Proteobacteria
117923648	7.3e-72	blink		Magnetococcus_sp._MC-1	Bacteria-Proteobacteria
157164543	8.5e-72	blink		Campylobacter_concisus_13826	Bacteria-Proteobacteria
153011729	9.3e-72	blink		Ochrobactrum_anthropi_ATCC_49188	Bacteria-Proteobacteria
172059986	9.8e-72	blink		Burkholderia_ambifaria_MC40-6	Bacteria-Proteobacteria
73951553	1.1e-71	blink		Canis_lupus_familiaris	Eukaryota-Metazoa
2342516	1.1e-71	blink		Gluconacetobacter_xylinus	Bacteria-Proteobacteria
83858998	1.1e-71	blink		Oceanicaulis_alexandrii_HTCC2633	Bacteria-Proteobacteria
213962306	1.5e-71	blink		Capnocytophaga_sputigena_ATCC_33612	Bacteria-Bacteroidetes
255060177	1.6e-71	blink		Geobacter_sp._M18	Bacteria-Proteobacteria
17989072	1.7e-71	blink	12271122	Brucella_melitensis_bv._1_str._16M	Bacteria-Proteobacteria
			11756688
197118668	2.2e-71	blink		Geobacter_bemidjiensis_Bem	Bacteria-Proteobacteria
148259230	2.4e-71	blink		Acidiphilium_cryptum_JF-5	Bacteria-Proteobacteria
170698411	2.4e-71	blink		Burkholderia_ambifaria_IOP40-10	Bacteria-Proteobacteria
148264354	2.5e-71	blink		Geobacter_uraniireducens_Rf4	Bacteria-Proteobacteria
167648779	3.1e-71	blink		Caulobacter_sp._K31	Bacteria-Proteobacteria
229871411	3.3e-71	blink		Spirosoma_linguale_DSM_74	Bacteria-Bacteroidetes
189465695	5.1e-71	blink		Bacteroides_intestinalis_DSM_17393	Bacteria-Bacteroidetes
220904415	5.3e-71	blink		Desulfovibrio_desulfuricans_subsp._desulfuricans_str._ATCC_27774	Bacteria-Proteobacteria
124009112	5.9e-71	blink		Microscilla_marina_ATCC_23134	Bacteria-Bacteroidetes
113866828	6.4e-71	blink	16964242	Ralstonia_eutropha_H16	Bacteria-Proteobacteria
255033879	7.8e-71	blink		Dyadobacter_fermentans_DSM_18053	Bacteria-Bacteroidetes
163743522	8.2e-71	blink		Phaeobacter_gallaeciensis_2.10	Bacteria-Proteobacteria
255323438	1.2e-70	blink		Campylobacter_showae_RM3277	Bacteria-Proteobacteria
192292912	1.5e-70	blink		Rhodopseudomonas_palustris_TIE-1	Bacteria-Proteobacteria
115526200	1.8e-70	blink		Rhodopseudomonas_palustris_BisA53	Bacteria-Proteobacteria
148260351	1.8e-70	blink		Acidiphilium_cryptum_JF-5	Bacteria-Proteobacteria
239834578	2.1e-70	blink		Ochrobactrum_intermedium_LMG_3301	Bacteria-Proteobacteria
75674741	2.5e-70	blink	16517654	Nitrobacter_winogradskyi_Nb-255	Bacteria-Proteobacteria
163740037	2.6e-70	blink		Phaeobacter_gallaeciensis_BS107	Bacteria-Proteobacteria
39937078	2.7e-70	blink	14704707	Rhodopseudomonas_palustris_CGA009	Bacteria-Proteobacteria
16126618	2.8e-70	blink	17360486	Caulobacter_crescentus_CB15	Bacteria-Proteobacteria
			16829582
			11259647
193213923	2.9e-70	blink		Chloroherpeton_thalassium_ATCC_35110	Bacteria-Chlorobi
150005664	2.9e-70	blink	17579514	Bacteroides_vulgatus_ATCC_8482	Bacteria-Bacteroidetes
227373717	3.4e-70	blink		Thermobaculum_terrenum_ATCC_BAA-798	Bacteria-Thermobaculum.
254512895	3.5e-70	blink		Rhodobacteraceae_bacterium_KLH11	Bacteria-Proteobacteria
254420517	3.5e-70	blink		Brevundimonas_sp._BAL3	Bacteria-Proteobacteria
241662195	3.6e-70	blink		Ralstonia_pickettii_12D	Bacteria-Proteobacteria
110637315	3.7e-70	blink	17400776	Cytophaga_hutchinsonii_ATCC_33406	Bacteria-Bacteroidetes
224826394	3.8e-70	blink		Lutiella_nitroferrum_2002	Bacteria-Proteobacteria
92118265	4.5e-70	blink		Nitrobacter_hamburgensis_X14	Bacteria-Proteobacteria
15605628	5.2e-70	blink	9537320	Aquifex_aeolicus_VF5	Bacteria-Aquificae
254417918	5.3e-70	blink		Brevundimonas_sp._BAL3	Bacteria-Proteobacteria
89070438	5.6e-70	blink		Oceanicola_granulosus_HTCC2516	Bacteria-Proteobacteria
218259450	6.5e-70	blink		Parabacteroides_johnsonii_DSM_18315	Bacteria-Bacteroidetes
212640485	7.9e-70	blink	19014707	Anoxybacillus_flavithermus_WK1	Bacteria-Firmicutes
229213053	9e-70	blink		Dethiosulfovibrio_peptidovorans_DSM_11002	Bacteria-Synergistetes
229136773	1e-69	blink		Bacillus_cereus_BDRD-ST196	Bacteria-Firmicutes
218131069	1.1e-69	blink		Bacteroides_eggerthii_DSM_20697	Bacteria-Bacteroidetes
237710081	1.1e-69	blink		Bacteroides_sp._9_1_42FAA	Bacteria-Bacteroidetes
256004321	1.1e-69	blink		Clostridium_thermocellum_DSM_2360	Bacteria-Firmicutes
251794450	1.2e-69	blink		Paenibacillus_sp._JDR-2	Bacteria-Firmicutes
153806361	1.3e-69	blink		Bacteroides_caccae_ATCC_43185	Bacteria-Bacteroidetes
85713615	1.4e-69	blink		Nitrobacter_sp._Nb-311A	Bacteria-Proteobacteria
255009345	1.4e-69	blink		Bacteroides_fragilis_3_1_12	Bacteria-Bacteroidetes
145588690	1.4e-69	blink		Polynucleobacter_necessarius_subsp._asymbioticus_QLW-P1DMWA-1	Bacteria-Proteobacteria
212693341	1.5e-69	blink		Bacteroides_dorei_DSM_17855	Bacteria-Bacteroidetes
164421750	1.5e-69	blink	17668199	Sphingomonas_elodea	Bacteria-Proteobacteria
39996915	1.6e-69	blink	14671304	Geobacter_sulfurreducens_PCA	Bacteria-Proteobacteria
229214973	1.6e-69	blink		Dethiosulfovibrio_peptidovorans_DSM_11002	Bacteria-Synergistetes
150019548	1.8e-69	blink		Clostridium_beijerinckii_NCIMB_8052	Bacteria-Firmicutes
167763491	1.8e-69	blink		Bacteroides_stercoris_ATCC_43183	Bacteria-Bacteroidetes
85714677	1.9e-69	blink		Nitrobacter_sp._Nb-311A	Bacteria-Proteobacteria
34557000	2e-69	blink	14500908	Wolinella_succinogenes_DSM_1740	Bacteria-Proteobacteria
217978474	2.4e-69	blink		Methylocella_silvestris_BL2	Bacteria-Proteobacteria
171059004	2.4e-69	blink		Leptothrix_cholodnii_SP-6	Bacteria-Proteobacteria
153954717	2.5e-69	blink		Clostridium_kluyveri_DSM_555	Bacteria-Firmicutes
16126621	2.6e-69	blink	17360486	Caulobacter_crescentus_CB15	Bacteria-Proteobacteria
			16829582
			11259647
23100384	3.1e-69	blink	12235376	Oceanobacillus_iheyensis_HTE831	Bacteria-Firmicutes
			11750818
149922532	3.2e-69	blink		Plesiocystis_pacifica_SIR-1	Bacteria-Proteobacteria
125973867	3.3e-69	blink		Clostridium_thermocellum_ATCC_27405	Bacteria-Firmicutes
237723633	3.4e-69	blink		Bacteroides_sp._D4	Bacteria-Bacteroidetes
94970524	4e-69	blink	19201974	Candidatus_Koribacter_versatilis_Ellin345	Bacteria-Acidobacteria
152984366	5.1e-69	blink		Pseudomonas_aeruginosa_PA7	Bacteria-Proteobacteria
89096330	5.7e-69	blink		Bacillus_sp._NRRL_B-14911	Bacteria-Firmicutes
224418373	5.9e-69	blink		Helicobacter_canadensis_MIT_98-5491	Bacteria-Proteobacteria
34763097	6e-69	blink	12799352	Fusobacterium_nucleatum_subsp._vincentii_ATCC_49256	Bacteria-Fusobacteria
255036760	6.2e-69	blink		Dyadobacter_fermentans_DSM_18053	Bacteria-Bacteroidetes
73542250	6.3e-69	blink		Ralstonia_eutropha_JMP134	Bacteria-Proteobacteria
149187043	6.5e-69	blink		Erythrobacter_sp._SD-21	Bacteria-Proteobacteria
150008099	6.7e-69	blink	17579514	Parabacteroides_distasonis_ATCC_8503	Bacteria-Bacteroidetes
217969542	7.2e-69	blink		Thauera_sp._MZ1T	Bacteria-Proteobacteria
154490324	7.8e-69	blink		Parabacteroides_merdae_ATCC_43184	Bacteria-Bacteroidetes
157415664	8.1e-69	blink	17873037	Campylobacter_jejuni_subsp._jejuni_81116	Bacteria-Proteobacteria
241762292	9.9e-69	blink		Zymomonas_mobilis_subsp._mobilis_ATCC_10988	Bacteria-Proteobacteria
89052567	1.1e-68	blink		Jannaschia_sp._CCS1	Bacteria-Proteobacteria
94309671	1.1e-68	blink		Ralstonia_metallidurans_CH34	Bacteria-Proteobacteria
84489038	1.2e-68	blink	16385054	Methanosphaera_stadtmanae_DSM_3091	Archaea-Euryarchaeota
6685119	1.2e-68	blink		Zymomonas_mobilis_subsp._mobilis_ZM4	Bacteria-Proteobacteria
237751058	1.2e-68	blink		Helicobacter_bilis_ATCC_43879	Bacteria-Proteobacteria
212703316	1.2e-68	blink		Desulfovibrio_piger_ATCC_29098	Bacteria-Proteobacteria
56551715	1.3e-68	blink	15592456	Zymomonas_mobilis_subsp._mobilis_ZM4	Bacteria-Proteobacteria
224538597	1.4e-68	blink		Bacteroides_cellulosilyticus_DSM_14838	Bacteria-Bacteroidetes
53715204	1.4e-68	blink	15466707	Bacteroides_fragilis_YCH46	Bacteria-Bacteroidetes
163854487	1.5e-68	blink	18826580	Bordetella_petrii_DSM_12804	Bacteria-Proteobacteria
85707646	1.5e-68	blink		Erythrobacter_sp._NAP1	Bacteria-Proteobacteria
53713586	1.7e-68	blink	15466707	Bacteroides_fragilis_YCH46	Bacteria-Bacteroidetes
194336575	1.7e-68	blink		Pelodictyon_phaeoclathratiforme_BU-1	Bacteria-Chlorobi
225197062	1.8e-68	blink		Desulfonatronospira_thiodismutans_ASO3-1	Bacteria-Proteobacteria
53803334	2e-68	blink	15383840	Methylococcus_capsulatus_str._Bath	Bacteria-Proteobacteria
75676565	2.1e-68	blink	16517654	Nitrobacter_winogradskyi_Nb-255	Bacteria-Proteobacteria
253572910	2.1e-68	blink		Bacteroides_sp._1_1_6	Bacteria-Bacteroidetes
228472875	2.1e-68	blink		Capnocytophaga_gingivalis_ATCC_33624	Bacteria-Bacteroidetes
222056011	2.2e-68	blink		Geobacter_sp._FRC-32	Bacteria-Proteobacteria
33598713	2.2e-68	blink	12910271	Bordetella_parapertussis_12822	Bacteria-Proteobacteria
33603788	2.4e-68	blink	15130135	Bordetella_bronchiseptica_RB50	Bacteria-Proteobacteria
			12910271
224539909	2.7e-68	blink		Bacteroides_cellulosilyticus_DSM_14838	Bacteria-Bacteroidetes
241899338	2.7e-68	blink		Fibrobacter_succinogenes_subsp._succinogenes_S85	Bacteria-Fibrobacteres
221325104	3.4e-68	blink		Bacillus_subtilis_subsp._subtilis_str._SMY	Bacteria-Firmicutes
162451065	3.4e-68	blink	17965706	Sorangium_cellulosum_'So_ce_56'	Bacteria-Proteobacteria
253583821	3.6e-68	blink		Fusobacterium_varium_ATCC_27725	Bacteria-Fusobacteria
220935507	3.6e-68	blink		Thioalkalivibrio_sp._HL-EbGR7	Bacteria-Proteobacteria
254235104	3.9e-68	blink	18287045	Pseudomonas_aeruginosa_C3719	Bacteria-Proteobacteria
16080676	5e-68	blink	9384377	Bacillus_subtilis_subsp._subtilis_str._168	Bacteria-Firmicutes
88802220	5.1e-68	blink		Polaribacter_irgensii_23-P	Bacteria-Bacteroidetes
46580316	5.1e-68	blink	15077118	Desulfovibrio_vulgaris_str._Hildenborough	Bacteria-Proteobacteria
237740070	5.5e-68	blink		Fusobacterium_sp._2_1_31	Bacteria-Fusobacteria
255691875	5.8e-68	blink		Bacteroides_finegoldii_DSM_17565	Bacteria-Bacteroidetes
15597218	6.2e-68	blink	15608211	Pseudomonas_aeruginosa_PAO1	Bacteria-Proteobacteria
			10984043
254775708	6.3e-68	blink		Mycobacterium_avium_subsp._avium_ATCC_25291	Bacteria-Actinobacteria
116049972	6.9e-68	blink	17038190	Pseudomonas_aeruginosa_UCBPP-PA14	Bacteria-Proteobacteria
33594587	7.7e-68	blink	12910271	Bordetella_pertussis_Tohama_I	Bacteria-Proteobacteria
60681866	8.2e-68	blink	15746427	Bacteroides_fragilis_NCTC_9343	Bacteria-Bacteroidetes
229495523	8.6e-68	blink		Porphyromonas_endodontalis_ATCC_35406	Bacteria-Bacteroidetes
255014936	8.9e-68	blink		Bacteroides_sp._2_1_7	Bacteria-Bacteroidetes
187479743	8.9e-68	blink	16885469	Bordetella_avium_197N	Bacteria-Proteobacteria
77165481	9e-68	blink	16957257	Nitrosococcus_oceani_ATCC_19707	Bacteria-Proteobacteria
107101451	9.9e-68	blink		Pseudomonas_aeruginosa_PACS2	Bacteria-Proteobacteria
92116636	1e-67	blink		Nitrobacter_hamburgensis_X14	Bacteria-Proteobacteria
83816802	1.2e-67	blink	16330755	Salinibacter_ruber_DSM_13855	Bacteria-Bacteroidetes
168216444	1.2e-67	blink		Clostridium_perfringens_NCTC_8239	Bacteria-Firmicutes
254478561	1.2e-67	blink		Carboxydibrachium_pacificum_DSM_12653	Bacteria-Firmicutes
229233974	1.3e-67	blink		Chitinophaga_pinensis_DSM_2588	Bacteria-Bacteroidetes
56965448	1.6e-67	blink	9278275	Bacillus_clausii_KSM-K16	Bacteria-Firmicutes
			7632397
222081307	1.8e-67	blink	19251847	Agrobacterium_radiobacter_K84	Bacteria-Proteobacteria
115525504	2.3e-67	blink		Rhodopseudomonas_palustris_BisA53	Bacteria-Proteobacteria
188587139	2.3e-67	blink		Natranaerobius_thermophilus_JW/NM-WN-LF	Bacteria-Firmicutes
85373070	2.4e-67	blink		Erythrobacter_litoralis_HTCC2594	Bacteria-Proteobacteria
60681055	3e-67	blink	15746427	Bacteroides_fragilis_NCTC_9343	Bacteria-Bacteroidetes
229032891	3e-67	blink		Bacillus_cereus_AH1271	Bacteria-Firmicutes
160884577	4e-67	blink		Bacteroides_ovatus_ATCC_8483	Bacteria-Bacteroidetes
160888243	4e-67	blink		Bacteroides_uniformis_ATCC_8492	Bacteria-Bacteroidetes
94501216	4.6e-67	blink		Bermanella_marisrubri	Bacteria-Proteobacteria
218892021	5.4e-67	blink	19047519	Pseudomonas_aeruginosa_LESB58	Bacteria-Proteobacteria
163754700	5.5e-67	blink		Kordia_algicida_OT-1	Bacteria-Bacteroidetes
157694027	6.2e-67	blink	17895969	Bacillus_pumilus_SAFR-032	Bacteria-Firmicutes
18309476	6.4e-67	blink	11792842	Clostridium_perfringens_str._13	Bacteria-Firmicutes
78357085	8.3e-67	blink		Desulfovibrio_desulfuricans_subsp._desulfuricans_str._G20	Bacteria-Proteobacteria
46447329	1.4e-66	blink	15073324	Candidatus_Protochlamydia_amoebophila_UWE25	Bacteria-Chlamydiae
146280098	1.9e-66	blink		Rhodobacter_sphaeroides_ATCC_17025	Bacteria-Proteobacteria
29346239	3.6e-66	blink	12663928	Bacteroides_thetaiotaomicron_VPI-5482	Bacteria-Bacteroidetes
237713246	4.2e-66	blink		Bacteroides_sp._D1	Bacteria-Bacteroidetes
253568328	4.9e-66	blink		Bacteroides_sp._1_1_6	Bacteria-Bacteroidetes
149177841	5.5e-66	blink		Planctomyces_maris_DSM_8797	Bacteria-Planctomycetes
10956342	5.7e-66	blink	10515943	Bacillus_anthracis	Bacteria-Firmicutes
167412348	7.1e-66	blink		Campylobacter_jejuni	Bacteria-Proteobacteria
253563187	8.3e-66	blink		Bacteroides_sp._3_2_5	Bacteria-Bacteroidetes
170722361	8.5e-66	blink		Pseudomonas_putida_W619	Bacteria-Proteobacteria
228000007	8.6e-66	blink		Brachyspira_murdochii_DSM_12563	Bacteria-Spirochaetes
86151909	8.9e-66	blink		Campylobacter_jejuni_subsp._jejuni_260.94	Bacteria-Proteobacteria
149369386	9.6e-66	blink		unidentified_eubacterium_SCB49	Bacteria-Bacteroidetes
229541909	9.7e-66	blink		Bacillus_coagulans_36D1	Bacteria-Firmicutes
227419659	1e-65	blink		Desulfohalobium_retbaense_DSM_5692	Bacteria-Proteobacteria
254456739	1e-65	blink		Campylobacterales_bacterium_GD_1	Bacteria-Proteobacteria
94987172	1.1e-65	blink		Lawsonia_intracellularis_PHE/MN1-00	Bacteria-Proteobacteria
238754926	1.2e-65	blink		Yersinia_ruckeri_ATCC_29473	Bacteria-Proteobacteria
167763055	1.6e-65	blink		Bacteroides_stercoris_ATCC_43183	Bacteria-Bacteroidetes
221124298	1.7e-65	blink		Hydra_magnipapillata	Eukaryota-Metazoa
227538961	1.7e-65	blink		Sphingobacterium_spiritivorum_ATCC_33300	Bacteria-Bacteroidetes
254448450	1.9e-65	blink		gamma_proteobacterium_HTCC5015	Bacteria-Proteobacteria
227423052	2e-65	blink		Denitrovibrio_acetiphilus_DSM_12809	Bacteria-Deferribacteres
229182281	2.2e-65	blink		Bacillus_cereus_172560W	Bacteria-Firmicutes
218885386	2.3e-65	blink		Desulfovibrio_vulgaris_str._'Miyazaki_F'	Bacteria-Proteobacteria
237727429	2.3e-65	blink		Bacteroides_sp._D4	Bacteria-Bacteroidetes
134300859	2.6e-65	blink		Desulfotomaculum_reducens_MI-1	Bacteria-Firmicutes
118579456	3e-65	blink		Pelobacter_propionicus_DSM_2379	Bacteria-Proteobacteria
218679408	4.5e-65	blink		Rhizobium_etli_CIAT_894	Bacteria-Proteobacteria
254437690	4.6e-65	blink		Octadecabacter_antarcticus_307	Bacteria-Proteobacteria
167412396	5e-65	blink		Campylobacter_jejuni	Bacteria-Proteobacteria
21674003	5.5e-65	blink	12093901	Chlorobium_tepidum_TLS	Bacteria-Chlorobi
225734255	5.6e-65	blink		Porphyromonas_gingivalis	Bacteria-Bacteroidetes
237714671	6e-65	blink		Bacteroides_sp._D1	Bacteria-Bacteroidetes
77464224	6.2e-65	blink		Rhodobacter_sphaeroides_2.4.1	Bacteria-Proteobacteria
229229008	6.4e-65	blink		Desulfotomaculum_acetoxidans_DSM_771	Bacteria-Firmicutes
109899505	7.4e-65	blink		Pseudoalteromonas_atlantica_T6c	Bacteria-Proteobacteria
255533496	8.3e-65	blink		Pedobacter_heparinus_DSM_2366	Bacteria-Bacteroidetes
34540872	8.7e-65	blink	12949112	Porphyromonas_gingivalis_W83	Bacteria-Bacteroidetes
115397357	1e-64	blink		Aspergillus_terreus_NIH2624	Eukaryota-Fungi
188995107	1.1e-64	blink	18524787	Porphyromonas_gingivalis_ATCC_33277	Bacteria-Bacteroidetes
241766816	1.2e-64	blink		Acidovorax_delafieldii_2AN	Bacteria-Proteobacteria
146307379	1.3e-64	blink		Pseudomonas_mendocina_ymp	Bacteria-Proteobacteria
242279461	1.3e-64	blink		Desulfovibrio_salexigens_DSM_2638	Bacteria-Proteobacteria
119897367	1.4e-64	blink	17057704	Azoarcus_sp._BH72	Bacteria-Proteobacteria
241905526	1.4e-64	blink		Methanocaldococcus_infernus_ME	Archaea-Euryarchaeota
75760495	2.2e-64	blink		Bacillus_thuringiensis_serovar_israelensis_ATCC_35646	Bacteria-Firmicutes
228955511	2.2e-64	blink		Bacillus_thuringiensis_serovar_kurstaki_str._T03a001	Bacteria-Firmicutes
251799413	2.3e-64	blink		Paenibacillus_sp._JDR-2	Bacteria-Firmicutes
167412424	2.3e-64	blink		Campylobacter_jejuni	Bacteria-Proteobacteria
67459637	2.3e-64	blink	15984913	Rickettsia_felis_URRWXCal2	Bacteria-Proteobacteria
126648570	2.5e-64	blink		Algoriphagus_sp._PR1	Bacteria-Bacteroidetes
228962425	2.9e-64	blink		Bacillus_thuringiensis_serovar_pakistani_str._T13001	Bacteria-Firmicutes
229234835	3.3e-64	blink		Chitinophaga_pinensis_DSM_2588	Bacteria-Bacteroidetes
153009044	3.5e-64	blink		Ochrobactrum_anthropi_ATCC_49188	Bacteria-Proteobacteria
146276631	3.8e-64	blink		Rhodobacter_sphaeroides_ATCC_17025	Bacteria-Proteobacteria
154492333	4.2e-64	blink		Parabacteroides_merdae_ATCC_43184	Bacteria-Bacteroidetes
239832338	4.3e-64	blink		Ochrobactrum_intermedium_LMG_3301	Bacteria-Proteobacteria
189346918	5.4e-64	blink		Chlorobium_limicola_DSM_245	Bacteria-Chlorobi
241910266	5.8e-64	blink		Methanocaldococcus_fervens_AG86	Archaea-Euryarchaeota
29346751	5.9e-64	blink	12663928	Bacteroides_thetaiotaomicron_VPI-5482	Bacteria-Bacteroidetes
154174064	7.4e-64	blink		Campylobacter_curvus_525.92	Bacteria-Proteobacteria
241778209	8e-64	blink		Allochromatium_vinosum_DSM_180	Bacteria-Proteobacteria
121592840	9.3e-64	blink		Acidovorax_sp._JS42	Bacteria-Proteobacteria
78188792	9.5e-64	blink		Chlorobium_chlorochromatii_CaD3	Bacteria-Chlorobi
229076480	9.7e-64	blink		Bacillus_cereus_Rock4-18	Bacteria-Firmicutes
255536446	1.3e-63	blink		Flavobacteriaceae_bacterium_3519-10	Bacteria-Bacteroidetes
253989506	1.5e-63	blink	19583835	Photorhabdus_asymbiotica	Bacteria-Proteobacteria
224024966	1.5e-63	blink		Bacteroides_coprophilus_DSM_18228	Bacteria-Bacteroidetes
114319451	1.9e-63	blink		Alkalilimnicola_ehrlichii_MLHE-1	Bacteria-Proteobacteria
223994173	2.4e-63	blink	18923393	Thalassiosira_pseudonana_CCMP1335	Eukaryota-stramenopiles
			15459382
221632819	2.7e-63	blink	19148287	Thermomicrobium_roseum_DSM_5159	Bacteria-Chloroflexi
119898523	4.3e-63	blink	17057704	Azoarcus_sp._BH72	Bacteria-Proteobacteria
37520631	4.9e-63	blink	14621296	Gloeobacter_violaceus_PCC_7421	Bacteria-Cyanobacteria
			14621292
157370948	5.3e-63	blink		Serratia_proteamaculans_568	Bacteria-Proteobacteria
110597435	6.6e-63	blink		Chlorobium_ferrooxidans_DSM_13031	Bacteria-Chlorobi
114331091	7.1e-63	blink	17991028	Nitrosomonas_eutropha_C91	Bacteria-Proteobacteria
238483807	7.4e-63	blink		Aspergillus_flavus_NRRL3357	Eukaryota-Fungi
222109620	7.9e-63	blink		Diaphorobacter_sp._TPSY	Bacteria-Proteobacteria
189466122	8.7e-63	blink		Bacteroides_intestinalis_DSM_17393	Bacteria-Bacteroidetes
150010385	1.3e-62	blink	17579514	Parabacteroides_distasonis_ATCC_8503	Bacteria-Bacteroidetes
53713128	1.4e-62	blink	15466707	Bacteroides_fragilis_YCH46	Bacteria-Bacteroidetes
229193515	1.5e-62	blink		Bacillus_cereus_ATCC_10876	Bacteria-Firmicutes
87308316	1.6e-62	blink		Blastopirellula_marina_DSM_3645	Bacteria-Planctomycetes
229217344	1.8e-62	blink		Desulfomicrobium_baculatum_DSM_4028	Bacteria-Proteobacteria
238763163	2e-62	blink		Yersinia_kristensenii_ATCC_33638	Bacteria-Proteobacteria
189500222	2.4e-62	blink		Chlorobium_phaeobacteroides_BS1	Bacteria-Chlorobi
237671467	2.4e-62	blink		Brachybacterium_faecium_DSM_4810	Bacteria-Actinobacteria
213966904	2.5e-62	blink		Pseudomonas_syringae_pv._tomato_T1	Bacteria-Proteobacteria
156933708	3e-62	blink		Cronobacter_sakazakii_ATCC_BAA-894	Bacteria-Proteobacteria
28870070	3.3e-62	blink	12928499	Pseudomonas_syringae_pv._tomato_str._DC3000	Bacteria-Proteobacteria
194333829	3.5e-62	blink		Prosthecochloris_aestuarii_DSM_271	Bacteria-Chlorobi
229875089	3.5e-62	blink		Sphaerobacter_thermophilus_DSM_20745	Bacteria-Chloroflexi
37526392	3.6e-62	blink	14528314	Photorhabdus_luminescens_subsp._laumondii_TTO1	Bacteria-Proteobacteria
66045932	3.8e-62	blink	16043691	Pseudomonas_syringae_pv._syringae_B728a	Bacteria-Proteobacteria
49481156	4.5e-62	blink	16621833	Bacillus_thuringiensis_serovar_konkukian_str._97-27	Bacteria-Firmicutes
83647617	5e-62	blink	16352867	Hahella_chejuensis_KCTC_2396	Bacteria-Proteobacteria
32266143	5e-62	blink	12810954	Helicobacter_hepaticus_ATCC_51449	Bacteria-Proteobacteria
255335503	5.2e-62	blink		Hyphomicrobium_denitrificans_ATCC_51888	Bacteria-Proteobacteria
182420404	6.1e-62	blink		Clostridium_butyricum_5521	Bacteria-Firmicutes
78186818	6.2e-62	blink		Pelodictyon_luteolum_DSM_273	Bacteria-Chlorobi
123442498	6.8e-62	blink	17173484	Yersinia_enterocolitica_subsp._enterocolitica_8081	Bacteria-Proteobacteria
			12834539
126668405	7e-62	blink		Marinobacter_sp._ELB17	Bacteria-Proteobacteria
16329441	7.1e-62	blink	8905231	Synechocystis_sp._PCC_6803	Bacteria-Cyanobacteria
			8590279
84514775	7.2e-62	blink		Loktanella_vestfoldensis_SKA53	Bacteria-Proteobacteria
167753449	1e-61	blink		Alistipes_putredinis_DSM_17216	Bacteria-Bacteroidetes
251771299	1.7e-61	blink	19429552	Leptospirillum_ferrodiazotrophum	Bacteria-Nitrospirae
120554630	2e-61	blink		Marinobacter_aquaeolei_VT8	Bacteria-Proteobacteria
237797310	2.6e-61	blink	19015323	Pseudomonas_syringae_pv._oryzae_str._1_6	Bacteria-Proteobacteria
84516278	3.2e-61	blink		Loktanella_vestfoldensis_SKA53	Bacteria-Proteobacteria
239907389	3.3e-61	blink		Desulfovibrio_magneticus_RS-1	Bacteria-Proteobacteria
254517864	3.5e-61	blink		Clostridium_sp._7_2_43FAA	Bacteria-Firmicutes
71906919	3.9e-61	blink		Dechloromonas_aromatica_RCB	Bacteria-Proteobacteria
228988423	4.1e-61	blink		Bacillus_thuringiensis_serovar_tochigiensis_BGSC_4Y1	Bacteria-Firmicutes
217970272	4.3e-61	blink		Thauera_sp._MZ1T	Bacteria-Proteobacteria
229187410	5.1e-61	blink		Bacillus_cereus_BGSC_6E1	Bacteria-Firmicutes
160883764	5.2e-61	blink		Bacteroides_ovatus_ATCC_8483	Bacteria-Bacteroidetes
22126035	5.4e-61	blink	12142430	Yersinia_pestis_KIM	Bacteria-Proteobacteria
77459042	5.7e-61	blink		Pseudomonas_fluorescens_Pf0-1	Bacteria-Proteobacteria
196045587	5.7e-61	blink		Bacillus_cereus_03BB108	Bacteria-Firmicutes
52140366	6.1e-61	blink	16621833	Bacillus_cereus_E33L	Bacteria-Firmicutes
51596426	6.4e-61	blink	15358858	Yersinia_pseudotuberculosis_IP_32953	Bacteria-Proteobacteria
17228154	6.7e-61	blink	11759840	Nostoc_sp._PCC_7120	Bacteria-Cyanobacteria
255101941	7e-61	blink		Clostridium_difficile_QCD-63q42	Bacteria-Firmicutes
114777556	7.1e-61	blink		Mariprofundus_ferrooxydans_PV-1	Bacteria-Proteobacteria
229229003	7.2e-61	blink		Desulfotomaculum_acetoxidans_DSM_771	Bacteria-Firmicutes
238788452	7.3e-61	blink		Yersinia_frederiksenii_ATCC_33641	Bacteria-Proteobacteria
126700387	7.3e-61	blink	16804543	Clostridium_difficile_630	Bacteria-Firmicutes
28199057	7.5e-61	blink	12533478	Xylella_fastidiosa_Temecula1	Bacteria-Proteobacteria
194016560	7.8e-61	blink		Bacillus_pumilus_ATCC_7061	Bacteria-Firmicutes
196032785	8.7e-61	blink		Bacillus_cereus_W	Bacteria-Firmicutes
225621441	8.8e-61	blink	19262690	Brachyspira_hyodysenteriae_WA1	Bacteria-Spirochaetes
167040894	9.8e-61	blink		Thermoanaerobacter_sp._X514	Bacteria-Firmicutes
71734483	1.1e-60	blink	16159782	Pseudomonas_syringae_pv._phaseolicola_1448A	Bacteria-Proteobacteria
255656755	1.2e-60	blink		Clostridium_difficile_QCD-23m63	Bacteria-Firmicutes
218906376	1.2e-60	blink		Bacillus_cereus_AH820	Bacteria-Firmicutes
21242302	1.3e-60	blink	12024217	Xanthomonas_axonopodis_pv._citri_str._306	Bacteria-Proteobacteria
229094294	1.3e-60	blink		Bacillus_cereus_Rock3-42	Bacteria-Firmicutes
119962327	1.3e-60	blink	17194220	Arthrobacter_aurescens_TC1	Bacteria-Actinobacteria
229124706	1.4e-60	blink		Bacillus_cereus_95/8201	Bacteria-Firmicutes
15838207	1.5e-60	blink	10910347	Xylella_fastidiosa_9a5c	Bacteria-Proteobacteria
121998957	1.6e-60	blink		Halorhodospira_halophila_SL1	Bacteria-Proteobacteria
229158763	1.8e-60	blink		Bacillus_cereus_ATCC_4342	Bacteria-Firmicutes
83647371	1.8e-60	blink	16352867	Hahella_chejuensis_KCTC_2396	Bacteria-Proteobacteria
254976365	1.8e-60	blink		Clostridium_difficile_QCD-66c26	Bacteria-Firmicutes
228930201	1.9e-60	blink		Bacillus_thuringiensis_serovar_pondicheriensis_BGSC_4BA1	Bacteria-Firmicutes
119357336	2e-60	blink		Chlorobium_phaeobacteroides_DSM_266	Bacteria-Chlorobi
238785536	2e-60	blink		Yersinia_bercovieri_ATCC_43970	Bacteria-Proteobacteria
159028767	2.1e-60	blink		Microcystis_aeruginosa_PCC_7806	Bacteria-Cyanobacteria
145219752	2.2e-60	blink		Chlorobium_phaeovibrioides_DSM_265	Bacteria-Chlorobi
30265225	2.2e-60	blink	12721629	Bacillus_anthracis_str._Ames	Bacteria-Firmicutes
49188035	2.2e-60	blink		Bacillus_anthracis_str._Sterne	Bacteria-Firmicutes
167635317	2.2e-60	blink		Bacillus_anthracis_str._A0442	Bacteria-Firmicutes
118480236	2.5e-60	blink	17337577	Bacillus_thuringiensis_str._Al_Hakam	Bacteria-Firmicutes
196045711	2.5e-60	blink		Bacillus_cereus_03BB108	Bacteria-Firmicutes
47568484	2.5e-60	blink	15155910	Bacillus_cereus_G9241	Bacteria-Firmicutes
			15155910
157964928	2.5e-60	blink	17916642	Rickettsia_massiliae_MTU5	Bacteria-Proteobacteria
56419375	2.9e-60	blink	15576355	Geobacillus_kaustophilus_HTA426	Bacteria-Firmicutes
228930271	2.9e-60	blink		Bacillus_thuringiensis_serovar_pondicheriensis_BGSC_4BA1	Bacteria-Firmicutes
108805897	2.9e-60	blink		Rubrobacter_xylanophilus_DSM_9941	Bacteria-Actinobacteria
225303079	3.2e-60	blink		Halothiobacillus_neapolitanus_c2	Bacteria-Proteobacteria
194366389	3.2e-60	blink		Stenotrophomonas_maltophilia_R551-3	Bacteria-Proteobacteria
228948918	3.3e-60	blink		Bacillus_thuringiensis_serovar_monterrey_BGSC_4AJ1	Bacteria-Firmicutes
89895193	3.5e-60	blink	16513756	Desulfitobacterium_hafniense_Y51	Bacteria-Firmicutes
71275431	4.1e-60	blink		Xylella_fastidiosa_Dixon	Bacteria-Proteobacteria
228924006	4.1e-60	blink		Bacillus_thuringiensis_serovar_huazhongensis_BGSC_4BD1	Bacteria-Firmicutes
170687963	4.4e-60	blink		Bacillus_anthracis_str._A0465	Bacteria-Firmicutes
229065779	4.5e-60	blink		Bacillus_cereus_AH603	Bacteria-Firmicutes
150399166	4.6e-60	blink		Methanococcus_vannielii_SB	Archaea-Euryarchaeota
254455470	5.3e-60	blink		Candidatus_Pelagibacter_sp._HTCC7211	Bacteria-Proteobacteria
119511278	5.4e-60	blink		Nodularia_spumigena_CCY9414	Bacteria-Cyanobacteria
228999942	5.5e-60	blink		Bacillus_mycoides_Rock3-17	Bacteria-Firmicutes
222444847	5.7e-60	blink		Methanobrevibacter_smithii_DSM_2375	Archaea-Euryarchaeota
192360621	5.9e-60	blink	18556790	Cellvibrio_japonicus_Ueda107	Bacteria-Proteobacteria
70730415	6.4e-60	blink	17254952	Pseudomonas_fluorescens_Pf-5	Bacteria-Proteobacteria
			15980861
225867163	7e-60	blink		Bacillus_cereus_03BB102	Bacteria-Firmicutes
56964931	7.6e-60	blink	9278275	Bacillus_clausii_KSM-K16	Bacteria-Firmicutes
			7632397
89094084	7.9e-60	blink		Neptuniibacter_caesariensis	Bacteria-Proteobacteria
119489818	8.3e-60	blink		Lyngbya_sp._PCC_8106	Bacteria-Cyanobacteria
163942884	8.4e-60	blink		Bacillus_weihenstephanensis_KBAB4	Bacteria-Firmicutes
255331888	8.7e-60	blink		Geobacillus_sp._Y4.1MC1	Bacteria-Firmicutes
221088390	1.1e-59	blink		Geobacillus_sp._Y412MC61	Bacteria-Firmicutes
229087676	1.1e-59	blink		Bacillus_cereus_Rock3-44	Bacteria-Firmicutes
166364556	1.3e-59	blink	18192279	Microcystis_aeruginosa_NIES-843	Bacteria-Cyanobacteria
253563850	1.3e-59	blink		Bacteroides_sp._3_2_5	Bacteria-Bacteroidetes
219669623	1.4e-59	blink		Desulfitobacterium_hafniense_DCB-2	Bacteria-Firmicutes
42520472	1.4e-59	blink	15024419	Wolbachia_endosymbiont_of_Drosophila_melanogaster	Bacteria-Proteobacteria
88860034	1.5e-59	blink		Pseudoalteromonas_tunicata_D2	Bacteria-Proteobacteria
229590497	1.9e-59	blink		Pseudomonas_fluorescens_SBW25	Bacteria-Proteobacteria
229199315	1.9e-59	blink		Bacillus_cereus_m1293	Bacteria-Firmicutes
149375105	1.9e-59	blink		Marinobacter_algicola_DG893	Bacteria-Proteobacteria
165870025	2.3e-59	blink		Bacillus_anthracis_str._A0488	Bacteria-Firmicutes
20560101	2.4e-59	blink	12057956	Pseudomonas_aeruginosa	Bacteria-Proteobacteria
163764907	2.6e-59	blink		Bacillus_selenitireducens_MLS10	Bacteria-Firmicutes
113476098	2.7e-59	blink		Trichodesmium_erythraeum_IMS101	Bacteria-Cyanobacteria
229063857	2.8e-59	blink		Bacillus_cereus_AH603	Bacteria-Firmicutes
75910785	3.1e-59	blink		Anabaena_variabilis_ATCC_29413	Bacteria-Cyanobacteria
229105804	3.5e-59	blink		Bacillus_cereus_Rock3-28	Bacteria-Firmicutes
225015512	4.7e-59	blink		Methanobrevibacter_smithii_DSM_2374	Archaea-Euryarchaeota
56475918	5.2e-59	blink	15687214	Aromatoleum_aromaticum_EbN1	Bacteria-Proteobacteria
			15551059
157804148	5.3e-59	blink		Rickettsia_canadensis_str._McKiel	Bacteria-Proteobacteria
119775371	5.8e-59	blink		Shewanella_amazonensis_SB2B	Bacteria-Proteobacteria
166711513	6.2e-59	blink		Xanthomonas_oryzae_pv._oryzicola_BLS256	Bacteria-Proteobacteria
190575070	7.6e-59	blink	18419807	Stenotrophomonas_maltophilia_K279a	Bacteria-Proteobacteria
225178795	7.6e-59	blink		Clostridium_sp._M62/1	Bacteria-Firmicutes
229819503	8.4e-59	blink		Beutenbergia_cavernae_DSM_12333	Bacteria-Actinobacteria
58581689	8.8e-59	blink	15673718	Xanthomonas_oryzae_pv._oryzae_KACC10331	Bacteria-Proteobacteria
206976844	8.9e-59	blink		Bacillus_cereus_H3081.97	Bacteria-Firmicutes
51243866	1e-58	blink	15305914	Desulfotalea_psychrophila_LSv54	Bacteria-Proteobacteria
88860030	1e-58	blink		Pseudoalteromonas_tunicata_D2	Bacteria-Proteobacteria
220908665	1.2e-58	blink		Cyanothece_sp._PCC_7425	Bacteria-Cyanobacteria
188533719	1.2e-58	blink	18462403	Erwinia_tasmaniensis_Et1/99	Bacteria-Proteobacteria
138894394	1.4e-58	blink	17372208	Geobacillus_thermodenitrificans_NG80-2	Bacteria-Firmicutes
241068648	1.6e-58	blink		Ixodes_scapularis	Eukaryota-Metazoa
145296834	2e-58	blink	17379713	Corynebacterium_glutamicum_R	Bacteria-Actinobacteria
158335518	2.1e-58	blink	18252824	Acaryochloris_marina_MBIC11017	Bacteria-Cyanobacteria
225518509	2.1e-58	blink		'Nostoc_azollae'_0708	Bacteria-Cyanobacteria
196243445	2.4e-58	blink		Cyanothece_sp._PCC_8802	Bacteria-Cyanobacteria
226334850	2.4e-58	blink		Rhodococcus_opacus_B4	Bacteria-Actinobacteria
78047150	2.7e-58	blink	16237009	Xanthomonas_campestris_pv._vesicatoria_str._85-10	Bacteria-Proteobacteria
86609386	2.7e-58	blink	18059494	Synechococcus_sp._JA-2-3B'a(2-13)	Bacteria-Cyanobacteria
			16391090
239628046	2.8e-58	blink		Clostridiales_bacterium_1_7_47FAA	Bacteria-Firmicutes
238794917	3.1e-58	blink		Yersinia_intermedia_ATCC_29909	Bacteria-Proteobacteria
251799455	3.1e-58	blink		Paenibacillus_sp._JDR-2	Bacteria-Firmicutes
16080138	3.2e-58	blink	9384377	Bacillus_subtilis_subsp._subtilis_str._168	Bacteria-Firmicutes
170078935	3.2e-58	blink		Synechococcus_sp._PCC_7002	Bacteria-Cyanobacteria
84623603	3.3e-58	blink		Xanthomonas_oryzae_pv._oryzae_MAFF_311018	Bacteria-Proteobacteria
210622233	4.4e-58	blink		Clostridium_hiranonis_DSM_13275	Bacteria-Firmicutes
224370057	4.5e-58	blink	19187283	Desulfobacterium_autotrophicum_HRM2	Bacteria-Proteobacteria
42784430	4.6e-58	blink	14960714	Bacillus_cereus_ATCC_10987	Bacteria-Firmicutes
229169908	5.1e-58	blink		Bacillus_cereus_AH621	Bacteria-Firmicutes
186685239	5.2e-58	blink		Nostoc_punctiforme_PCC_73102	Bacteria-Cyanobacteria
157826232	5.3e-58	blink		Rickettsia_akari_str._Hartford	Bacteria-Proteobacteria
23308983	5.7e-58	blink	12743753	Corynebacterium_glutamicum_ATCC_13032	Bacteria-Actinobacteria
229118691	5.9e-58	blink		Bacillus_cereus_Rock1-3	Bacteria-Firmicutes
239946849	6e-58	blink		Rickettsia_endosymbiont_of_Ixodes_scapularis	Bacteria-Proteobacteria
229014367	6.5e-58	blink		Bacillus_mycoides_DSM_2048	Bacteria-Firmicutes
184200912	8.1e-58	blink	18408034	Kocuria_rhizophila_DC2201	Bacteria-Actinobacteria
88804512	8.3e-58	blink		Robiginitalea_biformata_HTCC2501	Bacteria-Bacteroidetes
238797337	8.7e-58	blink		Yersinia_mollaretii_ATCC_43969	Bacteria-Proteobacteria
70909459	9e-58	blink	16404571	Erwinia_amylovora	Bacteria-Proteobacteria
217962682	9.2e-58	blink		Bacillus_cereus_AH187	Bacteria-Firmicutes
229141927	9.2e-58	blink		Bacillus_cereus_BDRD-ST26	Bacteria-Firmicutes
229164206	9.4e-58	blink		Bacillus_cereus_R309803	Bacteria-Firmicutes
29432469	1e-57	blink		Microcystis_aeruginosa	Bacteria-Cyanobacteria
118469366	1.1e-57	blink		Mycobacterium_smegmatis_str._MC2_155	Bacteria-Actinobacteria
238650798	1.2e-57	blink		Rickettsia_peacockii_str._Rustic	Bacteria-Proteobacteria
254522598	1.3e-57	blink		Stenotrophomonas_sp._SKA14	Bacteria-Proteobacteria
15893135	1.3e-57	blink	11557893	Rickettsia_conorii_str._Malish_7	Bacteria-Proteobacteria
			11030655
42784353	1.4e-57	blink	14960714	Bacillus_cereus_ATCC_10987	Bacteria-Firmicutes
218438821	1.4e-57	blink		Cyanothece_sp._PCC_7424	Bacteria-Cyanobacteria
226945064	1.4e-57	blink		Azotobacter_vinelandii_DJ	Bacteria-Proteobacteria
229587141	1.5e-57	blink	19379498	Rickettsia_africae_ESF-5	Bacteria-Proteobacteria
126654910	1.7e-57	blink		Cyanothece_sp._CCY0110	Bacteria-Cyanobacteria
212212698	1.7e-57	blink	19047403	Coxiella_burnetii_CbuG_Q212	Bacteria-Proteobacteria
239828480	1.8e-57	blink		Geobacillus_sp._WCH70	Bacteria-Firmicutes
153208015	2e-57	blink		Coxiella_burnetii_'MSU_Goat_Q177'	Bacteria-Proteobacteria
189424207	2.2e-57	blink		Geobacter_lovleyi_SZ	Bacteria-Proteobacteria
85059346	2.2e-57	blink	16365377	Sodalis_glossinidius_str._'morsitans'	Bacteria-Proteobacteria
229094370	2.5e-57	blink		Bacillus_cereus_Rock3-42	Bacteria-Firmicutes
154706142	2.7e-57	blink	19047403	Coxiella_burnetii_Dugway_5J108-111	Bacteria-Proteobacteria
77919402	3e-57	blink		Pelobacter_carbinolicus_DSM_2380	Bacteria-Proteobacteria
21230958	3.1e-57	blink	12024217	Xanthomonas_campestris_pv._campestris_str._ATCC_33913	Bacteria-Proteobacteria
198282905	3.2e-57	blink		Acidithiobacillus_ferrooxidans_ATCC_53993	Bacteria-Proteobacteria
188992164	3.3e-57	blink	18304669	Xanthomonas_campestris_pv._campestris_str._B100	Bacteria-Proteobacteria
196039398	3.3e-57	blink		Bacillus_cereus_NVH0597-99	Bacteria-Firmicutes
157829044	3.3e-57	blink		Rickettsia_rickettsii_str._'Sheila_Smith'	Bacteria-Proteobacteria
254406325	3.5e-57	blink		Streptomyces_sviceus_ATCC_29083	Bacteria-Actinobacteria
229243735	3.7e-57	blink		Cellulomonas_flavigena_DSM_20109	Bacteria-Actinobacteria
229099626	4.2e-57	blink		Bacillus_cereus_Rock3-29	Bacteria-Firmicutes
227834167	4.7e-57	blink		Corynebacterium_aurimucosum_ATCC_700975	Bacteria-Actinobacteria
77460291	4.9e-57	blink		Pseudomonas_fluorescens_Pf0-1	Bacteria-Proteobacteria
27262414	5.4e-57	blink	12446909	Heliobacillus_mobilis	Bacteria-Firmicutes
238757034	6e-57	blink		Yersinia_aldovae_ATCC_35236	Bacteria-Proteobacteria
71083774	7e-57	blink	16267553	Candidatus_Pelagibacter_ubique_HTCC1062	Bacteria-Proteobacteria
			16109880
228943495	7.3e-57	blink		Bacillus_thuringiensis_serovar_berliner_ATCC_10792	Bacteria-Firmicutes
229136007	7.4e-57	blink		Bacillus_cereus_BDRD-ST196	Bacteria-Firmicutes
91763190	8.2e-57	blink		Candidatus_Pelagibacter_ubique_HTCC1002	Bacteria-Proteobacteria
91215552	8.7e-57	blink		Psychroflexus_torquis_ATCC_700755	Bacteria-Bacteroidetes
218667647	9.1e-57	blink	19077236	Acidithiobacillus_ferrooxidans_ATCC_23270	Bacteria-Proteobacteria
119964203	9.8e-57	blink	17194220	Arthrobacter_aurescens_TC1	Bacteria-Actinobacteria
149278944	1e-56	blink		Pedobacter_sp._BAL39	Bacteria-Bacteroidetes
206970276	1e-56	blink		Bacillus_cereus_AH1134	Bacteria-Firmicutes
25029218	1e-56	blink	12840036	Corynebacterium_efficiens_YS-314	Bacteria-Actinobacteria
229537296	1.1e-56	blink		Planctomyces_limnophilus_DSM_3776	Bacteria-Planctomycetes
67925995	1.2e-56	blink		Crocosphaera_watsonii_WH_8501	Bacteria-Cyanobacteria
228936486	1.3e-56	blink		Bacillus_thuringiensis_serovar_andalousiensis_BGSC_4AW1	Bacteria-Firmicutes
34581195	1.5e-56	blink		Rickettsia_sibirica_246	Bacteria-Proteobacteria
222148123	1.9e-56	blink	19251847	Agrobacterium_vitis_S4	Bacteria-Proteobacteria
160871986	2.4e-56	blink		Rickettsiella_grylli	Bacteria-Proteobacteria
29654174	3e-56	blink	19047403	Coxiella_burnetii_RSA_493	Bacteria-Proteobacteria
			12704232
229819659	3.2e-56	blink		Beutenbergia_cavernae_DSM_12333	Bacteria-Actinobacteria
126433575	3.6e-56	blink		Mycobacterium_sp._JLS	Bacteria-Actinobacteria
206896106	3.8e-56	blink		Coprothermobacter_proteolyticus_DSM_5265	Bacteria-Firmicutes
77919067	4e-56	blink		Pelobacter_carbinolicus_DSM_2380	Bacteria-Proteobacteria
227392646	4.2e-56	blink		Haliangium_ochraceum_DSM_14365	Bacteria-Proteobacteria
51473947	4.4e-56	blink	15317790	Rickettsia_typhi_str._Wilmington	Bacteria-Proteobacteria
56421789	5.2e-56	blink	15576355	Geobacillus_kaustophilus_HTA426	Bacteria-Firmicutes
196257498	5.5e-56	blink		Cyanothece_sp._PCC_7822	Bacteria-Cyanobacteria
237746135	5.5e-56	blink		Oxalobacter_formigenes_HOxBLS	Bacteria-Proteobacteria
37521367	6e-56	blink	14621296	Gloeobacter_violaceus_PCC_7421	Bacteria-Cyanobacteria
			14621292
15604611	1.1e-55	blink	9823893	Rickettsia_prowazekii_str._Madrid_E	Bacteria-Proteobacteria
206972856	1.3e-55	blink		Bacillus_cereus_AH1134	Bacteria-Firmicutes
218667798	1.3e-55	blink	19077236	Acidithiobacillus_ferrooxidans_ATCC_23270	Bacteria-Proteobacteria
227988752	1.4e-55	blink		Meiothermus_silvanus_DSM_9946	Bacteria-Deinococcus-Thermus
229164138	3.8e-55	blink		Bacillus_cereus_R309803	Bacteria-Firmicutes
229591118	4.5e-55	blink		Pseudomonas_fluorescens_SBW25	Bacteria-Proteobacteria
229175870	5e-55	blink		Bacillus_cereus_MM3	Bacteria-Firmicutes
86605203	5e-55	blink	18059494	Synechococcus_sp._JA-3-3Ab	Bacteria-Cyanobacteria
			16391090
117619974	5.1e-55	blink	16980456	Aeromonas_hydrophila_subsp._hydrophila_ATCC_7966	Bacteria-Proteobacteria
254399163	5.5e-55	blink		Streptomyces_pristinaespiralis_ATCC_25486	Bacteria-Actinobacteria
227489586	6.4e-55	blink		Corynebacterium_pseudogenitalium_ATCC_33035	Bacteria-Actinobacteria
229492370	6.9e-55	blink		Rhodococcus_erythropolis_SK121	Bacteria-Actinobacteria
228961438	7.4e-55	blink		Bacillus_thuringiensis_serovar_pakistani_str._T13001	Bacteria-Firmicutes
239930021	7.6e-55	blink		Streptomyces_ghanaensis_ATCC_14672	Bacteria-Actinobacteria
254283875	7.9e-55	blink		gamma_proteobacterium_NOR51-B	Bacteria-Proteobacteria
229147731	8.6e-55	blink		Bacillus_cereus_BDRD-ST24	Bacteria-Firmicutes
37520538	8.7e-55	blink	14621296	Gloeobacter_violaceus_PCC_7421	Bacteria-Cyanobacteria
			14621292
229020414	9.4e-55	blink		Bacillus_cereus_AH1273	Bacteria-Firmicutes
226304815	9.5e-55	blink	16423019	Rhodococcus_erythropolis_PR4	Bacteria-Actinobacteria
226944853	9.7e-55	blink		Azotobacter_vinelandii_DJ	Bacteria-Proteobacteria
30023235	1e-54	blink	12721630	Bacillus_cereus_ATCC_14579	Bacteria-Firmicutes
221069656	1.2e-54	blink		Comamonas_testosteroni_KF-1	Bacteria-Proteobacteria
229032817	1.3e-54	blink		Bacillus_cereus_AH1271	Bacteria-Firmicutes
212550952	1.4e-54	blink	19008447	Candidatus_Azobacteroides_pseudotrichonymphae_genomovar._CFP2	Bacteria-Bacteroidetes
228923925	1.6e-54	blink		Bacillus_thuringiensis_serovar_huazhongensis_BGSC_4BD1	Bacteria-Firmicutes
75762872	1.6e-54	blink		Bacillus_thuringiensis_serovar_israelensis_ATCC_35646	Bacteria-Firmicutes
124514302	1.7e-54	blink	17344860	Leptospirillum_rubarum	Bacteria-Nitrospirae
			19429552
227404481	1.9e-54	blink		Gordonia_bronchialis_DSM_43247	Bacteria-Actinobacteria
228942335	1.9e-54	blink		Bacillus_thuringiensis_serovar_berliner_ATCC_10792	Bacteria-Firmicutes
255019670	2e-54	blink	19617360	Acidithiobacillus_caldus_ATCC_51756	Bacteria-Proteobacteria
221088245	2e-54	blink		Geobacillus_sp._Y412MC61	Bacteria-Firmicutes
172038336	2.2e-54	blink	18812508	Cyanothece_sp._ATCC_51142	Bacteria-Cyanobacteria
111022421	2.7e-54	blink	17030794	Rhodococcus_jostii_RHA1	Bacteria-Actinobacteria
86739422	2.8e-54	blink	17151343	Frankia_sp._CcI3	Bacteria-Actinobacteria
239981828	3e-54	blink		Streptomyces_albus_J1074	Bacteria-Actinobacteria
229853721	3.5e-54	blink		Streptosporangium_roseum_DSM_43021	Bacteria-Actinobacteria
118472352	3.6e-54	blink		Mycobacterium_smegmatis_str._MC2_155	Bacteria-Actinobacteria
212639919	3.9e-54	blink	19014707	Anoxybacillus_flavithermus_WK1	Bacteria-Firmicutes
226364935	4.4e-54	blink		Rhodococcus_opacus_B4	Bacteria-Actinobacteria
229112609	5.7e-54	blink		Bacillus_cereus_Rock1-15	Bacteria-Firmicutes
255325595	7.7e-54	blink		Corynebacterium_tuberculostearicum_SK141	Bacteria-Actinobacteria
163758300	8.2e-54	blink		Hoeflea_phototrophica_DFL-43	Bacteria-Proteobacteria
77459073	8.6e-54	blink		Pseudomonas_fluorescens_Pf0-1	Bacteria-Proteobacteria
229014763	9.3e-54	blink		Bacillus_mycoides_DSM_2048	Bacteria-Firmicutes
228911035	9.7e-54	blink		Bacillus_thuringiensis_IBL_200	Bacteria-Firmicutes
206602812	1.1e-53	blink	14961025	Leptospirillum_sp._Group_II_'5-way_CG'	Bacteria-Nitrospirae
			18651792
21221494	1.1e-53	blink	12000953	Streptomyces_coelicolor_A3(2)	Bacteria-Actinobacteria
			8843436
227501955	1.6e-53	blink		Corynebacterium_accolens_ATCC_49725	Bacteria-Actinobacteria
56750579	1.6e-53	blink	17211581	Synechococcus_elongatus_PCC_6301	Bacteria-Cyanobacteria
			17040912
			16882723
			16407232
91204890	1.7e-53	blink	16703114	Rickettsia_bellii_RML369-C	Bacteria-Proteobacteria
107103071	2e-53	blink		Pseudomonas_aeruginosa_PACS2	Bacteria-Proteobacteria
254242259	2.3e-53	blink	18287045	Pseudomonas_aeruginosa_2192	Bacteria-Proteobacteria
152985840	2.3e-53	blink		Pseudomonas_aeruginosa_PA7	Bacteria-Proteobacteria
218236146	2.7e-53	blink		Bacillus_cereus_B4264	Bacteria-Firmicutes
227994122	2.9e-53	blink		Kytococcus_sedentarius_DSM_20547	Bacteria-Actinobacteria
116625747	3e-53	blink	19201974	Candidatus_Solibacter_usitatus_Ellin6076	Bacteria-Acidobacteria
254391644	3.1e-53	blink		Streptomyces_clavuligerus_ATCC_27064	Bacteria-Actinobacteria
117927617	3.3e-53	blink		Acidothermus_cellulolyticus_11B	Bacteria-Actinobacteria
158318281	3.6e-53	blink		Frankia_sp._EAN1pec	Bacteria-Actinobacteria
150403270	4.2e-53	blink		Methanococcus_maripaludis_C7	Archaea-Euryarchaeota
108797905	4.2e-53	blink		Mycobacterium_sp._MCS	Bacteria-Actinobacteria
15598755	4.3e-53	blink	15608211	Pseudomonas_aeruginosa_PAO1	Bacteria-Proteobacteria
			10984043
104782403	4.6e-53	blink	16699499	Pseudomonas_entomophila_L48	Bacteria-Proteobacteria
88811728	5.5e-53	blink		Nitrococcus_mobilis_Nb-231	Bacteria-Proteobacteria
160934190	5.7e-53	blink		Clostridium_leptum_DSM_753	Bacteria-Firmicutes
145220893	6.2e-53	blink		Mycobacterium_gilvum_PYR-GCK	Bacteria-Actinobacteria
62426407	6.2e-53	blink		Brevibacterium_linens_BL2	Bacteria-Actinobacteria
157827785	6.7e-53	blink		Rickettsia_bellii_OSU_85-389	Bacteria-Proteobacteria
229082414	7.1e-53	blink		Bacillus_cereus_Rock4-2	Bacteria-Firmicutes
226312110	7.9e-53	blink		Brevibacillus_brevis_NBRC_100599	Bacteria-Firmicutes
206970491	9.5e-53	blink		Bacillus_cereus_AH1134	Bacteria-Firmicutes
110635115	9.8e-53	blink		Chelativorans_sp._BNC1	Bacteria-Proteobacteria
119718796	1e-52	blink		Nocardioides_sp._JS614	Bacteria-Actinobacteria
229187492	1.2e-52	blink		Bacillus_cereus_BGSC_6E1	Bacteria-Firmicutes
228955446	1.2e-52	blink		Bacillus_thuringiensis_serovar_kurstaki_str._T03a001	Bacteria-Firmicutes
229050862	1.3e-52	blink		Bacillus_cereus_AH676	Bacteria-Firmicutes
116671750	1.4e-52	blink		Arthrobacter_sp._FB24	Bacteria-Actinobacteria
229153356	1.9e-52	blink		Bacillus_cereus_m1550	Bacteria-Firmicutes
111022412	2.1e-52	blink	17030794	Rhodococcus_jostii_RHA1	Bacteria-Actinobacteria
167033845	2.9e-52	blink		Pseudomonas_putida_GB-1	Bacteria-Proteobacteria
226364923	3.3e-52	blink		Rhodococcus_opacus_B4	Bacteria-Actinobacteria
227540811	3.6e-52	blink		Corynebacterium_glucuronolyticum_ATCC_51866	Bacteria-Actinobacteria
255600608	3.7e-52	blink		Ricinus_communis	Eukaryota-Viridiplantae
37521749	3.7e-52	blink	14621296	Gloeobacter_violaceus_PCC_7421	Bacteria-Cyanobacteria
			14621292
228968315	4.1e-52	blink		Bacillus_thuringiensis_serovar_sotto_str._T04001	Bacteria-Firmicutes
227489221	4.4e-52	blink		Corynebacterium_glucuronolyticum_ATCC_51867	Bacteria-Actinobacteria
228912646	4.9e-52	blink		Bacillus_thuringiensis_IBL_200	Bacteria-Firmicutes
227370818	6.4e-52	blink		Chryseobacterium_gleum_ATCC_35910	Bacteria-Bacteroidetes
108800079	7.5e-52	blink		Mycobacterium_sp._MCS	Bacteria-Actinobacteria
145300195	8.1e-52	blink		Aeromonas_salmonicida_subsp._salmonicida_A449	Bacteria-Proteobacteria
22298206	8.8e-52	blink	12240834	Thermosynechococcus_elongatus_BP-1	Bacteria-Cyanobacteria
169631373	1e-51	blink		Mycobacterium_abscessus	Bacteria-Actinobacteria
227505847	1.2e-51	blink		Corynebacterium_striatum_ATCC_6940	Bacteria-Actinobacteria
120401614	1.4e-51	blink		Mycobacterium_vanbaalenii_PYR-1	Bacteria-Actinobacteria
227405012	1.4e-51	blink		Geodermatophilus_obscurus_DSM_43160	Bacteria-Actinobacteria
193891013	1.6e-51	blink	18698341	Amphidinium_carterae	Eukaryota-Alveolata
229181461	1.7e-51	blink		Bacillus_cereus_172560W	Bacteria-Firmicutes
66048329	1.9e-51	blink	16043691	Pseudomonas_syringae_pv._syringae_B728a	Bacteria-Proteobacteria
229072656	2e-51	blink		Bacillus_cereus_F65185	Bacteria-Firmicutes
119961344	2.6e-51	blink	17194220	Arthrobacter_aurescens_TC1	Bacteria-Actinobacteria
89096474	3.2e-51	blink		Bacillus_sp._NRRL_B-14911	Bacteria-Firmicutes
226304803	4.6e-51	blink	16423019	Rhodococcus_erythropolis_PR4	Bacteria-Actinobacteria
227406032	5.8e-51	blink		Geodermatophilus_obscurus_DSM_43160	Bacteria-Actinobacteria
37523288	6.7e-51	blink	14621296	Gloeobacter_violaceus_PCC_7421	Bacteria-Cyanobacteria
			14621292
228924584	1.2e-50	blink		Bacillus_thuringiensis_serovar_huazhongensis_BGSC_4BD1	Bacteria-Firmicutes
88603361	1.3e-50	blink		Methanospirillum_hungatei_JF-1	Archaea-Euryarchaeota
13474390	1.4e-50	blink	11214968	Mesorhizobium_loti_MAFF303099	Bacteria-Proteobacteria
229492300	1.5e-50	blink		Rhodococcus_erythropolis_SK121	Bacteria-Actinobacteria
70730443	1.5e-50	blink	17254952	Pseudomonas_fluorescens_Pf-5	Bacteria-Proteobacteria
			15980861
159036531	1.6e-50	blink		Salinispora_arenicola_CNS-205	Bacteria-Actinobacteria
239930856	2.3e-50	blink		Streptomyces_ghanaensis_ATCC_14672	Bacteria-Actinobacteria
254384911	2.6e-50	blink		Streptomyces_sp._Mg1	Bacteria-Actinobacteria
51247041	3.1e-50	blink	15305914	Desulfotalea_psychrophila_LSv54	Bacteria-Proteobacteria
229866503	3.3e-50	blink		Stackebrandtia_nassauensis_DSM_44728	Bacteria-Actinobacteria
111220682	3.3e-50	blink	17151343	Frankia_alni_ACN14a	Bacteria-Actinobacteria
254377635	3.6e-50	blink		Streptomyces_sp._SPB74	Bacteria-Actinobacteria
254403937	4.1e-50	blink		Streptomyces_sviceus_ATCC_29083	Bacteria-Actinobacteria
50954184	4.1e-50	blink	15305603	Leifsonia_xyli_subsp._xyli_str._CTCB07	Bacteria-Actinobacteria
77458251	4.5e-50	blink		Pseudomonas_fluorescens_Pf0-1	Bacteria-Proteobacteria
170781918	4.9e-50	blink	18192393	Clavibacter_michiganensis_subsp._sepedonicus	Bacteria-Actinobacteria
188586199	5.2e-50	blink		Natranaerobius_thermophilus_JW/NM-WN-LF	Bacteria-Firmicutes
92113884	6.8e-50	blink		Chromohalobacter_salexigens_DSM_3043	Bacteria-Proteobacteria
159904990	7e-50	blink		Methanococcus_maripaludis_C6	Archaea-Euryarchaeota
94972116	7e-50	blink		Deinococcus_geothermalis_DSM_11300	Bacteria-Deinococcus-Thermus
154151305	1.2e-49	blink		Candidatus_Methanoregula_boonei_6A8	Archaea-Euryarchaeota
163943515	1.3e-49	blink		Bacillus_weihenstephanensis_KBAB4	Bacteria-Firmicutes
255524620	1.5e-49	blink		Clostridium_carboxidivorans_P7	Bacteria-Firmicutes
15607463	1.5e-49	blink	12368430	Mycobacterium_tuberculosis_H37Rv	Bacteria-Actinobacteria
			9634230
239917391	1.6e-49	blink		Micrococcus_luteus_NCTC_2665	Bacteria-Actinobacteria
229223074	1.6e-49	blink		Nakamurella_multipartita_DSM_44233	Bacteria-Actinobacteria
29831568	2.1e-49	blink	12692562	Streptomyces_avermitilis_MA-4680	Bacteria-Actinobacteria
			11572948
148272609	2.3e-49	blink	18192381	Clavibacter_michiganensis_subsp._michiganensis_NCPPB_382	Bacteria-Actinobacteria
238062798	4.7e-49	blink		Micromonospora_sp._ATCC_39149	Bacteria-Actinobacteria
54027398	9.8e-49	blink	15466710	Nocardia_farcinica_IFM_10152	Bacteria-Actinobacteria
28872686	1.1e-48	blink	12928499	Pseudomonas_syringae_pv._tomato_str._DC3000	Bacteria-Proteobacteria
229226982	1.5e-48	blink		Desulfotomaculum_acetoxidans_DSM_771	Bacteria-Firmicutes
229136085	1.5e-48	blink		Bacillus_cereus_BDRD-ST196	Bacteria-Firmicutes
227981425	1.7e-48	blink		Tsukamurella_paurometabola_DSM_20162	Bacteria-Actinobacteria
168702923	2e-48	blink		Gemmata_obscuriglobus_UQM_2246	Bacteria-Planctomycetes
229492351	2.3e-48	blink		Rhodococcus_erythropolis_SK121	Bacteria-Actinobacteria
183980629	3.1e-48	blink	18403782	Mycobacterium_marinum_M	Bacteria-Actinobacteria
148547980	3.8e-48	blink		Pseudomonas_putida_F1	Bacteria-Proteobacteria
237784893	4.1e-48	blink	18430482	Corynebacterium_kroppenstedtii_DSM_44385	Bacteria-Actinobacteria
26989645	4.4e-48	blink	12534463	Pseudomonas_putida_KT2440	Bacteria-Proteobacteria
145593491	4.7e-48	blink	19590008	Salinispora_tropica_CNB-440	Bacteria-Actinobacteria
226943344	5e-48	blink		Azotobacter_vinelandii_DJ	Bacteria-Proteobacteria
254820170	5.8e-48	blink		Mycobacterium_intracellulare_ATCC_13950	Bacteria-Actinobacteria
254777258	5.8e-48	blink		Mycobacterium_avium_subsp._avium_ATCC_25291	Bacteria-Actinobacteria
152967843	8e-48	blink		Kineococcus_radiotolerans_SRS30216	Bacteria-Actinobacteria
41409923	8.3e-48	blink	16116077	Mycobacterium_avium_subsp._paratuberculosis_K-10	Bacteria-Actinobacteria
20093243	8.4e-48	blink	11932238	Methanosarcina_acetivorans_C2A	Archaea-Euryarchaeota
252128119	8.5e-48	blink		Corynebacterium_matruchotii_ATCC_14266	Bacteria-Actinobacteria
227547814	9e-48	blink		Corynebacterium_lipophiloflavum_DSM_44291	Bacteria-Actinobacteria
119720622	1.1e-47	blink	18263724	Thermofilum_pendens_Hrk_5	Archaea-Crenarchaeota
225180902	3.4e-47	blink		Dethiobacter_alkaliphilus_AHT_1	Bacteria-Firmicutes
225020349	4.5e-47	blink		Corynebacterium_matruchotii_ATCC_33806	Bacteria-Actinobacteria
226304818	5.1e-47	blink	16423019	Rhodococcus_erythropolis_PR4	Bacteria-Actinobacteria
227985512	7e-47	blink		Thermomonospora_curvata_DSM_43183	Bacteria-Actinobacteria
229246098	7.4e-47	blink		Catenulispora_acidiphila_DSM_44928	Bacteria-Actinobacteria
134045538	8.3e-47	blink		Methanococcus_maripaludis_C5	Archaea-Euryarchaeota
118464251	1.1e-46	blink		Mycobacterium_avium_104	Bacteria-Actinobacteria
158318997	1.4e-46	blink		Frankia_sp._EAN1pec	Bacteria-Actinobacteria
118466706	1.6e-46	blink		Mycobacterium_avium_104	Bacteria-Actinobacteria
110632845	2.2e-46	blink		Chelativorans_sp._BNC1	Bacteria-Proteobacteria
227377967	2.2e-46	blink		Kribbella_flavida_DSM_17836	Bacteria-Actinobacteria
121053834	3.6e-46	blink	17136886	Amycolatopsis_orientalis	Bacteria-Actinobacteria
217967111	3.8e-46	blink		Dictyoglomus_turgidum_DSM_6724	Bacteria-Dictyoglomi
240172285	3.9e-46	blink		Mycobacterium_kansasii_ATCC_12478	Bacteria-Actinobacteria
206900406	9.4e-46	blink		Dictyoglomus_thermophilum_H-6-12	Bacteria-Dictyoglomi
160879359	1.4e-45	blink		Clostridium_phytofermentans_ISDg	Bacteria-Firmicutes
147919443	1.4e-45	blink	16857943	uncultured_methanogenic_archaeon_RC-I	Archaea-Euryarchaeota
116754386	1.6e-45	blink		Methanosaeta_thermophila_PT	Archaea-Euryarchaeota
32491117	1.9e-45	blink	12219091	Wigglesworthia_glossinidia_endosymbiont_of_Glossina_brevipalpis	Bacteria-Proteobacteria
254776518	6.5e-45	blink		Mycobacterium_avium_subsp._avium_ATCC_25291	Bacteria-Actinobacteria
182438274	1.2e-44	blink	18375553	Streptomyces_griseus_subsp._griseus_NBRC_13350	Bacteria-Actinobacteria
			18364359
			18310036
41409352	1.5e-44	blink	16116077	Mycobacterium_avium_subsp._paratuberculosis_K-10	Bacteria-Actinobacteria
213966357	1.7e-44	blink		Corynebacterium_amycolatum_SK46	Bacteria-Actinobacteria
88855659	3.3e-44	blink		marine_actinobacterium_PHSC20C1	Bacteria-Actinobacteria.
111225104	5e-44	blink	17151343	Frankia_alni_ACN14a	Bacteria-Actinobacteria
154509394	1.2e-43	blink		Actinomyces_odontolyticus_ATCC_17982	Bacteria-Actinobacteria
152975818	1.3e-43	blink	17434157	Bacillus_cytotoxicus_NVH_391-98	Bacteria-Firmicutes
88604306	1.3e-43	blink		Methanospirillum_hungatei_JF-1	Archaea-Euryarchaeota
239941764	1.4e-43	blink		Streptomyces_roseosporus_NRRL_15998	Bacteria-Actinobacteria
116669630	1.9e-43	blink		Arthrobacter_sp._FB24	Bacteria-Actinobacteria
3550471	2.9e-43	blink	9884234	Mycobacterium_avium_subsp._silvaticum	Bacteria-Actinobacteria
240104203	5.6e-43	blink		Thermococcus_gammatolerans_EJ3	Archaea-Euryarchaeota
91773742	6.9e-43	blink		Methanococcoides_burtonii_DSM_6242	Archaea-Euryarchaeota
11498204	1.6e-42	blink	9389475	Archaeoglobus_fulgidus_DSM_4304	Archaea-Euryarchaeota
227383924	1.9e-42	blink		Jonesia_denitrificans_DSM_20603	Bacteria-Actinobacteria
145594051	3.5e-42	blink	19590008	Salinispora_tropica_CNB-440	Bacteria-Actinobacteria
224436680	4.1e-42	blink		Helicobacter_cinaedi_CCUG_18818	Bacteria-Proteobacteria
72162943	5.5e-42	blink	17209016	Thermobifida_fusca_YX	Bacteria-Actinobacteria
14521363	1.9e-41	blink	12622808	Pyrococcus_abyssi_GE5	Archaea-Euryarchaeota
			11381026
			10736225
148927436	2.7e-41	blink	17369337	candidate_division_TM7_genomosp._GTL1	Bacteria-candidate division TM7.
227826987	4.7e-41	blink		Sulfolobus_islandicus_M.14.25	Archaea-Crenarchaeota
158317647	4.8e-41	blink		Frankia_sp._EAN1pec	Bacteria-Actinobacteria
229582833	8.6e-41	blink		Sulfolobus_islandicus_Y.N.15.51	Archaea-Crenarchaeota
68535238	1.3e-40	blink	15968079	Corynebacterium_jeikeium_K411	Bacteria-Actinobacteria
240171645	1.4e-40	blink		Mycobacterium_kansasii_ATCC_12478	Bacteria-Actinobacteria
227829919	1.5e-40	blink		Sulfolobus_islandicus_L.S.2.15	Archaea-Crenarchaeota
229206360	2.8e-40	blink		Nocardiopsis_dassonvillei_subsp._dassonvillei_DSM_43111	Bacteria-Actinobacteria
148655754	3.5e-40	blink		Roseiflexus_sp._RS-1	Bacteria-Chloroflexi
254172946	4.1e-40	blink		Thermococcus_sp._AM4	Archaea-Euryarchaeota
238619129	2.1e-39	blink		Sulfolobus_islandicus_M.16.4	Archaea-Crenarchaeota
227391324	2.6e-39	blink		Halomicrobium_mukohataei_DSM_12286	Archaea-Euryarchaeota
18977727	3.7e-39	blink	11210495	Pyrococcus_furiosus_DSM_3638	Archaea-Euryarchaeota
			11115105
			10430560
15897714	3.8e-39	blink	11427726	Sulfolobus_solfataricus_P2	Archaea-Crenarchaeota
254382033	1.6e-38	blink		Streptomyces_sp._Mg1	Bacteria-Actinobacteria
15789381	3.4e-38	blink	11016950	Halobacterium_sp._NRC-1	Archaea-Euryarchaeota
126178158	1.2e-37	blink		Methanoculleus_marisnigri_JR1	Archaea-Euryarchaeota
254425102	2.2e-37	blink		Synechococcus_sp._PCC_7335	Bacteria-Cyanobacteria
188577069	3.3e-37	blink	18452608	Xanthomonas_oryzae_pv._oryzae_PXO99A	Bacteria-Proteobacteria
227387640	3.5e-37	blink		Halorhabdus_utahensis_DSM_12940	Archaea-Euryarchaeota
156743360	5.1e-37	blink		Roseiflexus_castenholzii_DSM_13941	Bacteria-Chloroflexi
227879360	2.9e-36	blink		Halogeometricum_borinquense_DSM_11551	Archaea-Euryarchaeota
21227234	1.1e-35	blink	12125824	Methanosarcina_mazei_Go1	Archaea-Euryarchaeota
3559950	1.7e-35	blink		Pseudomonas_aeruginosa_PAO1	Bacteria-Proteobacteria
229582896	1.9e-35	blink		Sulfolobus_islandicus_Y.N.15.51	Archaea-Crenarchaeota
119872997	3.1e-35	blink		Pyrobaculum_islandicum_DSM_4184	Archaea-Crenarchaeota
229359385	4.3e-34	blink		Haloferax_volcanii_DS2	Archaea-Euryarchaeota
86742230	9.2e-34	blink	17151343	Frankia_sp._CcI3	Bacteria-Actinobacteria
55379794	1.5e-33	blink	15520287	Haloarcula_marismortui_ATCC_43049	Archaea-Euryarchaeota
90417167	1.8e-33	blink		gamma_proteobacterium_HTCC2207	Bacteria-Proteobacteria
51891923	2.2e-33	blink	15383646	Symbiobacterium_thermophilum_IAM_14863	Bacteria-Firmicutes
255666148	3.1e-33	blink	16725056	Burkholderia_thailandensis_E264	Bacteria-Proteobacteria
146304572	2.2e-32	blink	18083856	Metallosphaera_sedula_DSM_5348	Archaea-Crenarchaeota
239942937	2.6e-32	blink		Streptomyces_roseosporus_NRRL_15998	Bacteria-Actinobacteria
172041515	3.7e-32	blink	18367281	Corynebacterium_urealyticum_DSM_7109	Bacteria-Actinobacteria
115402235	5.3e-31	blink		Aspergillus_terreus_NIH2624	Eukaryota-Fungi
254527066	5.5e-31	blink		Prochlorococcus_marinus_str._MIT_9202	Bacteria-Cyanobacteria
134096713	8.3e-30	blink	17369815	Saccharopolyspora_erythraea_NRRL_2338	Bacteria-Actinobacteria
193890975	5.6e-29	blink	18698341	Amphidinium_carterae	Eukaryota-Alveolata
15790150	1.6e-28	blink	11016950	Halobacterium_sp._NRC-1	Archaea-Euryarchaeota
159899657	1.5e-27	blink		Herpetosiphon_aurantiacus_ATCC_23779	Bacteria-Chloroflexi
78484954	1e-26	blink	17105352	Thiomicrospira_crunogena_XCL-2	Bacteria-Proteobacteria
110668586	4.5e-26	blink	16820047	Haloquadratum_walsbyi_DSM_16790	Archaea-Euryarchaeota
172058656	7.2e-26	blink	16489412	Exiguobacterium_sibiricum_255-15	Bacteria-Firmicutes
113475903	7.3e-25	blink		Trichodesmium_erythraeum_IMS101	Bacteria-Cyanobacteria
229886003	8.3e-25	blink		Saccharomonospora_viridis_DSM_43017	Bacteria-Actinobacteria
163841715	3.3e-24	blink		Renibacterium_salmoninarum_ATCC_33209	Bacteria-Actinobacteria
220911930	1e-23	blink		Arthrobacter_chlorophenolicus_A6	Bacteria-Actinobacteria
76802966	1.2e-23	blink	16169924	Natronomonas_pharaonis_DSM_2160	Archaea-Euryarchaeota
150400846	2.3e-23	blink		Methanococcus_aeolicus_Nankai-3	Archaea-Euryarchaeota
116754262	5.1e-23	blink		Methanosaeta_thermophila_PT	Archaea-Euryarchaeota
255051180	1.1e-22	blink		Methanocaldococcus_vulcanius_M7	Archaea-Euryarchaeota
15669243	6.7e-22	blink	18073108	Methanocaldococcus_jannaschii_DSM_2661	Archaea-Euryarchaeota
			8688087
229855748	3.6e-21	blink		Streptosporangium_roseum_DSM_43021	Bacteria-Actinobacteria
229916901	4.1e-19	blink		Exiguobacterium_sp._AT1b	Bacteria-Firmicutes
73951557	2.4e-18	blink		Canis_lupus_familiaris	Eukaryota-Metazoa
167946575	1.6e-17	blink	18237306	Endoriftia_persephone_'Hot96_1+Hot96_2'	Bacteria-Proteobacteria
			17218528
224820902	3.7e-16	blink		Natrialba_magadii_ATCC_43099	Archaea-Euryarchaeota
156937415	6.3e-16	blink	19000309	Ignicoccus_hospitalis_KIN4/I	Archaea-Crenarchaeota
18977143	1.2e-15	blink	11210495	Pyrococcus_furiosus_DSM_3638	Archaea-Euryarchaeota
			11115105
			10430560
81299782	6.2e-15	blink		Synechococcus_elongatus_PCC_7942	Bacteria-Cyanobacteria
225013162	2.1e-14	blink		Flavobacteria_bacterium_MS024-2A	Bacteria-Bacteroidetes
94967333	9.3e-13	blink	19201974	Candidatus_Koribacter_versatilis_Ellin345	Bacteria-Acidobacteria
116626534	1.1e-10	blink	19201974	Candidatus_Solibacter_usitatus_Ellin6076	Bacteria-Acidobacteria
116619756	2.1e-10	blink	19201974	Candidatus_Solibacter_usitatus_Ellin6076	Bacteria-Acidobacteria
747911	2.7e-10	blink	7857269	Xanthomonas_campestris	Bacteria-Proteobacteria
254759562	5.5e-10	blink		Bacillus_anthracis_str._Australia_94	Bacteria-Firmicutes
38234690	5.8e-10	blink	14602910	Corynebacterium_diphtheriae_NCTC_13129	Bacteria-Actinobacteria
52140294	7e-10	blink	16621833	Bacillus_cereus_E33L	Bacteria-Firmicutes
144897664	2.6e-09	blink	17449609	Magnetospirillum_gryphiswaldense_MSR-1	Bacteria-Proteobacteria
30265294	4.6e-09	blink	12721629	Bacillus_anthracis_str._Ames	Bacteria-Firmicutes
229088042	1.6e-08	blink		Bacillus_cereus_Rock3-44	Bacteria-Firmicutes
186685556	6.5e-08	blink		Nostoc_punctiforme_PCC_73102	Bacteria-Cyanobacteria
119478093	5.9e-07	blink		marine_gamma_proteobacterium_HTCC2143	Bacteria-Proteobacteria
196039546	9.7e-07	blink		Bacillus_cereus_NVH0597-99	Bacteria-Firmicutes
45358269	1e-06	blink	15466049	Methanococcus_maripaludis_S2	Archaea-Euryarchaeota
148643363	1.8e-06	blink	17563350	Methanobrevibacter_smithii_ATCC_35061	Archaea-Euryarchaeota
15451606	3.6e-06	blink		Oryza_sativa_Japonica_Group	Eukaryota-Viridiplantae
108706173	3.6e-06	blink	16109971	Oryza_sativa_Japonica_Group	Eukaryota-Viridiplantae
222445606	3.6e-06	blink		Methanobrevibacter_smithii_DSM_2375	Archaea-Euryarchaeota
76801804	3.6e-06	blink	16169924	Natronomonas_pharaonis_DSM_2160	Archaea-Euryarchaeota
225014768	3.7e-06	blink		Methanobrevibacter_smithii_DSM_2374	Archaea-Euryarchaeota
84489042	3.9e-06	blink	16385054	Methanosphaera_stadtmanae_DSM_3091	Archaea-Euryarchaeota
229916791	4.5e-06	blink		Exiguobacterium_sp._AT1b	Bacteria-Firmicutes
150403646	4.8e-06	blink		Methanococcus_maripaludis_C7	Archaea-Euryarchaeota
83815373	5.1e-06	blink	16330755	Salinibacter_ruber_DSM_13855	Bacteria-Bacteroidetes
149194166	6.7e-06	blink		Caminibacter_mediatlanticus_TB-2	Bacteria-Proteobacteria
126180244	6.8e-06	blink		Methanoculleus_marisnigri_JR1	Archaea-Euryarchaeota
26988023	6.9e-06	blink	12534463	Pseudomonas_putida_KT2440	Bacteria-Proteobacteria
148549639	8.2e-06	blink		Pseudomonas_putida_F1	Bacteria-Proteobacteria
7555408	8.5e-06	blink	14523113	Mycobacterium_avium	Bacteria-Actinobacteria
167035552	8.7e-06	blink		Pseudomonas_putida_GB-1	Bacteria-Proteobacteria
159904571	8.8e-06	blink		Methanococcus_maripaludis_C6	Archaea-Euryarchaeota
229169979	9e-06	blink		Bacillus_cereus_AH621	Bacteria-Firmicutes
242280927	9.2e-06	blink		Desulfovibrio_salexigens_DSM_2638	Bacteria-Proteobacteria
152989940	9.2e-06	blink	17615243	Nitratiruptor_sp._SB155-2	Bacteria-Proteobacteria
			16156735
150400916	9.9e-06	blink		Methanococcus_aeolicus_Nankai-3	Archaea-Euryarchaeota
134045907	1e-05	blink		Methanococcus_maripaludis_C5	Archaea-Euryarchaeota
220930294	1.1e-05	blink		Clostridium_cellulolyticum_H10	Bacteria-Firmicutes
4416471	1.1e-05	blink	14523113	Mycobacterium_avium	Bacteria-Actinobacteria
66044316	1.1e-05	blink	16043691	Pseudomonas_syringae_pv._syringae_B728a	Bacteria-Proteobacteria
37787764	1.2e-05	blink		Pseudomonas_sp._QDA	Bacteria-Proteobacteria
94970818	1.2e-05	blink	19201974	Candidatus_Koribacter_versatilis_Ellin345	Bacteria-Acidobacteria
146306066	1.3e-05	blink		Pseudomonas_mendocina_ymp	Bacteria-Proteobacteria
33300918	1.4e-05	blink		Pseudomonas_syringae_pv._syringae	Bacteria-Proteobacteria
167762962	1.4e-05	blink		Bacteroides_stercoris_ATCC_43183	Bacteria-Bacteroidetes
229118759	1.4e-05	blink		Bacillus_cereus_Rock1-3	Bacteria-Firmicutes
237799846	1.4e-05	blink	19015323	Pseudomonas_syringae_pv._oryzae_str._1_6	Bacteria-Proteobacteria
104783501	1.5e-05	blink	16699499	Pseudomonas_entomophila_L48	Bacteria-Proteobacteria
145280596	1.5e-05	blink		Vibrio_sp._QY102	Bacteria-Proteobacteria
163798641	1.5e-05	blink		Methanococcus_voltae_A3	Archaea-Euryarchaeota
70728406	1.6e-05	blink	17254952	Pseudomonas_fluorescens_Pf-5	Bacteria-Proteobacteria
			15980861
28868454	1.7e-05	blink	12928499	Pseudomonas_syringae_pv._tomato_str._DC3000	Bacteria-Proteobacteria
71733957	1.7e-05	blink	16159782	Pseudomonas_syringae_pv._phaseolicola_1448A	Bacteria-Proteobacteria
229588532	1.8e-05	blink		Pseudomonas_fluorescens_SBW25	Bacteria-Proteobacteria
170720075	2e-05	blink		Pseudomonas_putida_W619	Bacteria-Proteobacteria
255051745	2e-05	blink		Methanocaldococcus_vulcanius_M7	Archaea-Euryarchaeota
229112683	2.1e-05	blink		Bacillus_cereus_Rock1-15	Bacteria-Firmicutes
21227274	2.2e-05	blink	12125824	Methanosarcina_mazei_Go1	Archaea-Euryarchaeota
254503306	2.4e-05	blink		Labrenzia_alexandrii_DFL-11	Bacteria-Proteobacteria
94501209	2.5e-05	blink		Bermanella_marisrubri	Bacteria-Proteobacteria
92113983	2.8e-05	blink		Chromohalobacter_salexigens_DSM_3043	Bacteria-Proteobacteria
77457187	2.9e-05	blink		Pseudomonas_fluorescens_Pf0-1	Bacteria-Proteobacteria
150400321	3.3e-05	blink		Methanococcus_vannielii_SB	Archaea-Euryarchaeota
255332133	3.4e-05	blink		Geobacillus_sp._Y4.1MC1	Bacteria-Firmicutes
20502710	3.4e-05	blink	11953367	Aeromonas_hydrophila	Bacteria-Proteobacteria
56477853	3.5e-05	blink	15687214	Aromatoleum_aromaticum_EbN1	Bacteria-Proteobacteria
			15551059
118468121	3.6e-05	blink		Mycobacterium_smegmatis_str._MC2_155	Bacteria-Actinobacteria
159044445	4e-05	blink		Dinoroseobacter_shibae_DFL_12	Bacteria-Proteobacteria
237808168	4.4e-05	blink		Tolumonas_auensis_DSM_9187	Bacteria-Proteobacteria
88603387	4.6e-05	blink		Methanospirillum_hungatei_JF-1	Archaea-Euryarchaeota
229875030	4.9e-05	blink		Sphaerobacter_thermophilus_DSM_20745	Bacteria-Chloroflexi
94972412	5.2e-05	blink		Lawsonia_intracellularis_PHE/MN1-00	Bacteria-Proteobacteria
87201232	5.4e-05	blink		Novosphingobium_aromaticivorans_DSM_12444	Bacteria-Proteobacteria
27381407	5.6e-05	blink	12597279	Bradyrhizobium_japonicum_USDA_110	Bacteria-Proteobacteria
			12597275
14591393	5.6e-05	blink	9679203	Pyrococcus_horikoshii_OT3	Archaea-Euryarchaeota
			9679194
91773963	5.7e-05	blink		Methanococcoides_burtonii_DSM_6242	Archaea-Euryarchaeota
229106729	5.7e-05	blink		Bacillus_cereus_Rock3-28	Bacteria-Firmicutes
50083390	6.2e-05	blink	15514110	Acinetobacter_sp._ADP1	Bacteria-Proteobacteria
188587132	7e-05	blink		Natranaerobius_thermophilus_JW/NM-WN-LF	Bacteria-Firmicutes
152989456	7e-05	blink		Pseudomonas_aeruginosa_PA7	Bacteria-Proteobacteria
15598736	7.5e-05	blink	15608211	Pseudomonas_aeruginosa_PAO1	Bacteria-Proteobacteria
			10984043
239828417	7.7e-05	blink		Geobacillus_sp._WCH70	Bacteria-Firmicutes
241905394	8.1e-05	blink		Methanocaldococcus_infernus_ME	Archaea-Euryarchaeota
90407875	8.1e-05	blink		Psychromonas_sp._CNPT3	Bacteria-Proteobacteria
147919804	8.1e-05	blink	16857943	uncultured_methanogenic_archaeon_RC-I	Archaea-Euryarchaeota
172056843	8.7e-05	blink	16489412	Exiguobacterium_sibiricum_255-15	Bacteria-Firmicutes
226943230	8.9e-05	blink		Azotobacter_vinelandii_DJ	Bacteria-Proteobacteria
218900392	9e-05	blink		Bacillus_cereus_G9842	Bacteria-Firmicutes
91772129	9e-05	blink		Methanococcoides_burtonii_DSM_6242	Archaea-Euryarchaeota
126644962	9.2e-05	blink		Algoriphagus_sp._PR1	Bacteria-Bacteroidetes
45268	9.2e-05	blink	3108855	Pseudomonas_aeruginosa	Bacteria-Proteobacteria
1703250	9.4e-05	blink	8606150	Azotobacter_vinelandii	Bacteria-Proteobacteria
239503797	9.9e-05	blink	18931120	Acinetobacter_baumannii_AB900	Bacteria-Proteobacteria
89095701	9.9e-05	blink		Bacillus_sp._NRRL_B-14911	Bacteria-Firmicutes
229207590	0.0001	blink		Nocardiopsis_dassonvillei_subsp._dassonvillei_DSM_43111	Bacteria-Actinobacteria
110833796	0.0001	blink	16878126	Alcanivorax_borkumensis_SK2	Bacteria-Proteobacteria
14520764	0.00012	blink	12622808	Pyrococcus_abyssi_GE5	Archaea-Euryarchaeota
			11381026
			10736225
15678856	0.00012	blink	9371463	Methanothermobacter_thermautotrophicus_str._Delta_H	Archaea-Euryarchaeota
			1773354
242399894	0.00012	blink	19447963	Thermococcus_sibiricus_MM_739	Archaea-Euryarchaeota
114566178	0.00012	blink		Syntrophomonas_wolfei_subsp._wolfei_str._Goettingen	Bacteria-Firmicutes
254223244	0.00012	blink		Vibrio_cholerae_RC385	Bacteria-Proteobacteria
168701558	0.00013	blink		Gemmata_obscuriglobus_UQM_2246	Bacteria-Planctomycetes
229851056	0.00013	blink		Streptosporangium_roseum_DSM_43021	Bacteria-Actinobacteria
116619688	0.00013	blink	19201974	Candidatus_Solibacter_usitatus_Ellin6076	Bacteria-Acidobacteria
169632097	0.00013	blink	18350144	Acinetobacter_baumannii_SDF	Bacteria-Proteobacteria
229523287	0.00014	blink		Vibrio_cholerae_TM_11079-80	Bacteria-Proteobacteria
49478937	0.00014	blink	16621833	Bacillus_thuringiensis_serovar_konkukian_str._97-27	Bacteria-Firmicutes
153213870	0.00014	blink		Vibrio_cholerae_1587	Bacteria-Proteobacteria
229512986	0.00014	blink		Vibrio_cholerae_TMA_21	Bacteria-Proteobacteria
30749461	0.00015	blink	12135385	Pseudomonas_aeruginosa	Bacteria-Proteobacteria
			12705829
21227256	0.00015	blink	12125824	Methanosarcina_mazei_Go1	Archaea-Euryarchaeota
15640934	0.00015	blink	10952301	Vibrio_cholerae_O1_biovar_El_Tor_str._N16961	Bacteria-Proteobacteria
229525532	0.00015	blink		Vibrio_cholerae_bv._albensis_VL426	Bacteria-Proteobacteria
126179552	0.00015	blink		Methanoculleus_marisnigri_JR1	Archaea-Euryarchaeota
184156409	0.00015	blink	18411315	Acinetobacter_baumannii_ACICU	Bacteria-Proteobacteria
228942417	0.00015	blink		Bacillus_thuringiensis_serovar_berliner_ATCC_10792	Bacteria-Firmicutes
15668604	0.00015	blink	18073108	Methanocaldococcus_jannaschii_DSM_2661	Archaea-Euryarchaeota
			8688087
104782491	0.00016	blink	16699499	Pseudomonas_entomophila_L48	Bacteria-Proteobacteria
153817215	0.00017	blink		Vibrio_cholerae_NCTC_8457	Bacteria-Proteobacteria
241763242	0.00017	blink		Acidovorax_delafieldii_2AN	Bacteria-Proteobacteria
149375970	0.00019	blink		Marinobacter_algicola_DG893	Bacteria-Proteobacteria
146343798	0.0002	blink	17540897	Bradyrhizobium_sp._ORS278	Bacteria-Proteobacteria
146306709	0.0002	blink		Pseudomonas_mendocina_ymp	Bacteria-Proteobacteria
182676795	0.0002	blink		Beijerinckia_indica_subsp._indica_ATCC_9039	Bacteria-Proteobacteria
255320637	0.00022	blink		Acinetobacter_radioresistens_SK82	Bacteria-Proteobacteria
159037720	0.00022	blink		Salinispora_arenicola_CNS-205	Bacteria-Actinobacteria
222056309	0.00022	blink		Geobacter_sp._FRC-32	Bacteria-Proteobacteria
223674123	0.00023	blink		Methanosarcina_mazei_Go1	Archaea-Euryarchaeota
7682449	0.00023	blink	10699509	Pasteurella_multocida	Bacteria-Proteobacteria
17549237	0.00024	blink	11823852	Ralstonia_solanacearum_GMI1000	Bacteria-Proteobacteria
83748849	0.00024	blink	16404955	Ralstonia_solanacearum_UW551	Bacteria-Proteobacteria
21637116	0.00024	blink	12183629	Micromonospora_echinospora	Bacteria-Actinobacteria
213155481	0.00025	blink		Acinetobacter_baumannii_AB0057	Bacteria-Proteobacteria
57641166	0.00025	blink	15710748	Thermococcus_kodakarensis_KOD1	Archaea-Euryarchaeota
207724671	0.00026	blink		Ralstonia_solanacearum_MolK2	Bacteria-Proteobacteria
226952260	0.00027	blink		Acinetobacter_sp._ATCC_27244	Bacteria-Proteobacteria
89899484	0.00027	blink		Rhodoferax_ferrireducens_T118	Bacteria-Proteobacteria
138896732	0.00028	blink	17372208	Geobacillus_thermodenitrificans_NG80-2	Bacteria-Firmicutes
119899558	0.0003	blink	17057704	Azoarcus_sp._BH72	Bacteria-Proteobacteria
88802231	0.0003	blink		Polaribacter_irgensii_23-P	Bacteria-Bacteroidetes
85712156	0.0003	blink		Idiomarina_baltica_OS145	Bacteria-Proteobacteria
172062728	0.0003	blink		Burkholderia_ambifaria_MC40-6	Bacteria-Proteobacteria
170290802	0.00033	blink	18535141	Candidatus_Korarchaeum_cryptofilum_OPF8	Archaea-Korarchaeota
169797727	0.00034	blink	18350144	Acinetobacter_baumannii_AYE	Bacteria-Proteobacteria
6010003	0.00034	blink		Acinetobacter_lwoffii	Bacteria-Proteobacteria
2498331	0.00035	blink	7476194	Ralstonia_solanacearum	Bacteria-Proteobacteria
196250441	0.00037	blink		Geobacillus_sp._G11MC16	Bacteria-Firmicutes
119944209	0.00037	blink		Psychromonas_ingrahamii_37	Bacteria-Proteobacteria
18978003	0.00037	blink	11210495	Pyrococcus_furiosus_DSM_3638	Archaea-Euryarchaeota
			11115105
			10430560
241909985	0.00038	blink		Methanocaldococcus_fervens_AG86	Archaea-Euryarchaeota
171318338	0.00038	blink		Burkholderia_ambifaria_MEX-5	Bacteria-Proteobacteria
83320236	0.0004	blink	16873021	Actinomadura_melliaura	Bacteria-Actinobacteria
212223649	0.00041	blink	18790866	Thermococcus_onnurineus_NA1	Archaea-Euryarchaeota
223899242	0.00042	blink		Bacillus_megaterium	Bacteria-Firmicutes
218674133	0.00042	blink		Rhizobium_etli_GR56	Bacteria-Proteobacteria
218960978	0.00043	blink	18245282	Candidatus_Cloacamonas_acidaminovorans	Bacteria-candidate division WWE1
229099704	0.00043	blink		Bacillus_cereus_Rock3-29	Bacteria-Firmicutes
89095067	0.00047	blink		Neptuniibacter_caesariensis	Bacteria-Proteobacteria
90409372	0.00047	blink		Psychromonas_sp._CNPT3	Bacteria-Proteobacteria
126737951	0.00048	blink		Roseobacter_sp._SK209-2-6	Bacteria-Proteobacteria
73668672	0.00048	blink	16980466	Methanosarcina_barkeri_str._Fusaro	Archaea-Euryarchaeota
220913681	0.00049	blink		Arthrobacter_chlorophenolicus_A6	Bacteria-Actinobacteria
13274364	0.0005	blink	11230405	Pasteurella_multocida	Bacteria-Proteobacteria
171910041	0.0005	blink		Verrucomicrobium_spinosum_DSM_4136	Bacteria-Verrucomicrobia
94496301	0.00051	blink		Sphingomonas_sp._SKA58	Bacteria-Proteobacteria
220925711	0.00051	blink		Methylobacterium_nodulans_ORS_2060	Bacteria-Proteobacteria
163754596	0.00055	blink		Kordia_algicida_OT-1	Bacteria-Bacteroidetes
254496310	0.00062	blink		Legionella_drancourtii_LLAP12	Bacteria-Proteobacteria
163762433	0.00062	blink		Bacillus_selenitireducens_MLS10	Bacteria-Firmicutes
227493293	0.00064	blink		Mobiluncus_curtisii_ATCC_43063	Bacteria-Actinobacteria
253583541	0.00067	blink		Fusobacterium_varium_ATCC_27725	Bacteria-Fusobacteria
152980151	0.0007	blink	17722982	Janthinobacterium_sp._Marseille	Bacteria-Proteobacteria
254505915	0.00071	blink		Vibrio_parahaemolyticus_16	Bacteria-Proteobacteria
126741080	0.00072	blink		Roseobacter_sp._SK209-2-6	Bacteria-Proteobacteria
159037774	0.00073	blink		Salinispora_arenicola_CNS-205	Bacteria-Actinobacteria
253566398	0.00077	blink		Bacteroides_sp._3_2_5	Bacteria-Bacteroidetes
49482406	0.00078	blink	15213324	Staphylococcus_aureus_subsp._aureus_MRSA252	Bacteria-Firmicutes
85709489	0.00078	blink		Erythrobacter_sp._NAP1	Bacteria-Proteobacteria
241667945	0.00079	blink		Francisella_philomiragia_subsp._philomiragia_ATCC_25015	Bacteria-Proteobacteria
34539974	0.00081	blink	12949112	Porphyromonas_gingivalis_W83	Bacteria-Bacteroidetes
219851476	0.00086	blink		Methanosphaerula_palustris_E1-9c	Archaea-Euryarchaeota
254392208	0.00088	blink		Streptomyces_clavuligerus_ATCC_27064	Bacteria-Actinobacteria
21281867	0.0009	blink	12044378	Staphylococcus_aureus_subsp._aureus_MW2	Bacteria-Firmicutes
253733730	0.00091	blink		Staphylococcus_aureus_subsp._aureus_TCH130	Bacteria-Firmicutes
33152845	0.00092	blink		Haemophilus_ducreyi_35000HP	Bacteria-Proteobacteria
254167949	0.00093	blink	18445019	Aciduliprofundum_boonei_T469	Archaea-Euryarchaeota
154149356	0.00094	blink		Campylobacter_hominis_ATCC_BAA-381	Bacteria-Proteobacteria
21218925	0.00094	blink	12000953	Streptomyces_coelicolor_A3(2)	Bacteria-Actinobacteria
			8843436
82749876	0.00094	blink	17971880	Staphylococcus_aureus_RF122	Bacteria-Firmicutes
53715789	0.00095	blink	15466707	Bacteroides_fragilis_YCH46	Bacteria-Bacteroidetes
255011390	0.00095	blink		Bacteroides_fragilis_3_1_12	Bacteria-Bacteroidetes
15923153	0.00096	blink	15141945	Staphylococcus_aureus_subsp._aureus_Mu50	Bacteria-Firmicutes
			11418146
154151373	0.00097	blink		Candidatus_Methanoregula_boonei_6A8	Archaea-Euryarchaeota
188994088	0.001	blink	18524787	Porphyromonas_gingivalis_ATCC_33277	Bacteria-Bacteroidetes
91779583	0.001	blink	17030797	Burkholderia_xenovorans_LB400	Bacteria-Proteobacteria
110833245	0.0011	blink	16878126	Alcanivorax_borkumensis_SK2	Bacteria-Proteobacteria
187918775	0.0011	blink		Burkholderia_phytofirmans_PsJN	Bacteria-Proteobacteria
229083136	0.0011	blink		Bacillus_cereus_Rock4-2	Bacteria-Firmicutes
184200904	0.0011	blink	18408034	Kocuria_rhizophila_DC2201	Bacteria-Actinobacteria
57651167	0.0012	blink	15774886	Staphylococcus_aureus_subsp._aureus_COL	Bacteria-Firmicutes
164665163	0.0012	blink	14528002	Actinomadura_madurae	Bacteria-Actinobacteria
			17918933
1657654	0.0012	blink	8606192	Staphylococcus_aureus	Bacteria-Firmicutes
			9045821
150003284	0.0013	blink	17579514	Bacteroides_vulgatus_ATCC_8482	Bacteria-Bacteroidetes
222150908	0.0013	blink	19074389	Macrococcus_caseolyticus_JCSC5402	Bacteria-Firmicutes
209526561	0.0013	blink		Arthrospira_maxima_CS-328	Bacteria-Cyanobacteria
1773354	0.0013	blink	9245821	Staphylococcus_aureus	Bacteria-Firmicutes
			9440531
			9466251
237718561	0.0013	blink		Bacteroides_sp._2_2_4	Bacteria-Bacteroidetes
254515921	0.0013	blink		gamma_proteobacterium_NOR5-3	Bacteria-Proteobacteria
254361147	0.0013	blink	17015664	Mannheimia_haemolytica_PHL213	Bacteria-Proteobacteria
22124280	0.0015	blink	12142430	Yersinia_pestis_KIM	Bacteria-Proteobacteria
146313631	0.0016	blink		Enterobacter_sp._638	Bacteria-Proteobacteria
254171063	0.0016	blink		Thermococcus_barophilus_MP	Archaea-Euryarchaeota
253730517	0.0016	blink		Staphylococcus_aureus_subsp._aureus_USA300_TCH959	Bacteria-Firmicutes
51594527	0.0017	blink	15358858	Yersinia_pseudotuberculosis_IP_32953	Bacteria-Proteobacteria
60680299	0.0018	blink	15746427	Bacteroides_fragilis_NCTC_9343	Bacteria-Bacteroidetes
150008212	0.0018	blink	17579514	Parabacteroides_distasonis_ATCC_8503	Bacteria-Bacteroidetes
87201160	0.0018	blink		Novosphingobium_aromaticivorans_DSM_12444	Bacteria-Proteobacteria
29348354	0.0018	blink	12663928	Bacteroides_thetaiotaomicron_VPI-5482	Bacteria-Bacteroidetes
240949569	0.0019	blink		Actinobacillus_minor_NM305	Bacteria-Proteobacteria
161831149	0.0019	blink		Coxiella_burnetii_RSA_331	Bacteria-Proteobacteria
150020958	0.0019	blink		Thermosipho_melanesiensis_BI429	Bacteria-Thermotogae
212212843	0.0019	blink	19047403	Coxiella_burnetii_CbuG_Q212	Bacteria-Proteobacteria
157368413	0.0019	blink		Serratia_proteamaculans_568	Bacteria-Proteobacteria
148643672	0.002	blink	17563350	Methanobrevibacter_smithii_ATCC_35061	Archaea-Euryarchaeota
170698340	0.002	blink		Burkholderia_ambifaria_IOP40-10	Bacteria-Proteobacteria
67904370	0.0021	blink	16372000	Aspergillus_nidulans_FGSC_A4	Eukaryota-Fungi
123440569	0.0021	blink	17173484	Yersinia_enterocolitica_subsp._enterocolitica_8081	Bacteria-Proteobacteria
			12834539
163795682	0.0022	blink		alpha_proteobacterium_BAL199	Bacteria-Proteobacteria
256028645	0.0023	blink		Fusobacterium_sp._D11	Bacteria-Fusobacteria
153207329	0.0023	blink		Coxiella_burnetii_'MSU_Goat_Q177'	Bacteria-Proteobacteria
239917415	0.0023	blink		Micrococcus_luteus_NCTC_2665	Bacteria-Actinobacteria
29654018	0.0024	blink	19047403	Coxiella_burnetii_RSA_493	Bacteria-Proteobacteria
			12704232
22252976	0.0024	blink	12644223	Streptomyces_sp._139	Bacteria-Actinobacteria
			12825356
154705790	0.0025	blink	19047403	Coxiella_burnetii_Dugway_5J108-111	Bacteria-Proteobacteria
227875181	0.0026	blink		Mobiluncus_mulieris_ATCC_35243	Bacteria-Actinobacteria
39996953	0.0027	blink	14671304	Geobacter_sulfurreducens_PCA	Bacteria-Proteobacteria
170769805	0.0028	blink		Escherichia_albertii_TW07627	Bacteria-Proteobacteria
14521369	0.0028	blink	12622808	Pyrococcus_abyssi_GE5	Archaea-Euryarchaeota
			11381026
			10736225
226365205	0.0028	blink		Rhodococcus_opacus_B4	Bacteria-Actinobacteria
171318488	0.0029	blink		Burkholderia_ambifaria_MEX-5	Bacteria-Proteobacteria
170684251	0.003	blink	18708504	Escherichia_coli_SMS-3-5	Bacteria-Proteobacteria
91213309	0.0032	blink	16585510	Escherichia_coli_UTI89	Bacteria-Proteobacteria
124028269	0.0032	blink	17350933	Hyperthermus_butylicus_DSM_5456	Archaea-Crenarchaeota
255015165	0.0032	blink		Bacteroides_sp._2_1_7	Bacteria-Bacteroidetes
254399345	0.0033	blink		Streptomyces_pristinaespiralis_ATCC_25486	Bacteria-Actinobacteria
218550989	0.0033	blink		Escherichia_fergusonii_ATCC_35469	Bacteria-Proteobacteria
218262734	0.0033	blink		Parabacteroides_johnsonii_DSM_18315	Bacteria-Bacteroidetes
238918074	0.0034	blink		Edwardsiella_ictaluri_93-146	Bacteria-Proteobacteria
227996728	0.0034	blink		Kangiella_koreensis_DSM_16069	Bacteria-Proteobacteria
125624416	0.0034	blink	17307855	Lactococcus_lactis_subsp._cremoris_MG1363	Bacteria-Firmicutes
227833606	0.0035	blink		Corynebacterium_aurimucosum_ATCC_700975	Bacteria-Actinobacteria
15804378	0.0036	blink	11206551	Escherichia_coli_O157:H7_EDL933	Bacteria-Proteobacteria
74314302	0.0037	blink	16275786	Shigella_sonnei_Ss046	Bacteria-Proteobacteria
220909238	0.0037	blink		Cyanothece_sp._PCC_7425	Bacteria-Cyanobacteria
167032402	0.0037	blink		Pseudomonas_putida_GB-1	Bacteria-Proteobacteria
238912931	0.0037	blink		Salmonella_enterica_subsp._enterica_serovar_Tennessee_str._CDC07-0191	Bacteria-Proteobacteria
167553310	0.0038	blink		Salmonella_enterica_subsp._enterica_serovar_Saintpaul_str._SARA29	Bacteria-Proteobacteria
218701299	0.0038	blink		Escherichia_coli_IAI39	Bacteria-Proteobacteria
194443033	0.0038	blink		Salmonella_enterica_subsp._enterica_serovar_Newport_str._SL254	Bacteria-Proteobacteria
191174440	0.004	blink		Escherichia_coli_F11	Bacteria-Proteobacteria
209921261	0.004	blink	18931093	Escherichia_coli_SE11	Bacteria-Proteobacteria
82779031	0.004	blink	16275786	Shigella_dysenteriae_Sd197	Bacteria-Proteobacteria
187730666	0.0041	blink		Shigella_boydii_CDC_3083-94	Bacteria-Proteobacteria
26250526	0.0041	blink	12471157	Escherichia_coli_CFT073	Bacteria-Proteobacteria
168244972	0.0042	blink		Salmonella_enterica_subsp._enterica_serovar_Heidelberg_str._SL486	Bacteria-Proteobacteria
254360954	0.0042	blink	17015664	Mannheimia_haemolytica_PHL213	Bacteria-Proteobacteria
92118519	0.0042	blink		Nitrobacter_hamburgensis_X14	Bacteria-Proteobacteria
204930380	0.0042	blink		Salmonella_enterica_subsp._enterica_serovar_Javiana_str._GA_MM04042433	Bacteria-Proteobacteria
91777874	0.0042	blink	17030797	Burkholderia_xenovorans_LB400	Bacteria-Proteobacteria
56415780	0.0042	blink	15531882	Salmonella_enterica_subsp._enterica_serovar_Paratyphi_A_str._ATCC_9150	Bacteria-Proteobacteria
62130029	0.0042	blink	15781495	Salmonella_enterica_subsp._enterica_serovar_Choleraesuis_str._SC-B67	Bacteria-Proteobacteria
162139522	0.0042	blink	15781495	Salmonella_enterica_subsp._enterica_serovar_Choleraesuis_str._SC-B67	Bacteria-Proteobacteria
255324906	0.0044	blink		Corynebacterium_tuberculostearicum_SK141	Bacteria-Actinobacteria
16762209	0.0044	blink	11677608	Salmonella_enterica_subsp._enterica_serovar_Typhi_str._CT18	Bacteria-Proteobacteria
200389237	0.0044	blink		Salmonella_enterica_subsp._enterica_serovar_Virchow_str._SL491	Bacteria-Proteobacteria
145294482	0.0044	blink	17379713	Corynebacterium_glutamicum_R	Bacteria-Actinobacteria
240143965	0.0044	blink		Roseburia_intestinalis_L1-82	Bacteria-Firmicutes
6424993	0.0045	blink	11401986	Mannheimia_haemolytica	Bacteria-Proteobacteria
154494117	0.0046	blink		Parabacteroides_merdae_ATCC_43184	Bacteria-Bacteroidetes
16767196	0.0046	blink	11677609	Salmonella_enterica_subsp._enterica_serovar_Typhimurium_str._LT2	Bacteria-Proteobacteria
237711911	0.0047	blink		Bacteroides_sp._9_1_42FAA	Bacteria-Bacteroidetes
114562551	0.0047	blink		Shewanella_frigidimarina_NCIMB_400	Bacteria-Proteobacteria
168467663	0.0047	blink		Salmonella_enterica_subsp._enterica_serovar_Newport_str._SL317	Bacteria-Proteobacteria
227334244	0.0048	blink		Citrobacter_youngae_ATCC_29220	Bacteria-Proteobacteria
139474226	0.0048	blink	17012393	Streptococcus_pyogenes_str._Manfredo	Bacteria-Firmicutes
187920690	0.0048	blink		Burkholderia_phytofirmans_PsJN	Bacteria-Proteobacteria
6009990	0.0048	blink		Acinetobacter_lwoffii	Bacteria-Proteobacteria
56808941	0.0049	blink		Streptococcus_pyogenes_M49_591	Bacteria-Firmicutes
197251445	0.0049	blink		Salmonella_enterica_subsp._enterica_serovar_Agona_str._SL483	Bacteria-Proteobacteria
217076968	0.005	blink	19124572	Thermosipho_africanus_TCF52B	Bacteria-Thermotogae
5931974	0.0051	blink	10498737	Bacteroides_fragilis	Bacteria-Bacteroidetes
168238377	0.0051	blink		Salmonella_enterica_subsp._enterica_serovar_Schwarzengrund_str._SL480	Bacteria-Proteobacteria
50913829	0.0051	blink	15272401	Streptococcus_pyogenes_MGAS10394	Bacteria-Firmicutes
168822975	0.0052	blink		Salmonella_enterica_subsp._enterica_serovar_Weltevreden_str._HI_N05-537	Bacteria-Proteobacteria
168263188	0.0052	blink		Salmonella_enterica_subsp._enterica_serovar_Hadar_str._RI_05P066	Bacteria-Proteobacteria
205354509	0.0052	blink	18583645	Salmonella_enterica_subsp._enterica_serovar_Gallinarum_str._287/91	Bacteria-Proteobacteria
71910262	0.0053	blink	16088826	Streptococcus_pyogenes_MGAS5005	Bacteria-Firmicutes
237708367	0.0053	blink		Bacteroides_sp._9_1_42FAA	Bacteria-Bacteroidetes
115523532	0.0054	blink		Rhodopseudomonas_palustris_BisA53	Bacteria-Proteobacteria
53712391	0.0054	blink	15466707	Bacteroides_fragilis_YCH46	Bacteria-Bacteroidetes
226225989	0.0054	blink		Gemmatimonas_aurantiaca_T-27	Bacteria-Gemmatimonadetes
226227370	0.0055	blink		Gemmatimonas_aurantiaca_T-27	Bacteria-Gemmatimonadetes
148652087	0.0056	blink		Psychrobacter_sp._PRwf-1	Bacteria-Proteobacteria
78485851	0.0057	blink	17105352	Thiomicrospira_crunogena_XCL-2	Bacteria-Proteobacteria
21909921	0.0058	blink	12122206	Streptococcus_pyogenes_MGAS315	Bacteria-Firmicutes
46203503	0.0059	blink		Magnetospirillum_magnetotacticum_MS-1	Bacteria-Proteobacteria
167043215	0.0061	blink	18580971	uncultured_marine_microorganism_HF4000_ANIW141K23	unclassified sequences-environmental samples.
209559013	0.0061	blink	18820018	Streptococcus_pyogenes_NZ131	Bacteria-Firmicutes
197287132	0.0061	blink	18375554	Proteus_mirabilis_HI4320	Bacteria-Proteobacteria
255055267	0.0063	blink		Pectobacterium_wasabiae_WPP163	Bacteria-Proteobacteria
161505562	0.0064	blink		Salmonella_enterica_subsp._arizonae_serovar_62:z4,z23:--	Bacteria-Proteobacteria
242400003	0.0065	blink	19447963	Thermococcus_sibiricus_MM_739	Archaea-Euryarchaeota
15616270	0.0065	blink	11058132	Bacillus_halodurans_C-125	Bacteria-Firmicutes
			10972189
			10805564
			10484179
			10427704
			10192928
			10086842
			10086841
205374990	0.0066	blink		Bacillus_coahuilensis_m4-4	Bacteria-Firmicutes
19745664	0.0066	blink	12122206	Streptococcus_pyogenes_MGAS8232	Bacteria-Firmicutes
			11917108
228948992	0.0069	blink		Bacillus_thuringiensis_serovar_monterrey_BGSC_4AJ1	Bacteria-Firmicutes
171057332	0.007	blink		Leptothrix_cholodnii_SP-6	Bacteria-Proteobacteria
83815850	0.0072	blink	16330755	Salinibacter_ruber_DSM_13855	Bacteria-Bacteroidetes
71903103	0.0074	blink	16088825	Streptococcus_pyogenes_MGAS6180	Bacteria-Firmicutes
15674641	0.0074	blink	11296296	Streptococcus_pyogenes_M1_GAS	Bacteria-Firmicutes
154494888	0.0075	blink		Parabacteroides_merdae_ATCC_43184	Bacteria-Bacteroidetes
209906726	0.0076	blink		Enterobacter_cancerogenus_ATCC_35316	Bacteria-Proteobacteria
254389328	0.0076	blink		Streptomyces_clavuligerus_ATCC_27064	Bacteria-Actinobacteria
188586986	0.0076	blink		Natranaerobius_thermophilus_JW/NM-WN-LF	Bacteria-Firmicutes
107103052	0.0077	blink		Pseudomonas_aeruginosa_PACS2	Bacteria-Proteobacteria
94988079	0.0079	blink	16636287	Streptococcus_pyogenes_MGAS9429	Bacteria-Firmicutes
227325829	0.0079	blink		Pectobacterium_carotovorum_subsp._carotovorum_WPP14	Bacteria-Proteobacteria
237755412	0.0079	blink		Sulfurihydrogenibium_yellowstonense_SS-5	Bacteria-Aquificae
50123127	0.008	blink	15263089	Pectobacterium_atrosepticum_SCRI1043	Bacteria-Proteobacteria
103487048	0.0081	blink		Sphingopyxis_alaskensis_RB2256	Bacteria-Proteobacteria
116051146	0.0081	blink	17038190	Pseudomonas_aeruginosa_UCBPP-PA14	Bacteria-Proteobacteria
156935883	0.0081	blink		Cronobacter_sakazakii_ATCC_BAA-894	Bacteria-Proteobacteria
18977137	0.0082	blink	11210495	Pyrococcus_furiosus_DSM_3638	Archaea-Euryarchaeota
			11115105
			10430560
150006699	0.0084	blink	17579514	Parabacteroides_distasonis_ATCC_8503	Bacteria-Bacteroidetes
86740015	0.0084	blink	17151343	Frankia_sp._CcI3	Bacteria-Actinobacteria
227891419	0.0087	blink		Lactobacillus_salivarius_ATCC_11741	Bacteria-Firmicutes
188532357	0.0087	blink	18462403	Erwinia_tasmaniensis_Et1/99	Bacteria-Proteobacteria
73668653	0.0092	blink	16980466	Methanosarcina_barkeri_str._Fusaro	Archaea-Euryarchaeota
237727910	0.0095	blink		Citrobacter_sp._30_2	Bacteria-Proteobacteria
157144419	0.0099	blink		Citrobacter_koseri_ATCC_BAA-895	Bacteria-Proteobacteria
